# Supplementary material for: Phenotypic and genotypic characterization of Mycobacterium tuberculosis pyrazinamide resistance—India, 2018–2020
Source: Front Microbiol. 2025 Jan 8;15:1515627. doi: 10.3389/fmicb.2024.1515627 (PMC11750862; doi:10.3389/fmicb.2024.1515627)
Supplement: SUPPLEMENTARY TABLE S1 — PZA resistance-conferring mutations identified among phenotypically resistant and susceptible M. tuberculosis isolates. Nucleotide positions, codon changes, amino acid changes, and number of resistant and susceptible isolates containing each mutation (n=171) are listed. [file Table_1.xlsx]

## Sheet: Sheet1
S.No	Nucleotide position	Codon change	Mutations	Aminoacid Change	SNP location(s)	pDST Resistant Isolates	pDST Susceptible Isolates
1	2288683	TGA/CGA	STOP/187/R	*→R	187	2	0
2	2288697	TTG/TCG	L/182/S	L→S	182	18	0
3	2288704	GTC/TTC	V/180/F	V→F	180	5	1
4	2288717	ATG/ATA	M/175/I	M→I	175	1	0
5	2288718	ATG/AGG	M/175/R	M→R	175	1	0
6	2288718	ATG/ACG	M/175/T	M→T	175	1	0
7	2288719	ATG/GTG	M/175/V	M→V	175	3	0
8	2288727	CTG/CCG	L/172/P	L→P	172	7	0
9	2288730	GCG/GAG	A/171/E	A→E	171	2	0
10	2288730	GCG/GTG	A/171/V	A→V	171	1	0
11	2288742	ACC/ATC	T/167/I	T→I	167	2	1
12	2288752	TCG/CCG	S/164/P	S→P	164	1	0
13	2288754	GTG/GCG	V/163/A	V→A	163	1	0
14	2288764	ACA/GCA	T/160/A	T→A	160	3	0
15	2288764	ACA/CCA	T/160/P	T→P	160	1	0
16	2288766	CTG/CCG	L/159/P	L→P	159	1	0
17	2288766	CTG/CGG	L/159/R	L→R	159	2	0
18	2288772	GTG/GCG	V/157/A	V→A	157	1	1
19	2288775	CTG/CCG	L/156/P	L→P	156	1	1
20	2288778	GTG/GGG	V/155/G	V→G	155	1	0
21	2288779	GTG/ATG	V/155/M	V→M	155	1	0
22	2288782	AGG/GGG	R/154/G	R→G	154	1	0
23	2288805	GCG/GAG	A/146/E	A→E	146	3	0
24	2288805	GCG/GTG	A/146/V	A→V	146	4	0
25	2288806	GCG/ACG	A/146/T	A→T	146	3	1
26	2288817	ACG/ATG	T/142/M	T→M	142	1	0
27	2288818	ACG/GCG	T/142/A	T→A	142	4	1
28	2288818	ACG/CCG	T/142/P	T→P	142	2	0
29	2288820	CAG/CCG	Q/141/P	Q→P	141	4	0
30	2288824	CGC/GGC	R/140/G	R→G	140	1	0
31	2288826	GTG/GCG	V/139/A	V→A	139	42	4
32	2288826	GTG/GGG	V/139/G	V→G	139	11	0
33	2288828	TGT/TGA	C/138/STOP	C→*	138	1	0
34	2288829	TGT/TCT	C/138/S	C→S	138	1	0
35	2288830	TGT/CGT	C/138/R	C→R	138	7	0
36	2288832	CAT/CCT	H/137/P	H→P	137	1	0
37	2288835	GAT/GGT	D/136/G	D→G	136	10	0
38	2288836	GAT/TAT	D/136/Y	D→Y	136	1	0
39	2288838	ACC/AAC	T/135/N	T→N	135	1	0
40	2288839	ACC/CCC	T/135/P	T→P	135	3	0
41	2288841	GCC/GTC	A/134/V	A→V	134	5	0
42	2288844	ATT/ACT	I/133/T	I→T	133	1	0
43	2288847	GGT/GCT	G/132/A	G→A	132	92	4
44	2288847	GGT/GAT	G/132/D	G→D	132	3	2
45	2288847	GGT/GTT	G/132/V	G→V	132	1	0
46	2288848	GGT/TGT	G/132/C	G→C	132	1	0
47	2288848	GGT/AGT	G/132/S	G→S	132	1	0
48	2288850	GTC/GGC	V/131/G	V→G	131	1	0
49	2288853	GTG/GCG	V/130/A	V→A	130	1	0
50	2288859	GTC/GGC	V/128/G	V→G	128	9	0
51	2288869	GTC/TTC	V/125/F	V→F	125	2	1
52	2288880	CGG/CCG	R/121/P	R→P	121	2	0
53	2288883	CTG/CCG	L/120/P	L→P	120	2	0
54	2288883	CTG/CAG	L/120/Q	L→Q	120	2	0
55	2288883	CTG/CGG	L/120/R	L→R	120	2	0
56	2288885	TGG/TGT	W/119/C	W→C	119	1	0
57	2288886	TGG/TAG	W/119/STOP	W→*	119	2	0
58	2288887	TGG/CGG	W/119/R	W→R	119	1	0
59	2288895	CTG/CCG	L/116/P	L→P	116	1	0
60	2288896	CTG/GTG	L/116/V	L→V	116	1	0
61	2288900	CG/C	CG/342/C	CG→C	342	1	0
62	2288902	ACG/CCG	T/114/P	T→P	114	1	0
63	2288920	GGA/CGA	G/108/R	G→R	108	11	1
64	2288928	GGC/GAC	G/105/D	G→D	105	1	1
65	2288930	AGC/AGG	S/104/R	S→R	104	2	0
66	2288932	AGC/GGC	S/104/G	S→G	104	1	0
67	2288932	AGC/CGC	S/104/R	S→R	104	1	0
68	2288934	TAC/TGC	Y/103/C	Y→C	103	1	0
69	2288935	TAC/CAC	Y/103/H	Y→H	103	2	1
70	2288937	GCG/GTG	A/102/V	A→V	102	1	1
71	2288938	GCG/CCG	A/102/P	A→P	102	1	0
72	2288944	ACC/CCC	T/100/P	T→P	100	2	1
73	2288952	GGT/GCT	G/97/A	G→A	97	1	0
74	2288952	GGT/GAT	G/97/D	G→D	97	3	0
75	2288953	GGT/TGT	G/97/C	G→C	97	1	0
76	2288953	GGT/CGT	G/97/R	G→R	97	1	0
77	2288953	GGT/AGT	G/97/S	G→S	97	2	0
78	2288955	AAG/AGG	K/96/R	K→R	96	5	1
79	2288955	AAG/ACG	K/96/T	K→T	96	2	0
80	2288956	AAG/GAG	K/96/E	K→E	96	1	1
81	2288960	TTC/TTG	F/94/L	F→L	94	3	0
82	2288962	TTC/CTC	F/94/L	F→L	94	3	0
83	2288964	GTG/GGG	V/93/G	V→G	93	1	0
84	2288971	GAG/TAG	E/91/STOP	E→*	91	1	0
85	2288973	ATC/AGC	I/90/S	I→S	90	1	0
86	2288979	TCG/TAG	S/88/STOP	S→*	88	1	0
87	2288988	CTG/CCG	L/85/P	L→P	85	1	0
88	2288988	CTG/CGG	L/85/R	L→R	85	3	0
89	2288997	CAT/CGT	H/82/R	H→R	82	2	1
90	2288998	CAT/GAT	H/82/D	H→D	82	1	0
91	2289009	GGC/GTC	G/78/V	G→V	78	4	0
92	2289015	ACT/ATT	T/76/I	T→I	76	2	1
93	2289016	ACT/CCT	T/76/P	T→P	76	12	1
94	2289027	TGC/TAC	C/72/Y	C→Y	72	1	0
95	2289029	CAT/CAG	H/71/Q	H→Q	71	1	0
96	2289030	CAT/CCT	H/71/P	H→P	71	1	0
97	2289030	CAT/CGT	H/71/R	H→R	71	1	0
98	2289031	CAT/TAT	H/71/Y	H→Y	71	8	2
99	2289036	CCA/CGA	P/69/R	P→R	69	1	0
100	2289037	CCA/TCA	P/69/S	P→S	69	1	1
101	2289038	TGG/TGA	W/68/STOP	W→*	68	1	0
102	2289040	TGG/GGG	W/68/G	W→G	68	8	0
103	2289040	TGG/CGG	W/68/R	W→R	68	8	0
104	2289042	TCG/TGG	S/67/W	S→W	67	2	2
105	2289043	TCG/CCG	S/67/P	S→P	67	4	0
106	2289057	CCG/CTG	P/62/L	P→L	62	4	0
107	2289061	ACA/CCA	T/61/P	T→P	61	1	1
108	2289067	TCC/CCC	S/59/P	S→P	59	1	0
109	2289068	TTC/TTG	F/58/L	F→L	58	3	0
110	2289069	TTC/TGC	F/58/C	F→C	58	1	0
111	2289071	CAC/CAG	H/57/Q	H→Q	57	1	0
112	2289072	CAC/CGC	H/57/R	H→R	57	2	0
113	2289073	CAC/GAC	H/57/D	H→D	57	2	0
114	2289073	CAC/TAC	H/57/Y	H→Y	57	3	0
115	2289081	CCG/CTG	P/54/L	P→L	54	3	0
116	2289081	CCG/CGG	P/54/R	P→R	54	3	0
117	2289082	CCG/TCG	P/54/S	P→S	54	1	1
118	2289089	CAC/CAG	H/51/Q	H→Q	51	2	0
119	2289090	CAC/CCC	H/51/P	H→P	51	3	0
120	2289090	CAC/CGC	H/51/R	H→R	51	3	0
121	2289091	CAC/TAC	H/51/Y	H→Y	51	2	0
122	2289095	GAC/GAG	D/49/E	D→E	49	3	1
123	2289096	GAC/GCC	D/49/A	D→A	49	4	0
124	2289096	GAC/GGC	D/49/G	D→G	49	5	0
125	2289096	GAC/GTC	D/49/V	D→V	49	1	0
126	2289099	AAG/ACG	K/48/T	K→T	48	1	0
127	2289100	AAG/GAG	K/48/E	K→E	48	1	0
128	2289103	ACC/GCC	T/47/A	T→A	47	5	3
129	2289103	ACC/CCC	T/47/P	T→P	47	2	0
130	2289105	GCA/GTA	A/46/V	A→V	46	3	0
131	2289106	GCA/CCA	A/46/P	A→P	46	1	0
132	2289114	CAC/CCC	H/43/P	H→P	43	1	0
133	2289119	TAC/TAG	Y/41/STOP	Y→*	41	2	0
134	2289133	GAA/TAA	E/37/STOP	E→*	37	1	0
135	2289138	CTG/CCG	L/35/P	L→P	35	4	1
136	2289142	TAC/GAC	Y/34/D	Y→D	34	1	0
137	2289162	CTG/CCG	L/27/P	L→P	27	97	1
138	2289186	CTG/CCG	L/19/P	L→P	19	1	0
139	2289192	GGC/GAC	G/17/D	G→D	17	2	0
140	2289192	GGC/GTC	G/17/V	G→V	17	1	0
141	2289200	TGC/TGA	C/14/STOP	C→*	14	4	1
142	2289202	TGC/CGC	C/14/R	C→R	14	1	1
143	2289202	TGC/GGC	C/14/G	C→G	14	1	0
144	2289206	GAC/GAA	D/12/E	D→E	12	1	0
145	2289207	GAC/GCC	D/12/A	D→A	12	7	1
146	2289207	GAC/GGC	D/12/G	D→G	12	4	1
147	2289212	CAG/CAC	Q/10/H	Q→H	10	1	0
148	2289213	CAG/CCG	Q/10/P	Q→P	10	4	2
149	2289213	CAG/CGG	Q/10/R	Q→R	10	2	1
150	2289214	CAG/TAG	Q/10/STOP	Q→*	10	3	1
151	2289214	CAG/AAG	Q/10/K	Q→K	10	3	0
152	2289216	GTG/GCG	V/9/A	V→A	9	1	0
153	2289216	GTG/GGG	V/9/G	V→G	9	2	0
154	2289219	GAC/GGC	D/8/G	D→G	8	1	0
155	2289222	GTC/GGC	V/7/G	V→G	7	4	0
156	2289223	GTC/TTC	V/7/F	V→F	7	1	0
157	2289226	ATC/CTC	I/6/L	I→L	6	1	0
158	2289228	ATC/AGC	I/5/S	I→S	5	40	1
159	2289228	ATC/ACC	I/5/T	I→T	5	1	0
160	2289231	TTG/TCG	L/4/S	L→S	4	3	0
161	2289231	TTG/TGG	L/4/W	L→W	4	6	0
162	2289234	GCG/GAG	A/3/E	A→E	3	10	0
163	2289235	GCG/CCG	A/3/P	A→P	3	3	0
164	2289239	ATG/ATA	M/1/I	M→I	1	3	0
165	2289240	ATG/ACG	M/1/T	M→T	1	1	0
166	2289248	-	T/-7/C	T→C	-7	2	0
167	2289251	-	T/-10/C	T→C	-10	1	1
168	2289252	-	A/-11/G	A→G	-11	58	7
169	2289252	-	A/-11/C	A→C	-11	5	0
170	2289253	-	T/-12/C	T→C	-12	1	0
171	2289254	-	G/-13/T	G→T	-13	1	0
