# Supplementary material for: Phenotypic and genotypic characterization of Mycobacterium tuberculosis pyrazinamide resistance—India, 2018–2020
Source: Front Microbiol. 2025 Jan 8;15:1515627. doi: 10.3389/fmicb.2024.1515627 (PMC11750862; doi:10.3389/fmicb.2024.1515627)
Supplement: SUPPLEMENTARY TABLE S2 — Novel mutations associated with PZA resistance across the M. tuberculosis genome. Based on confidence grading, mutations were categorized into four groups, and mutations with high and intermediate associations with PZA resistance are presented (n=16,848). Genes, codon changes, amino acid changes, sensitivities, specificities, odds ratios, likelihood ratios, associated P-values are also presented for each mutation. [file Table_2.xlsx]

## Sheet: Novel Mutations
S.No	Position	Mutations	Genotype	S.No	Codon	Aminoacid Change/INDEL	SNP Location (S)	Gene Name	Rv ID	TP	FP	FN	TN	OR	Sensitvity	Specificity	LR+	P-Value	Confidence Grading
1	2807884	A/203/P	Homo	1	GCG/CCG	A→P	203	-	Rv2492	37	6	177	1186	41.32	17.29	99.5	34.35	9.0269e-26	High
2	1049073	G/221/D	Homo	2	GGC/GAC	G→D	221	-	Rv0939	35	5	179	1187	46.42	16.36	99.58	38.99	6.53442e-25	High
3	105940	Y/206/S	Homo	3	TAT/TCT	Y→S	206	PPE1	Rv0096	35	5	179	1187	46.42	16.36	99.58	38.99	6.53442e-25	High
4	1128074	A/-17/G	Homo	4	-	A→G	-17	rpfB/promoter	-	35	5	179	1187	46.42	16.36	99.58	38.99	6.53442e-25	High
5	119498	D/595/D	Homo	5	GAC/GAT	D→D	595	-	Rv0102	35	5	179	1187	46.42	16.36	99.58	38.99	6.53442e-25	High
6	1424166	C/-31/T	Homo	6	-	C→T	-31	lprB/promoter	-	35	5	179	1187	46.42	16.36	99.58	38.99	6.53442e-25	High
7	1551078	G/47/D	Homo	7	GGC/GAC	G→D	47	-	Rv1377c	35	5	179	1187	46.42	16.36	99.58	38.99	6.53442e-25	High
8	156666	N/312/S	Homo	8	AAC/AGC	N→S	312	fbpC	Rv0129c	35	5	179	1187	46.42	16.36	99.58	38.99	6.53442e-25	High
9	159385	A/92/T	Homo	9	GCG/ACG	A→T	92	fadE1	Rv0131c	35	5	179	1187	46.42	16.36	99.58	38.99	6.53442e-25	High
10	2096585	T/5/T	Homo	10	ACA/ACG	T→T	5	blaI	Rv1846c	35	5	179	1187	46.42	16.36	99.58	38.99	6.53442e-25	High
11	2157481	A/169/A	Homo	11	GCG/GCA	A→A	169	lppC	Rv1911c	35	5	179	1187	46.42	16.36	99.58	38.99	6.53442e-25	High
12	2157569	G/140/V	Homo	12	GGT/GTT	G→V	140	lppC	Rv1911c	35	5	179	1187	46.42	16.36	99.58	38.99	6.53442e-25	High
13	2175739	Y/189/Y	Homo	13	TAC/TAT	Y→Y	189	lipD	Rv1923	35	5	179	1187	46.42	16.36	99.58	38.99	6.53442e-25	High
14	2346626	G/233/G	Homo	14	GGC/GGT	G→G	233	pepE	Rv2089c	35	5	179	1187	46.42	16.36	99.58	38.99	6.53442e-25	High
15	2377815	E/166/D	Homo	15	GAA/GAC	E→D	166	-	Rv2118c	35	5	179	1187	46.42	16.36	99.58	38.99	6.53442e-25	High
16	241566	A/18/V	Homo	16	GCC/GTC	A→V	18	-	Rv0203	35	5	179	1187	46.42	16.36	99.58	38.99	6.53442e-25	High
17	251167	L/350/L	Homo	17	CTG/TTG	L→L	350	-	Rv0210	35	5	179	1187	46.42	16.36	99.58	38.99	6.53442e-25	High
18	2544936	L/80/R	Homo	18	CTG/CGG	L→R	80	lppN	Rv2270	35	5	179	1187	46.42	16.36	99.58	38.99	6.53442e-25	High
19	2544938	S/81/G	Homo	19	AGC/GGC	S→G	81	lppN	Rv2270	35	5	179	1187	46.42	16.36	99.58	38.99	6.53442e-25	High
20	2637509	C/-1917/T	Homo	20	-	C→T	-1917	PPE39/promoter	-	35	5	179	1187	46.42	16.36	99.58	38.99	6.53442e-25	High
21	2638165	T/-2573/G	Homo	21	-	T→G	-2573	PPE39/promoter	-	35	5	179	1187	46.42	16.36	99.58	38.99	6.53442e-25	High
22	264687	R/207/R	Homo	22	CGA/CGG	R→R	207	-	Rv0221	35	5	179	1187	46.42	16.36	99.58	38.99	6.53442e-25	High
23	2692134	T/-90/C	Homo	23	-	T→C	-90	aprA/promoter	-	35	5	179	1187	46.42	16.36	99.58	38.99	6.53442e-25	High
24	2841621	R/2571/Q	Homo	24	CGG/CAG	R→Q	2571	fas	Rv2524c	35	5	179	1187	46.42	16.36	99.58	38.99	6.53442e-25	High
25	2950638	TACCCGTGTGAGTGGTGATCGGGTAGACGC/670/T	Homo	25	-	TACCCGTGTGAGTGGTGATCGGGTAGACGC→T	670	-	Rv2624c	35	5	179	1187	46.42	16.36	99.58	38.99	6.53442e-25	High
26	3026069	TG/629/TGG	Homo	26	-	TG→TGG	629	sthA	Rv2713	35	5	179	1187	46.42	16.36	99.58	38.99	6.53442e-25	High
27	3050242	I/395/V	Homo	27	ATT/GTT	I→V	395	recA	Rv2737c	35	5	179	1187	46.42	16.36	99.58	38.99	6.53442e-25	High
28	3207601	G/114/G	Homo	28	GGA/GGG	G→G	114	-	Rv2897c	35	5	179	1187	46.42	16.36	99.58	38.99	6.53442e-25	High
29	3232036	W/157/*	Homo	29	TGG/TGA	W→*	157	amt	Rv2920c	35	5	179	1187	46.42	16.36	99.58	38.99	6.53442e-25	High
30	3251982	R/304/T	Homo	30	AGG/ACG	R→T	304	ppsB	Rv2932	35	5	179	1187	46.42	16.36	99.58	38.99	6.53442e-25	High
31	3266667	P/1474/S	Homo	31	CCC/TCC	P→S	1474	ppsD	Rv2934	35	5	179	1187	46.42	16.36	99.58	38.99	6.53442e-25	High
32	3293283	A/1024/D	Homo	32	GCC/GAC	A→D	1024	pks1	Rv2946c	35	5	179	1187	46.42	16.36	99.58	38.99	6.53442e-25	High
33	3326311	G/71/R	Homo	33	GGC/CGC	G→R	71	-	Rv2971	35	5	179	1187	46.42	16.36	99.58	38.99	6.53442e-25	High
34	3478150	A/168/T	Homo	34	GCA/ACA	A→T	168	moaA1	Rv3109	35	5	179	1187	46.42	16.36	99.58	38.99	6.53442e-25	High
35	3667025	V/223/V	Homo	35	GTG/GTA	V→V	223	accA3	Rv3285	35	5	179	1187	46.42	16.36	99.58	38.99	6.53442e-25	High
36	3790680	A/175/A	Homo	36	GCC/GCA	A→A	175	-	Rv3376	35	5	179	1187	46.42	16.36	99.58	38.99	6.53442e-25	High
37	3819296	A/419/T	Homo	37	GCC/ACC	A→T	419	-	Rv3401	35	5	179	1187	46.42	16.36	99.58	38.99	6.53442e-25	High
38	408751	R/40/G	Homo	38	AGA/GGA	R→G	40	-	Rv0340	35	5	179	1187	46.42	16.36	99.58	38.99	6.53442e-25	High
39	427755	V/2309/I	Homo	39	GTC/ATC	V→I	2309	PPE8	Rv0355c	35	5	179	1187	46.42	16.36	99.58	38.99	6.53442e-25	High
40	427939	T/2247/T	Homo	40	ACC/ACT	T→T	2247	PPE8	Rv0355c	35	5	179	1187	46.42	16.36	99.58	38.99	6.53442e-25	High
41	4330857	V/217/I	Homo	41	GTC/ATC	V→I	217	gltD	Rv3858c	35	5	179	1187	46.42	16.36	99.58	38.99	6.53442e-25	High
42	4352990	G/-20/C	Homo	42	-	G→C	-20	espI/promoter	-	35	5	179	1187	46.42	16.36	99.58	38.99	6.53442e-25	High
43	4384164	R/406/G	Homo	43	CGA/GGA	R→G	406	-	Rv3899c	35	5	179	1187	46.42	16.36	99.58	38.99	6.53442e-25	High
44	4405700	R/264/R	Homo	44	CGC/CGG	R→R	264	parB	Rv3917c	35	5	179	1187	46.42	16.36	99.58	38.99	6.53442e-25	High
45	480988	GCCC/2244/GCCCC	Homo	45	-	GCCC→GCCCC	2244	mmpL1	Rv0402c	35	5	179	1187	46.42	16.36	99.58	38.99	6.53442e-25	High
46	524758	A/211/A	Homo	46	GCG/GCA	A→A	211	pssA	Rv0436c	35	5	179	1187	46.42	16.36	99.58	38.99	6.53442e-25	High
47	682665	A/536/A	Homo	47	GCG/GCA	A→A	536	-	Rv0585c	35	5	179	1187	46.42	16.36	99.58	38.99	6.53442e-25	High
48	740100	W/30/R	Homo	48	TGG/CGG	W→R	30	mmaA1	Rv0645c	35	5	179	1187	46.42	16.36	99.58	38.99	6.53442e-25	High
49	794567	T/-148/A	Homo	49	-	T→A	-148	-	Rv0695/promoter	35	5	179	1187	46.42	16.36	99.58	38.99	6.53442e-25	High
50	797867	R/312/Q	Homo	50	CGG/CAG	R→Q	312	-	Rv0697	35	5	179	1187	46.42	16.36	99.58	38.99	6.53442e-25	High
51	810027	M/28/L	Homo	51	ATG/CTG	M→L	28	-	Rv0713	35	5	179	1187	46.42	16.36	99.58	38.99	6.53442e-25	High
52	841229	M/1/T	Homo	52	ATG/ACG	M→T	1	vapC31	Rv0749	35	5	179	1187	46.42	16.36	99.58	38.99	6.53442e-25	High
53	922659	N/230/N	Homo	53	AAT/AAC	N→N	230	-	Rv0830	35	5	179	1187	46.42	16.36	99.58	38.99	6.53442e-25	High
54	954508	L/138/P	Homo	54	CTG/CCG	L→P	138	dapC	Rv0858c	35	5	179	1187	46.42	16.36	99.58	38.99	6.53442e-25	High
55	985514	*/153/S	Homo	55	TAG/TCG	*→S	153	-	Rv0887c	35	5	179	1187	46.42	16.36	99.58	38.99	6.53442e-25	High
56	1175343	C/-380/T	Homo	56	-	C→T	-380	-	Rv1052/promoter	57	42	157	1150	9.94	26.64	96.48	7.56	1.97038e-24	Moderate
57	1167939	CGAATTAATCCATGAA/267/CGAA	Homo	57	-	CGAATTAATCCATGAA→CGAA	267	-	Rv1045	35	6	179	1186	38.65	16.36	99.5	32.49	3.89672e-24	High
58	121425	A/250/V	Homo	58	GCG/GTG	A→V	250	ctpB	Rv0103c	35	6	179	1186	38.65	16.36	99.5	32.49	3.89672e-24	High
59	1946132	P/164/P	Homo	59	CCG/CCC	P→P	164	-	Rv1719	35	6	179	1186	38.65	16.36	99.5	32.49	3.89672e-24	High
60	2034516	G/263/E	Homo	60	GGA/GAA	G→E	263	mycP5	Rv1796	35	6	179	1186	38.65	16.36	99.5	32.49	3.89672e-24	High
61	2144436	P/4/L	Homo	61	CCT/CTT	P→L	4	-	Rv1896c	35	6	179	1186	38.65	16.36	99.5	32.49	3.89672e-24	High
62	2253471	I/490/M	Homo	62	ATT/ATG	I→M	490	otsB1	Rv2006	35	6	179	1186	38.65	16.36	99.5	32.49	3.89672e-24	High
63	2297796	A/3064/V	Homo	63	GCG/GTG	A→V	3064	pks12	Rv2048c	35	6	179	1186	38.65	16.36	99.5	32.49	3.89672e-24	High
64	26642	L/80/L	Homo	64	CTG/CTT	L→L	80	-	Rv0021c	35	6	179	1186	38.65	16.36	99.5	32.49	3.89672e-24	High
65	276578	M/174/R	Homo	65	ATG/AGG	M→R	174	fadE4	Rv0231	35	6	179	1186	38.65	16.36	99.5	32.49	3.89672e-24	High
66	2768945	G/-41/A	Homo	66	-	G→A	-41	pepN/promoter	-	35	6	179	1186	38.65	16.36	99.5	32.49	3.89672e-24	High
67	295400	E/78/E	Homo	67	GAA/GAG	E→E	78	fadE5	Rv0244c	35	6	179	1186	38.65	16.36	99.5	32.49	3.89672e-24	High
68	3169758	A/322/A	Homo	68	GCT/GCC	A→A	322	aldC	Rv2858c	35	6	179	1186	38.65	16.36	99.5	32.49	3.89672e-24	High
69	3733405	N/1177/N	Homo	69	AAC/AAT	N→N	1177	PPE54	Rv3343c	35	6	179	1186	38.65	16.36	99.5	32.49	3.89672e-24	High
70	3821991	C/-100/T	Homo	70	-	C→T	-100	-	Rv3402c/promoter	35	6	179	1186	38.65	16.36	99.5	32.49	3.89672e-24	High
71	3838928	A/45/A	Homo	71	GCC/GCT	A→A	45	rimI	Rv3420c	35	6	179	1186	38.65	16.36	99.5	32.49	3.89672e-24	High
72	419955	A/41/S	Homo	72	GCG/TCG	A→S	41	dnaK	Rv0350	35	6	179	1186	38.65	16.36	99.5	32.49	3.89672e-24	High
73	4219524	D/226/N	Homo	73	GAC/AAC	D→N	226	echA21	Rv3774	35	6	179	1186	38.65	16.36	99.5	32.49	3.89672e-24	High
74	4241022	A/387/V	Homo	74	GCT/GTT	A→V	387	embC	Rv3793	35	6	179	1186	38.65	16.36	99.5	32.49	3.89672e-24	High
75	4345660	L/208/L	Homo	75	CTG/TTG	L→L	208	eccB1	Rv3869	35	6	179	1186	38.65	16.36	99.5	32.49	3.89672e-24	High
76	654096	A/73/E	Homo	76	GCG/GAG	A→E	73	htpX	Rv0563	35	6	179	1186	38.65	16.36	99.5	32.49	3.89672e-24	High
77	69338	R/240/L	Homo	77	CGT/CTT	R→L	240	-	Rv0064	35	6	179	1186	38.65	16.36	99.5	32.49	3.89672e-24	High
78	1623629	CT/69/C	Homo	78	-	CT→C	69	-	Rv1444c	34	5	180	1187	44.84	15.89	99.58	37.88	4.34537e-24	High
79	2544937	G/240/GCACTGGTGGTGGTCGACCATTCCGCGGCC	Homo	79	-	G→GCACTGGTGGTGGTCGACCATTCCGCGGCC	240	lppN	Rv2270	34	5	180	1187	44.84	15.89	99.58	37.88	4.34537e-24	High
80	844270	TGCCGAGTTCGGCCG/145/TGCCG	Homo	80	-	TGCCGAGTTCGGCCG→TGCCG	145	fadE9	Rv0752c	34	5	180	1187	44.84	15.89	99.58	37.88	4.34537e-24	High
81	1279968	G/105/A	Homo	81	GGG/GCG	G→A	105	-	Rv1152	40	13	174	1179	20.85	18.69	98.91	17.14	1.0536e-23	High
82	1374685	L/60/L	Homo	82	CTG/CTC	L→L	60	-	Rv1231c	40	13	174	1179	20.85	18.69	98.91	17.14	1.0536e-23	High
83	1451405	G/237/S	Homo	83	GGC/AGC	G→S	237	thrC	Rv1295	40	13	174	1179	20.85	18.69	98.91	17.14	1.0536e-23	High
84	15087	T/58/T	Homo	84	ACC/ACG	T→T	58	trpG	Rv0013	40	13	174	1179	20.85	18.69	98.91	17.14	1.0536e-23	High
85	2185884	N/102/S	Homo	85	AAC/AGC	N→S	102	fadE17	Rv1934c	40	13	174	1179	20.85	18.69	98.91	17.14	1.0536e-23	High
86	3217905	D/122/D	Homo	86	GAC/GAT	D→D	122	-	Rv2910c	40	13	174	1179	20.85	18.69	98.91	17.14	1.0536e-23	High
87	4013010	L/198/L	Homo	87	CTG/CTA	L→L	198	kshB	Rv3571	40	13	174	1179	20.85	18.69	98.91	17.14	1.0536e-23	High
88	4219219	G/124/D	Homo	88	GGC/GAC	G→D	124	echA21	Rv3774	40	13	174	1179	20.85	18.69	98.91	17.14	1.0536e-23	High
89	688344	GA/-715/GAA	Homo	89	-	GA→GAA	-715	mce2C/promoter	-	40	13	174	1179	20.85	18.69	98.91	17.14	1.0536e-23	High
90	115229	A/1743/A	Homo	90	GCG/GCC	A→A	1743	nrp	Rv0101	35	7	179	1185	33.1	16.36	99.41	27.85	2.0402e-23	High
91	3894503	GGCCGCCGC/78/GGCCGC	Homo	91	-	GGCCGCCGC→GGCCGC	78	PPE60	Rv3478	34	6	180	1186	37.34	15.89	99.5	31.56	2.52663e-23	High
92	743467	CGCAGGC/749/CGCAGGCAGGC	Homo	92	-	CGCAGGC→CGCAGGCAGGC	749	-	Rv0648	34	6	180	1186	37.34	15.89	99.5	31.56	2.52663e-23	High
93	3054413	ACGGCGGGGCCGGCGG/500/ACGGCGG	Homo	93	-	ACGGCGGGGCCGGCGG→ACGGCGG	500	PE_PGRS47	Rv2741	33	5	181	1187	43.28	15.42	99.58	36.76	2.86538e-23	High
94	3944490	T/227/A	Homo	94	ACC/GCC	T→A	227	PE_PGRS56	Rv3512	33	5	181	1187	43.28	15.42	99.58	36.76	2.86538e-23	High
95	2376135	S/52/S	Homo	95	TCT/TCC	S→S	52	mpa	Rv2115c	40	14	174	1178	19.34	18.69	98.83	15.91	3.55472e-23	High
96	3061703	A/268/A	Homo	96	GCC/GCT	A→A	268	ftsK	Rv2748c	40	14	174	1178	19.34	18.69	98.83	15.91	3.55472e-23	High
97	4180839	A/294/A	Homo	97	GCC/GCG	A→A	294	-	Rv3730c	40	14	174	1178	19.34	18.69	98.83	15.91	3.55472e-23	High
98	868663	R/86/Q	Homo	98	CGA/CAA	R→Q	86	-	Rv0775	40	14	174	1178	19.34	18.69	98.83	15.91	3.55472e-23	High
99	1468105	CCGCGCGCGCGC/418/CCGCGCGCGC	Homo	99	-	CCGCGCGCGCGC→CCGCGCGCGC	418	-	Rv1312	35	8	179	1184	28.94	16.36	99.33	24.37	9.56829e-23	High
100	2532616	E/124/E	Homo	100	GAG/GAA	E→E	124	mscR	Rv2259	40	15	174	1177	18.04	18.69	98.74	14.85	1.14e-22	High
101	3941883	GCCGGCACCGGCACCGGC/-1929/GCCGGCACCGGC	Homo	101	-	GCCGGCACCGGCACCGGC→GCCGGCACCGGC	-1929	PE_PGRS56/promoter	-	32	5	182	1187	41.74	14.95	99.58	35.65	1.87327e-22	High
102	149868	R/112/R	Homo	102	CGC/CGG	R→R	112	PE_PGRS2	Rv0124	29	4	185	1188	46.56	13.55	99.66	40.38	8.38655e-21	High
103	4075422	T/-1562/C	Homo	103	-	T→C	-1562	-	Rv3638/promoter	51	42	163	1150	8.57	23.83	96.48	6.76	1.92439e-20	Moderate
104	1774036	TTGGACGGGCGCTTGCTGGACGGGCGCTTGCTGGAC/585/TTGGACGGGCGCTTGCTGGAC	Homo	104	-	TTGGACGGGCGCTTGCTGGACGGGCGCTTGCTGGAC→TTGGACGGGCGCTTGCTGGAC	585	-	Rv1566c	38	19	176	1173	13.33	17.76	98.41	11.14	2.11626e-19	High
105	3943744	CCGGCAACGGCGGCAACGGC/-68/CCGGCAACGGC	Homo	105	-	CCGGCAACGGCGGCAACGGC→CCGGCAACGGC	-68	PE_PGRS56/promoter	-	57	73	157	1119	5.57	26.64	93.88	4.35	8.45061e-17	Indeterminate
106	2288850	ACC/392/ACCCC	Homo	106	-	ACC→ACCCC	392	pncA	Rv2043c	24	4	190	1188	37.52	11.21	99.66	33.42	8.85827e-17	High
107	3943126	CCGGCGGCACCGGAGGCGACGGCGGCA/-686/CCGGCGGCA	Homo	107	-	CCGGCGGCACCGGAGGCGACGGCGGCA→CCGGCGGCA	-686	PE_PGRS56/promoter	-	46	46	168	1146	6.82	21.5	96.14	5.57	2.79169e-16	Moderate
108	672721	TGCCGCCGCCGCCGCCG/3196/TGCCGCCGCCGCCGCCGCCG	Homo	108	-	TGCCGCCGCCGCCGCCG→TGCCGCCGCCGCCGCCGCCG	3196	PE_PGRS7	Rv0578c	50	68	164	1124	5.04	23.36	94.3	4.1	5.96835e-14	Indeterminate
109	2945167	G/-163/T	Homo	109	-	G→T	-163	-	Rv2616/promoter	46	58	168	1134	5.35	21.5	95.13	4.42	1.08942e-13	Indeterminate
110	149981	A/150/D	Homo	110	GCC/GAC	A→D	150	PE_PGRS2	Rv0124	18	2	196	1190	54.64	8.41	99.83	50.13	1.465e-13	High
111	1502292	N/232/D	Homo	111	AAT/GAT	N→D	232	-	Rv1333	18	2	196	1190	54.64	8.41	99.83	50.13	1.465e-13	High
112	624157	G/455/G	Homo	112	GGT/GGG	G→G	455	PE_PGRS6	Rv0532	18	2	196	1190	54.64	8.41	99.83	50.13	1.465e-13	High
113	103756	P/303/H	Homo	113	CCC/CAC	P→H	303	-	Rv0094c	78	181	136	1011	3.2	36.45	84.82	2.4	5.22611e-12	Minimal
114	2804942	GCCCCCCC/1295/GCCCCCCCC	Homo	114	-	GCCCCCCC→GCCCCCCCC	1295	PE_PGRS43	Rv2490c	17	3	197	1189	34.2	7.94	99.75	31.56	5.36504e-12	High
115	2288713	T/177/P	Homo	115	ACC/CCC	T→P	177	pncA	Rv2043c	16	2	198	1190	48.08	7.48	99.83	44.56	5.8355e-12	High
116	2693482	CGGCGGCGCGGGCGGCGC/684/CGGCGGCGC	Homo	116	-	CGGCGGCGCGGGCGGCGC→CGGCGGCGC	684	PE_PGRS41	Rv2396	19	6	195	1186	19.26	8.88	99.5	17.64	1.08659e-11	High
117	1481337	R/389/W	Hetero	117	CGG/TGG	R→W	389	-	Rv1319c	75	176	139	1016	3.11	35.05	85.23	2.37	2.68111e-11	Minimal
118	497491	D/270/D	Homo	118	GAC/GAT	D→D	270	glnH	Rv0411c	75	178	139	1014	3.07	35.05	85.07	2.35	4.22302e-11	Minimal
119	507028	GCCCCCC/-57/GCCCCC	Homo	119	-	GCCCCCC→GCCCCC	-57	-	Rv0420c/promoter	75	178	139	1014	3.07	35.05	85.07	2.35	4.22302e-11	Minimal
120	2634282	A/-184/C	Homo	120	-	A→C	-184	PPE38/promoter	-	74	174	140	1018	3.09	34.58	85.4	2.37	4.24886e-11	Minimal
121	3846791	T/-821/C	Hetero	121	-	T→C	-821	-	Rv3428c/promoter	75	179	139	1013	3.05	35.05	84.98	2.33	5.28599e-11	Minimal
122	797736	L/268/L	Homo	122	CTC/CTT	L→L	268	-	Rv0697	75	179	139	1013	3.05	35.05	84.98	2.33	5.28599e-11	Minimal
123	2637162	G/-1570/A	Homo	123	-	G→A	-1570	PPE39/promoter	-	74	175	140	1017	3.07	34.58	85.32	2.36	5.33089e-11	Minimal
124	2794071	G/-105/A	Homo	124	-	G→A	-105	argW/promoter	-	73	171	141	1021	3.09	34.11	85.65	2.38	5.34517e-11	Minimal
125	672512	ACCGGTGCCGCCGGTGCCGCCGGTGCCGCC/3405/ACCGGTGCCGCCGGTGCCGCC	Homo	125	-	ACCGGTGCCGCCGGTGCCGCCGGTGCCGCC→ACCGGTGCCGCCGGTGCCGCC	3405	PE_PGRS7	Rv0578c	87	230	127	962	2.87	40.65	80.7	2.11	5.94235e-11	Minimal
126	4182387	V/210/V	Homo	126	GTG/GTC	V→V	210	ligC	Rv3731	76	184	138	1008	3.02	35.51	84.56	2.3	6.49875e-11	Minimal
127	1034758	C/-145/T	Homo	127	-	C→T	-145	pstS3/promoter	-	75	180	139	1012	3.03	35.05	84.9	2.32	6.60498e-11	Minimal
128	1357308	A/106/A	Homo	128	GCA/GCC	A→A	106	PE14	Rv1214c	75	180	139	1012	3.03	35.05	84.9	2.32	6.60498e-11	Minimal
129	1370852	A/-27/C	Homo	129	-	A→C	-27	-	Rv1227c/promoter	75	180	139	1012	3.03	35.05	84.9	2.32	6.60498e-11	Minimal
130	2381572	ACCCCC/502/ACCCC	Homo	130	-	ACCCCC→ACCCC	502	PPE37	Rv2123	75	180	139	1012	3.03	35.05	84.9	2.32	6.60498e-11	Minimal
131	2551576	C/-1597/G	Homo	131	-	C→G	-1597	pitB/promoter	-	75	180	139	1012	3.03	35.05	84.9	2.32	6.60498e-11	Minimal
132	2551577	T/-1596/C	Homo	132	-	T→C	-1596	pitB/promoter	-	75	180	139	1012	3.03	35.05	84.9	2.32	6.60498e-11	Minimal
133	2706663	G/301/V	Homo	133	GGT/GTT	G→V	301	PE24	Rv2408	75	180	139	1012	3.03	35.05	84.9	2.32	6.60498e-11	Minimal
134	2922846	G/432/G	Homo	134	GGC/GGT	G→G	432	PE_PGRS44	Rv2591	75	180	139	1012	3.03	35.05	84.9	2.32	6.60498e-11	Minimal
135	1097442	D/207/D	Homo	135	GAC/GAT	D→D	207	mprA	Rv0981	75	181	139	1011	3.01	35.05	84.82	2.31	8.2388e-11	Minimal
136	1102646	A/35/A	Homo	136	GCG/GCA	A→A	35	-	Rv0987	75	181	139	1011	3.01	35.05	84.82	2.31	8.2388e-11	Minimal
137	1218658	G/730/G	Homo	137	GGG/GGC	G→G	730	PE_PGRS22	Rv1091	75	181	139	1011	3.01	35.05	84.82	2.31	8.2388e-11	Minimal
138	1413129	CGGGGGG/-131/CGGGGG	Homo	138	-	CGGGGGG→CGGGGG	-131	-	Rv1265/promoter	75	181	139	1011	3.01	35.05	84.82	2.31	8.2388e-11	Minimal
139	1955760	CGAAG/1486/CG	Homo	139	-	CGAAG→CG	1486	-	Rv1730c	75	181	139	1011	3.01	35.05	84.82	2.31	8.2388e-11	Minimal
140	195682	V/230/V	Homo	140	GTC/GTG	V→V	230	fadD5	Rv0166	75	181	139	1011	3.01	35.05	84.82	2.31	8.2388e-11	Minimal
141	2112832	A/45/A	Homo	141	GCT/GCG	A→A	45	-	Rv1865c	75	181	139	1011	3.01	35.05	84.82	2.31	8.2388e-11	Minimal
142	2142266	C/-255/A	Homo	142	-	C→A	-255	-	Rv1895/promoter	75	181	139	1011	3.01	35.05	84.82	2.31	8.2388e-11	Minimal
143	2202500	H/121/H	Homo	143	CAC/CAT	H→H	121	higA	Rv1956	75	181	139	1011	3.01	35.05	84.82	2.31	8.2388e-11	Minimal
144	25610	G/-34/C	Homo	144	-	G→C	-34	leuT/promoter	-	75	181	139	1011	3.01	35.05	84.82	2.31	8.2388e-11	Minimal
145	2612256	L/244/L	Homo	145	CTC/CTA	L→L	244	-	Rv2337c	75	181	139	1011	3.01	35.05	84.82	2.31	8.2388e-11	Minimal
146	2881974	G/-316/A	Homo	146	-	G→A	-316	-	Rv2563/promoter	75	181	139	1011	3.01	35.05	84.82	2.31	8.2388e-11	Minimal
147	2903439	S/31/S	Homo	147	AGC/AGT	S→S	31	-	Rv2578c	75	181	139	1011	3.01	35.05	84.82	2.31	8.2388e-11	Minimal
148	3135606	T/-123/C	Homo	148	-	T→C	-123	-	Rv2827c/promoter	75	181	139	1011	3.01	35.05	84.82	2.31	8.2388e-11	Minimal
149	3144623	E/183/E	Homo	149	GAG/GAA	E→E	183	rbfA	Rv2838c	75	181	139	1011	3.01	35.05	84.82	2.31	8.2388e-11	Minimal
150	3477942	T/98/T	Homo	150	ACA/ACG	T→T	98	moaA1	Rv3109	75	181	139	1011	3.01	35.05	84.82	2.31	8.2388e-11	Minimal
151	3500149	L/201/L	Homo	151	CTG/TTG	L→L	201	-	Rv3134c	75	181	139	1011	3.01	35.05	84.82	2.31	8.2388e-11	Minimal
152	3509626	C/-28/A	Homo	152	-	C→A	-28	-	Rv3143/promoter	75	181	139	1011	3.01	35.05	84.82	2.31	8.2388e-11	Minimal
153	3550789	A/25/A	Homo	153	GCC/GCG	A→A	25	-	Rv3183	75	181	139	1011	3.01	35.05	84.82	2.31	8.2388e-11	Minimal
154	3587446	L/32/L	Homo	154	CTG/TTG	L→L	32	-	Rv3210c	75	181	139	1011	3.01	35.05	84.82	2.31	8.2388e-11	Minimal
155	363464	R/71/R	Homo	155	CGG/CGA	R→R	71	-	Rv0298	75	181	139	1011	3.01	35.05	84.82	2.31	8.2388e-11	Minimal
156	3754508	L/244/V	Homo	156	CTC/GTC	L→V	244	-	Rv3349c	75	181	139	1011	3.01	35.05	84.82	2.31	8.2388e-11	Minimal
157	3798596	T/-107/C	Homo	157	-	T→C	-107	idsB/promoter	-	75	181	139	1011	3.01	35.05	84.82	2.31	8.2388e-11	Minimal
158	3906311	R/233/C	Homo	158	CGT/TGT	R→C	233	lipF	Rv3487c	75	181	139	1011	3.01	35.05	84.82	2.31	8.2388e-11	Minimal
159	3964518	P/225/P	Homo	159	CCC/CCT	P→P	225	-	Rv3528c	75	181	139	1011	3.01	35.05	84.82	2.31	8.2388e-11	Minimal
160	4050811	Y/691/Y	Homo	160	TAC/TAT	Y→Y	691	ftsH	Rv3610c	75	181	139	1011	3.01	35.05	84.82	2.31	8.2388e-11	Minimal
161	4189210	P/504/P	Homo	161	CCG/CCT	P→P	504	-	Rv3737	75	181	139	1011	3.01	35.05	84.82	2.31	8.2388e-11	Minimal
162	4243460	C/76/C	Homo	162	TGC/TGT	C→C	76	embA	Rv3794	75	181	139	1011	3.01	35.05	84.82	2.31	8.2388e-11	Minimal
163	4305063	GAAA/623/GAAAA	Homo	163	-	GAAA→GAAAA	623	-	Rv3830c	75	181	139	1011	3.01	35.05	84.82	2.31	8.2388e-11	Minimal
164	4340028	G/-242/C	Homo	164	-	G→C	-242	espE/promoter	-	75	181	139	1011	3.01	35.05	84.82	2.31	8.2388e-11	Minimal
165	4359828	C/-46/T	Homo	165	-	C→T	-46	espK/promoter	-	75	181	139	1011	3.01	35.05	84.82	2.31	8.2388e-11	Minimal
166	4368084	V/146/V	Homo	166	GTC/GTG	V→V	146	eccE2	Rv3885c	75	181	139	1011	3.01	35.05	84.82	2.31	8.2388e-11	Minimal
167	4379044	CGGGGG/1409/CGGGG	Homo	167	-	CGGGGG→CGGGG	1409	eccC2	Rv3894c	75	181	139	1011	3.01	35.05	84.82	2.31	8.2388e-11	Minimal
168	465300	F/630/F	Homo	168	TTC/TTT	F→F	630	-	Rv0386	75	181	139	1011	3.01	35.05	84.82	2.31	8.2388e-11	Minimal
169	65150	W/67/*	Homo	169	TGG/TGA	W→*	67	-	Rv0061c	75	181	139	1011	3.01	35.05	84.82	2.31	8.2388e-11	Minimal
170	2273733	TC/776/T	Homo	170	-	TC→T	776	dosT	Rv2027c	74	177	140	1015	3.03	34.58	85.15	2.33	8.34687e-11	Minimal
171	2631371	V/235/V	Homo	171	GTG/GTA	V→V	235	plcA	Rv2351c	74	177	140	1015	3.03	34.58	85.15	2.33	8.34687e-11	Minimal
172	840795	S/782/T	Homo	172	AGC/ACC	S→T	782	PE_PGRS10	Rv0747	74	177	140	1015	3.03	34.58	85.15	2.33	8.34687e-11	Minimal
173	2153725	CTCATCCCCGTCTCGTCATCCCCGTCTCGTC/158/CTCATCCCCGTCTCGTC	Homo	173	-	CTCATCCCCGTCTCGTCATCCCCGTCTCGTC→CTCATCCCCGTCTCGTC	158	-	Rv1907c	76	186	138	1006	2.98	35.51	84.4	2.28	1.00512e-10	Minimal
174	1102117	V/105/V	Homo	174	GTG/GTA	V→V	105	-	Rv0986	75	182	139	1010	2.99	35.05	84.73	2.3	1.02592e-10	Minimal
175	1197157	T/-74/G	Homo	175	-	T→G	-74	-	Rv1073/promoter	75	182	139	1010	2.99	35.05	84.73	2.3	1.02592e-10	Minimal
176	1288698	G/457/G	Homo	176	GGG/GGA	G→G	457	narG	Rv1161	75	182	139	1010	2.99	35.05	84.73	2.3	1.02592e-10	Minimal
177	1329234	D/24/D	Homo	177	GAC/GAT	D→D	24	-	Rv1186c	75	182	139	1010	2.99	35.05	84.73	2.3	1.02592e-10	Minimal
178	1577241	P/104/P	Homo	178	CCG/CCA	P→P	104	-	Rv1401	75	182	139	1010	2.99	35.05	84.73	2.3	1.02592e-10	Minimal
179	1606673	A/96/A	Homo	179	GCG/GCT	A→A	96	PE16	Rv1430	75	182	139	1010	2.99	35.05	84.73	2.3	1.02592e-10	Minimal
180	1625332	CGGTGGTGGTGGTG/34/CGGTGGTGGTGGTGGTG	Homo	180	-	CGGTGGTGGTGGTG→CGGTGGTGGTGGTGGTG	34	opcA	Rv1446c	75	182	139	1010	2.99	35.05	84.73	2.3	1.02592e-10	Minimal
181	1711670	R/215/C	Homo	181	CGC/TGC	R→C	215	-	Rv1520	75	182	139	1010	2.99	35.05	84.73	2.3	1.02592e-10	Minimal
182	1831288	P/208/P	Homo	182	CCC/CCT	P→P	208	polA	Rv1629	75	182	139	1010	2.99	35.05	84.73	2.3	1.02592e-10	Minimal
183	1834177	R/212/R	Homo	183	CGA/CGC	R→R	212	rpsA	Rv1630	75	182	139	1010	2.99	35.05	84.73	2.3	1.02592e-10	Minimal
184	1849051	P/995/P	Homo	184	CCG/CCA	P→P	995	lysX	Rv1640c	75	182	139	1010	2.99	35.05	84.73	2.3	1.02592e-10	Minimal
185	1902337	A/-60/C	Homo	185	-	A→C	-60	-	Rv1678/promoter	75	182	139	1010	2.99	35.05	84.73	2.3	1.02592e-10	Minimal
186	190816	S/70/S	Homo	186	TCA/TCC	S→S	70	-	Rv0161	75	182	139	1010	2.99	35.05	84.73	2.3	1.02592e-10	Minimal
187	1967026	A/204/A	Homo	187	GCG/GCA	A→A	204	-	Rv1739c	75	182	139	1010	2.99	35.05	84.73	2.3	1.02592e-10	Minimal
188	2267015	A/32/A	Homo	188	GCA/GCG	A→A	32	-	Rv2021c	75	182	139	1010	2.99	35.05	84.73	2.3	1.02592e-10	Minimal
189	2543395	E/294/E	Homo	189	GAA/GAG	E→E	294	cyp128	Rv2268c	75	182	139	1010	2.99	35.05	84.73	2.3	1.02592e-10	Minimal
190	2738274	S/471/R	Homo	190	AGT/AGG	S→R	471	obg	Rv2440c	75	182	139	1010	2.99	35.05	84.73	2.3	1.02592e-10	Minimal
191	2775361	R/30/R	Homo	191	CGC/CGT	R→R	30	-	Rv2472	75	182	139	1010	2.99	35.05	84.73	2.3	1.02592e-10	Minimal
192	278021	R/41/R	Homo	192	CGT/CGC	R→R	41	-	Rv0232	75	182	139	1010	2.99	35.05	84.73	2.3	1.02592e-10	Minimal
193	2980861	T/-43/C	Homo	193	-	T→C	-43	-	Rv2659c/promoter	75	182	139	1010	2.99	35.05	84.73	2.3	1.02592e-10	Minimal
194	2983873	A/-23/G	Homo	194	-	A→G	-23	clpC2/promoter	-	75	182	139	1010	2.99	35.05	84.73	2.3	1.02592e-10	Minimal
195	3111476	S/116/S	Homo	195	TCG/TCA	S→S	116	-	Rv2802c	75	182	139	1010	2.99	35.05	84.73	2.3	1.02592e-10	Minimal
196	3177452	G/-187/T	Homo	196	-	G→T	-187	-	Rv2864c/promoter	75	182	139	1010	2.99	35.05	84.73	2.3	1.02592e-10	Minimal
197	3284855	I/507/I	Homo	197	ATC/ATT	I→I	507	fadD28	Rv2941	75	182	139	1010	2.99	35.05	84.73	2.3	1.02592e-10	Minimal
198	3487108	A/200/A	Homo	198	GCC/GCT	A→A	200	cyp141	Rv3121	75	182	139	1010	2.99	35.05	84.73	2.3	1.02592e-10	Minimal
199	3778011	R/92/Q	Homo	199	CGG/CAG	R→Q	92	spoU	Rv3366	75	182	139	1010	2.99	35.05	84.73	2.3	1.02592e-10	Minimal
200	3778012	R/92/R	Homo	200	CGG/CGT	R→R	92	spoU	Rv3366	75	182	139	1010	2.99	35.05	84.73	2.3	1.02592e-10	Minimal
201	3962187	D/46/D	Homo	201	GAC/GAT	D→D	46	-	Rv3525c	75	182	139	1010	2.99	35.05	84.73	2.3	1.02592e-10	Minimal
202	4022388	P/2/P	Homo	202	CCC/CCT	P→P	2	-	Rv3579c	75	182	139	1010	2.99	35.05	84.73	2.3	1.02592e-10	Minimal
203	4056693	G/-1040/T	Homo	203	-	G→T	-1040	ephA/promoter	-	75	182	139	1010	2.99	35.05	84.73	2.3	1.02592e-10	Minimal
204	4186678	L/15/L	Homo	204	CTG/CTA	L→L	15	-	Rv3736	75	182	139	1010	2.99	35.05	84.73	2.3	1.02592e-10	Minimal
205	4254431	D/506/D	Homo	205	GAC/GAT	D→D	506	accD4	Rv3799c	75	182	139	1010	2.99	35.05	84.73	2.3	1.02592e-10	Minimal
206	4280708	V/27/V	Homo	206	GTC/GTT	V→V	27	-	Rv3815c	75	182	139	1010	2.99	35.05	84.73	2.3	1.02592e-10	Minimal
207	4290135	L/465/L	Homo	207	CTG/CTA	L→L	465	mmpL8	Rv3823c	75	182	139	1010	2.99	35.05	84.73	2.3	1.02592e-10	Minimal
208	4362568	R/285/R	Homo	208	AGA/CGA	R→R	285	eccE1	Rv3882c	75	182	139	1010	2.99	35.05	84.73	2.3	1.02592e-10	Minimal
209	4407927	E/92/D	Homo	209	GAA/GAC	E→D	92	gid	Rv3919c	75	182	139	1010	2.99	35.05	84.73	2.3	1.02592e-10	Minimal
210	542014	G/-104/C	Homo	210	-	G→C	-104	mmpS4/promoter	-	75	182	139	1010	2.99	35.05	84.73	2.3	1.02592e-10	Minimal
211	892416	V/286/V	Homo	211	GTG/GTA	V→V	286	-	Rv0799c	75	182	139	1010	2.99	35.05	84.73	2.3	1.02592e-10	Minimal
212	3502252	G/153/G	Hetero	212	GGT/GGC	G→G	153	PPE51	Rv3136	81	207	133	985	2.9	37.85	82.63	2.18	1.03774e-10	Minimal
213	1168009	GCCCCC/337/GCCCC	Homo	213	-	GCCCCC→GCCCC	337	-	Rv1045	74	178	140	1014	3.01	34.58	85.07	2.32	1.04168e-10	Minimal
214	3238119	CGTGGTG/381/CGTG	Homo	214	-	CGTGGTG→CGTG	381	-	Rv2923c	74	178	140	1014	3.01	34.58	85.07	2.32	1.04168e-10	Minimal
215	1022003	A/-84/C	Homo	215	-	A→C	-84	betP/promoter	-	73	174	141	1018	3.03	34.11	85.4	2.34	1.05195e-10	Minimal
216	1102468	G/222/G	Homo	216	GGC/GGA	G→G	222	-	Rv0986	75	183	139	1009	2.97	35.05	84.65	2.28	1.27532e-10	Minimal
217	1317655	L/808/L	Homo	217	CTG/TTG	L→L	808	pks4	Rv1181	75	183	139	1009	2.97	35.05	84.65	2.28	1.27532e-10	Minimal
218	2692100	C/-124/T	Homo	218	-	C→T	-124	aprA/promoter	-	75	183	139	1009	2.97	35.05	84.65	2.28	1.27532e-10	Minimal
219	2711722	P/385/P	Homo	219	CCA/CCC	P→P	385	-	Rv2414c	75	183	139	1009	2.97	35.05	84.65	2.28	1.27532e-10	Minimal
220	2741209	L/167/L	Homo	220	CTG/CTA	L→L	167	dctA	Rv2443	75	183	139	1009	2.97	35.05	84.65	2.28	1.27532e-10	Minimal
221	2789798	R/409/R	Homo	221	CGG/AGG	R→R	409	plsC	Rv2483c	75	183	139	1009	2.97	35.05	84.65	2.28	1.27532e-10	Minimal
222	2969197	T/-347/C	Homo	222	-	T→C	-347	-	Rv2644c/promoter	75	183	139	1009	2.97	35.05	84.65	2.28	1.27532e-10	Minimal
223	3628520	S/376/S	Homo	223	TCC/TCT	S→S	376	sahH	Rv3248c	75	183	139	1009	2.97	35.05	84.65	2.28	1.27532e-10	Minimal
224	3743656	C/-201/T	Homo	224	-	C→T	-201	-	Rv3346c/promoter	75	183	139	1009	2.97	35.05	84.65	2.28	1.27532e-10	Minimal
225	3743899	L/3096/L	Homo	225	CTG/TTG	L→L	3096	PPE55	Rv3347c	75	183	139	1009	2.97	35.05	84.65	2.28	1.27532e-10	Minimal
226	3778396	C/-172/T	Homo	226	-	C→T	-172	PE_PGRS51/promoter	-	75	183	139	1009	2.97	35.05	84.65	2.28	1.27532e-10	Minimal
227	4308395	L/174/L	Homo	227	CTG/TTG	L→L	174	serS	Rv3834c	75	183	139	1009	2.97	35.05	84.65	2.28	1.27532e-10	Minimal
228	4319985	G/-719/C	Homo	228	-	G→C	-719	sodA/promoter	-	75	183	139	1009	2.97	35.05	84.65	2.28	1.27532e-10	Minimal
229	63146	G/-54/T	Homo	229	-	G→T	-54	-	Rv0059/promoter	75	183	139	1009	2.97	35.05	84.65	2.28	1.27532e-10	Minimal
230	811753	H/4/H	Homo	230	CAC/CAT	H→H	4	rplX	Rv0715	75	183	139	1009	2.97	35.05	84.65	2.28	1.27532e-10	Minimal
231	1374201	T/-4/C	Homo	231	-	T→C	-4	-	Rv1230c/promoter	74	179	140	1013	2.99	34.58	84.98	2.3	1.29773e-10	Minimal
232	1375044	A/375/A	Homo	232	GCG/GCC	A→A	375	-	Rv1232c	74	179	140	1013	2.99	34.58	84.98	2.3	1.29773e-10	Minimal
233	163705	P/114/S	Homo	233	CCT/TCT	P→S	114	cyp138	Rv0136	74	179	140	1013	2.99	34.58	84.98	2.3	1.29773e-10	Minimal
234	163706	P/114/L	Homo	234	CCT/CTT	P→L	114	cyp138	Rv0136	74	179	140	1013	2.99	34.58	84.98	2.3	1.29773e-10	Minimal
235	1696671	CAAAAA/-228/CAAAA	Homo	235	-	CAAAAA→CAAAA	-228	-	Rv1506c/promoter	74	179	140	1013	2.99	34.58	84.98	2.3	1.29773e-10	Minimal
236	1733134	Q/139/Q	Homo	236	CAG/CAA	Q→Q	139	-	Rv1532c	74	179	140	1013	2.99	34.58	84.98	2.3	1.29773e-10	Minimal
237	1888373	A/116/A	Homo	237	GCT/GCC	A→A	116	pks9	Rv1664	74	179	140	1013	2.99	34.58	84.98	2.3	1.29773e-10	Minimal
238	1961735	A/18/A	Homo	238	GCT/GCC	A→A	18	-	Rv1735c	74	179	140	1013	2.99	34.58	84.98	2.3	1.29773e-10	Minimal
239	2135154	P/238/P	Homo	239	CCC/CCA	P→P	238	fbpB	Rv1886c	74	179	140	1013	2.99	34.58	84.98	2.3	1.29773e-10	Minimal
240	2614909	GCC/217/GC	Homo	240	-	GCC→GC	217	mmpL9	Rv2339	74	179	140	1013	2.99	34.58	84.98	2.3	1.29773e-10	Minimal
241	2809633	Y/103/D	Homo	241	TAC/GAC	Y→D	103	bkdC	Rv2495c	74	179	140	1013	2.99	34.58	84.98	2.3	1.29773e-10	Minimal
242	2850631	T/-460/C	Homo	242	-	T→C	-460	vapB17/promoter	-	74	179	140	1013	2.99	34.58	84.98	2.3	1.29773e-10	Minimal
243	3550347	C/-27/T	Homo	243	-	C→T	-27	-	Rv3182/promoter	74	179	140	1013	2.99	34.58	84.98	2.3	1.29773e-10	Minimal
244	561776	G/-65/A	Homo	244	-	G→A	-65	pcaA/promoter	-	74	179	140	1013	2.99	34.58	84.98	2.3	1.29773e-10	Minimal
245	561777	G/-66/A	Homo	245	-	G→A	-66	pcaA/promoter	-	74	179	140	1013	2.99	34.58	84.98	2.3	1.29773e-10	Minimal
246	842030	G/-156/A	Homo	246	-	G→A	-156	-	Rv0749A/promoter	74	179	140	1013	2.99	34.58	84.98	2.3	1.29773e-10	Minimal
247	3502160	T/123/S	Hetero	247	ACG/TCG	T→S	123	PPE51	Rv3136	80	204	134	988	2.89	37.38	82.89	2.18	1.33571e-10	Minimal
248	3502262	A/157/T	Hetero	248	GCC/ACC	A→T	157	PPE51	Rv3136	81	209	133	983	2.86	37.85	82.47	2.16	1.5619e-10	Minimal
249	1076880	A/106/A	Homo	249	GCG/GCA	A→A	106	-	Rv0965c	75	184	139	1008	2.96	35.05	84.56	2.27	1.58269e-10	Minimal
250	1168776	T/-647/G	Homo	250	-	T→G	-647	-	Rv1047/promoter	75	184	139	1008	2.96	35.05	84.56	2.27	1.58269e-10	Minimal
251	1980652	P/344/P	Homo	251	CCG/CCT	P→P	344	-	Rv1751	75	184	139	1008	2.96	35.05	84.56	2.27	1.58269e-10	Minimal
252	2505085	A/205/A	Homo	252	GCC/GCT	A→A	205	cobC	Rv2231c	75	184	139	1008	2.96	35.05	84.56	2.27	1.58269e-10	Minimal
253	2586076	R/405/R	Homo	253	CGG/CGC	R→R	405	-	Rv2314c	75	184	139	1008	2.96	35.05	84.56	2.27	1.58269e-10	Minimal
254	282892	T/1320/T	Homo	254	ACG/ACA	T→T	1320	aftD	Rv0236c	75	184	139	1008	2.96	35.05	84.56	2.27	1.58269e-10	Minimal
255	3024021	R/153/R	Homo	255	CGG/AGG	R→R	153	ideR	Rv2711	75	184	139	1008	2.96	35.05	84.56	2.27	1.58269e-10	Minimal
256	3033189	P/477/P	Homo	256	CCC/CCT	P→P	477	-	Rv2721c	75	184	139	1008	2.96	35.05	84.56	2.27	1.58269e-10	Minimal
257	3542049	G/-89/A	Homo	257	-	G→A	-89	-	Rv3174/promoter	75	184	139	1008	2.96	35.05	84.56	2.27	1.58269e-10	Minimal
258	424981	P/3233/P	Homo	258	CCC/CCT	P→P	3233	PPE8	Rv0355c	75	184	139	1008	2.96	35.05	84.56	2.27	1.58269e-10	Minimal
259	640954	T/-50/C	Homo	259	-	T→C	-50	vapB3/promoter	-	75	184	139	1008	2.96	35.05	84.56	2.27	1.58269e-10	Minimal
260	1076689	T/-11/G	Homo	260	-	T→G	-11	-	Rv0964c/promoter	74	180	140	1012	2.97	34.58	84.9	2.29	1.61393e-10	Minimal
261	1127493	N/135/N	Homo	261	AAT/AAC	N→N	135	tatD	Rv1008	74	180	140	1012	2.97	34.58	84.9	2.29	1.61393e-10	Minimal
262	1215742	G/-727/A	Homo	262	-	G→A	-727	PE_PGRS22/promoter	-	74	180	140	1012	2.97	34.58	84.9	2.29	1.61393e-10	Minimal
263	1215743	C/-726/A	Homo	263	-	C→A	-726	PE_PGRS22/promoter	-	74	180	140	1012	2.97	34.58	84.9	2.29	1.61393e-10	Minimal
264	135329	P/460/P	Homo	264	CCC/CCT	P→P	460	-	Rv0111	74	180	140	1012	2.97	34.58	84.9	2.29	1.61393e-10	Minimal
265	1669158	T/-125/C	Homo	265	-	T→C	-125	moxR1/promoter	-	74	180	140	1012	2.97	34.58	84.9	2.29	1.61393e-10	Minimal
266	1756358	CGGG/914/CGG	Homo	266	-	CGGG→CGG	914	plsB1	Rv1551	74	180	140	1012	2.97	34.58	84.9	2.29	1.61393e-10	Minimal
267	2078246	G/790/G	Homo	267	GGC/GGG	G→G	790	gcvB	Rv1832	74	180	140	1012	2.97	34.58	84.9	2.29	1.61393e-10	Minimal
268	2251605	S/93/S	Homo	268	AGC/AGT	S→S	93	-	Rv2005c	74	180	140	1012	2.97	34.58	84.9	2.29	1.61393e-10	Minimal
269	2298194	A/2931/A	Homo	269	GCC/GCA	A→A	2931	pks12	Rv2048c	74	180	140	1012	2.97	34.58	84.9	2.29	1.61393e-10	Minimal
270	2536599	G/584/G	Homo	270	GGG/GGA	G→G	584	-	Rv2264c	74	180	140	1012	2.97	34.58	84.9	2.29	1.61393e-10	Minimal
271	2663795	A/1107/A	Homo	271	GCC/GCT	A→A	1107	mbtE	Rv2380c	74	180	140	1012	2.97	34.58	84.9	2.29	1.61393e-10	Minimal
272	2825581	I/503/I	Homo	272	ATA/ATC	I→I	503	-	Rv2510c	74	180	140	1012	2.97	34.58	84.9	2.29	1.61393e-10	Minimal
273	3498198	E/356/E	Homo	273	GAG/GAA	E→E	356	devS	Rv3132c	74	180	140	1012	2.97	34.58	84.9	2.29	1.61393e-10	Minimal
274	3508970	E/292/E	Homo	274	GAA/GAG	E→E	292	fadB4	Rv3141	74	180	140	1012	2.97	34.58	84.9	2.29	1.61393e-10	Minimal
275	3811675	A/-44/G	Homo	275	-	A→G	-44	-	Rv3395A/promoter	74	180	140	1012	2.97	34.58	84.9	2.29	1.61393e-10	Minimal
276	4158493	I/89/I	Homo	276	ATC/ATT	I→I	89	cobQ2	Rv3713	74	180	140	1012	2.97	34.58	84.9	2.29	1.61393e-10	Minimal
277	4218941	G/31/G	Homo	277	GGG/GGA	G→G	31	echA21	Rv3774	74	180	140	1012	2.97	34.58	84.9	2.29	1.61393e-10	Minimal
278	4236237	T/153/T	Homo	278	ACC/ACT	T→T	153	dprE1	Rv3790	74	180	140	1012	2.97	34.58	84.9	2.29	1.61393e-10	Minimal
279	4350305	P/493/P	Homo	279	CCG/CCA	P→P	493	eccCb1	Rv3871	74	180	140	1012	2.97	34.58	84.9	2.29	1.61393e-10	Minimal
280	441823	E/159/E	Homo	280	GAG/GAA	E→E	159	fba	Rv0363c	74	180	140	1012	2.97	34.58	84.9	2.29	1.61393e-10	Minimal
281	518987	R/85/R	Homo	281	CGC/CGT	R→R	85	-	Rv0430	74	180	140	1012	2.97	34.58	84.9	2.29	1.61393e-10	Minimal
282	94388	G/146/G	Homo	282	GGG/GGA	G→G	146	hycQ	Rv0086	74	180	140	1012	2.97	34.58	84.9	2.29	1.61393e-10	Minimal
283	99162	TCGGTGTGCGCGG/683/TCGG	Homo	283	-	TCGGTGTGCGCGG→TCGG	683	-	Rv0090	74	180	140	1012	2.97	34.58	84.9	2.29	1.61393e-10	Minimal
284	2536628	G/1723/GA	Homo	284	-	G→GA	1723	-	Rv2264c	73	176	141	1016	2.99	34.11	85.23	2.31	1.63724e-10	Minimal
285	3502166	F/125/L	Hetero	285	TTC/CTC	F→L	125	PPE51	Rv3136	80	205	134	987	2.87	37.38	82.8	2.17	1.64004e-10	Minimal
286	3502169	F/126/L	Hetero	286	TTC/CTC	F→L	126	PPE51	Rv3136	80	205	134	987	2.87	37.38	82.8	2.17	1.64004e-10	Minimal
287	3502186	A/131/A	Hetero	287	GCG/GCA	A→A	131	PPE51	Rv3136	81	210	133	982	2.85	37.85	82.38	2.15	1.91204e-10	Minimal
288	3502195	A/134/A	Hetero	288	GCG/GCA	A→A	134	PPE51	Rv3136	81	210	133	982	2.85	37.85	82.38	2.15	1.91204e-10	Minimal
289	3802140	ACGGCGGGGCCGGCGGCGGCGGCGGGGCCGGCG/488/ACGGCGGGGCCGGCG	Homo	289	-	ACGGCGGGGCCGGCGGCGGCGGCGGGGCCGGCG→ACGGCGGGGCCGGCG	488	PE_PGRS52	Rv3388	66	149	148	1043	3.12	30.84	87.5	2.47	1.94445e-10	Minimal
290	696917	C/-14/A	Homo	290	-	C→A	-14	-	Rv0597c/promoter	75	185	139	1007	2.94	35.05	84.48	2.26	1.96087e-10	Minimal
291	3811672	G/-47/T	Homo	291	-	G→T	-47	-	Rv3395A/promoter	74	181	140	1011	2.95	34.58	84.82	2.28	2.00374e-10	Minimal
292	4212832	GACCA/540/GA	Homo	292	-	GACCA→GA	540	-	Rv3766	74	181	140	1011	2.95	34.58	84.82	2.28	2.00374e-10	Minimal
293	4221070	ACC/-19/AC	Homo	293	-	ACC→AC	-19	-	Rv3776/promoter	73	177	141	1015	2.97	34.11	85.15	2.3	2.03713e-10	Minimal
294	840794	S/782/G	Homo	294	AGC/GGC	S→G	782	PE_PGRS10	Rv0747	73	177	141	1015	2.97	34.11	85.15	2.3	2.03713e-10	Minimal
295	3165636	S/144/S	Homo	295	TCG/TCA	S→S	144	mtr	Rv2855	72	173	142	1019	2.99	33.64	85.49	2.32	2.06012e-10	Minimal
296	3948712	T/973/T	Hetero	296	ACC/ACT	T→T	973	PE_PGRS57	Rv3514	72	173	142	1019	2.99	33.64	85.49	2.32	2.06012e-10	Minimal
297	3502183	T/130/T	Hetero	297	ACT/ACC	T→T	130	PPE51	Rv3136	81	211	133	981	2.83	37.85	82.3	2.14	2.33733e-10	Minimal
298	3502200	T/136/I	Hetero	298	ACC/ATC	T→I	136	PPE51	Rv3136	81	211	133	981	2.83	37.85	82.3	2.14	2.33733e-10	Minimal
299	3502171	F/126/L	Hetero	299	TTC/TTG	F→L	126	PPE51	Rv3136	80	207	134	985	2.84	37.38	82.63	2.15	2.46166e-10	Minimal
300	1616061	S/166/S	Homo	300	AGC/AGT	S→S	166	tpi	Rv1438	74	182	140	1010	2.93	34.58	84.73	2.26	2.48346e-10	Minimal
301	2268627	C/-519/G	Homo	301	-	C→G	-519	-	Rv2023c/promoter	74	182	140	1010	2.93	34.58	84.73	2.26	2.48346e-10	Minimal
302	1252053	AGG/920/AG	Homo	302	-	AGG→AG	920	-	Rv1128c	73	178	141	1014	2.95	34.11	85.07	2.28	2.53026e-10	Minimal
303	2241031	AGG/873/AG	Homo	303	-	AGG→AG	873	ctpF	Rv1997	73	178	141	1014	2.95	34.11	85.07	2.28	2.53026e-10	Minimal
304	2592310	I/139/I	Hetero	304	ATC/ATT	I→I	139	-	Rv2319c	73	178	141	1014	2.95	34.11	85.07	2.28	2.53026e-10	Minimal
305	2851167	L/26/S	Homo	305	TTG/TCG	L→S	26	vapB17	Rv2526	73	178	141	1014	2.95	34.11	85.07	2.28	2.53026e-10	Minimal
306	683829	A/148/A	Homo	306	GCG/GCA	A→A	148	-	Rv0585c	72	174	142	1018	2.97	33.64	85.4	2.3	2.5646e-10	Minimal
307	2867756	I/211/I	Homo	307	ATT/ATC	I→I	211	lppB	Rv2544	76	191	138	1001	2.89	35.51	83.98	2.22	2.90536e-10	Minimal
308	2314689	R/46/L	Homo	308	CGT/CTT	R→L	46	rpmG1	Rv2057c	74	183	140	1009	2.91	34.58	84.65	2.25	3.07285e-10	Minimal
309	3847237	A/25/S	Homo	309	GCC/TCC	A→S	25	PPE59	Rv3429	74	183	140	1009	2.91	34.58	84.65	2.25	3.07285e-10	Minimal
310	3847238	A/25/V	Homo	310	GCC/GTC	A→V	25	PPE59	Rv3429	74	183	140	1009	2.91	34.58	84.65	2.25	3.07285e-10	Minimal
311	2268433	G/-325/T	Homo	311	-	G→T	-325	-	Rv2023c/promoter	73	179	141	1013	2.93	34.11	84.98	2.27	3.13734e-10	Minimal
312	2867880	TA/98/T	Homo	312	-	TA→T	98	vapB18	Rv2545	73	179	141	1013	2.93	34.11	84.98	2.27	3.13734e-10	Minimal
313	3902318	ATT/495/ATTT	Homo	313	-	ATT→ATTT	495	-	Rv3483c	73	179	141	1013	2.93	34.11	84.98	2.27	3.13734e-10	Minimal
314	4124349	GCCC/-68/GC	Homo	314	-	GCCC→GC	-68	-	Rv3683/promoter	73	179	141	1013	2.93	34.11	84.98	2.27	3.13734e-10	Minimal
315	4264381	G/-16/GC	Homo	315	-	G→GC	-16	-	Rv3802c/promoter	73	179	141	1013	2.93	34.11	84.98	2.27	3.13734e-10	Minimal
316	68337	TC/1415/TCC	Homo	316	-	TC→TCC	1415	-	Rv0063	73	179	141	1013	2.93	34.11	84.98	2.27	3.13734e-10	Minimal
317	908186	T/100/A	Homo	317	ACC/GCC	T→A	100	-	Rv0814c	72	175	142	1017	2.95	33.64	85.32	2.29	3.18694e-10	Minimal
318	1333669	G/230/G	Homo	318	GGT/GGG	G→G	230	-	Rv1190	71	171	143	1021	2.96	33.18	85.65	2.31	3.22026e-10	Minimal
319	1368322	CGG/400/CGGG	Homo	319	-	CGG→CGGG	400	-	Rv1225c	73	180	141	1012	2.91	34.11	84.9	2.26	3.8834e-10	Minimal
320	39158	R/224/R	Homo	320	CGG/CGC	R→R	224	-	Rv0036c	73	180	141	1012	2.91	34.11	84.9	2.26	3.8834e-10	Minimal
321	3156201	CGGG/1321/CGGGG	Homo	321	-	CGGG→CGGGG	1321	cobB	Rv2848c	72	176	142	1016	2.93	33.64	85.23	2.28	3.95333e-10	Minimal
322	4303498	TG/1511/TGG	Homo	322	-	TG→TGG	1511	-	Rv3829c	72	176	142	1016	2.93	33.64	85.23	2.28	3.95333e-10	Minimal
323	2235087	F/740/F	Homo	323	TTC/TTT	F→F	740	ctpG	Rv1992c	71	172	143	1020	2.94	33.18	85.57	2.3	4.00376e-10	Minimal
324	1701215	C/-80/T	Homo	324	-	C→T	-80	-	Rv1510/promoter	73	181	141	1011	2.89	34.11	84.82	2.25	4.7987e-10	Minimal
325	3021892	GTTCGACGACTTCGACGACTTCGACGA/54/GTTCGACGACTTCGACGA	Homo	325	-	GTTCGACGACTTCGACGACTTCGACGA→GTTCGACGACTTCGACGA	54	-	Rv2709	73	181	141	1011	2.89	34.11	84.82	2.25	4.7987e-10	Minimal
326	1722200	V/2070/V	Homo	326	GTG/GTC	V→V	2070	pks5	Rv1527c	72	177	142	1015	2.91	33.64	85.15	2.27	4.89547e-10	Minimal
327	1892017	H/264/H	Homo	327	CAT/CAC	H→H	264	pks11	Rv1665	72	177	142	1015	2.91	33.64	85.15	2.27	4.89547e-10	Minimal
328	1924008	P/60/P	Homo	328	CCG/CCA	P→P	60	pyrG	Rv1699	72	177	142	1015	2.91	33.64	85.15	2.27	4.89547e-10	Minimal
329	2321975	D/175/D	Homo	329	GAT/GAC	D→D	175	cobG	Rv2064	72	177	142	1015	2.91	33.64	85.15	2.27	4.89547e-10	Minimal
330	3174692	ACCCCCC/-49/ACCCCC	Homo	330	-	ACCCCCC→ACCCCC	-49	-	Rv2862c/promoter	72	177	142	1015	2.91	33.64	85.15	2.27	4.89547e-10	Minimal
331	35608	A/438/A	Homo	331	GCC/GCT	A→A	438	bioF2	Rv0032	72	177	142	1015	2.91	33.64	85.15	2.27	4.89547e-10	Minimal
332	4137829	A/208/A	Homo	332	GCC/GCT	A→A	208	-	Rv3695	72	177	142	1015	2.91	33.64	85.15	2.27	4.89547e-10	Minimal
333	4194501	F/291/F	Homo	333	TTC/TTT	F→F	291	ctpJ	Rv3743c	72	177	142	1015	2.91	33.64	85.15	2.27	4.89547e-10	Minimal
334	79480	T/-6/C	Homo	334	-	T→C	-6	-	Rv0071/promoter	72	177	142	1015	2.91	33.64	85.15	2.27	4.89547e-10	Minimal
335	96894	C/-33/T	Homo	335	-	C→T	-33	-	Rv0088/promoter	72	177	142	1015	2.91	33.64	85.15	2.27	4.89547e-10	Minimal
336	2225365	A/-177/G	Homo	336	-	A→G	-177	nrdF1/promoter	-	71	173	143	1019	2.92	33.18	85.49	2.29	4.96898e-10	Minimal
337	3675504	I/164/I	Homo	337	ATC/ATA	I→I	164	-	Rv3294c	71	173	143	1019	2.92	33.18	85.49	2.29	4.96898e-10	Minimal
338	3741572	G/401/G	Homo	338	GGC/GGT	G→G	401	PE_PGRS50	Rv3345c	71	173	143	1019	2.92	33.18	85.49	2.29	4.96898e-10	Minimal
339	374353	R/453/R	Homo	339	CGT/CGC	R→R	453	PPE6	Rv0305c	71	173	143	1019	2.92	33.18	85.49	2.29	4.96898e-10	Minimal
340	954468	A/151/A	Homo	340	GCG/GCC	A→A	151	dapC	Rv0858c	71	173	143	1019	2.92	33.18	85.49	2.29	4.96898e-10	Minimal
341	1406760	T/581/TG	Homo	341	-	T→TG	581	-	Rv1258c	72	178	142	1014	2.89	33.64	85.07	2.25	6.05166e-10	Minimal
342	146236	A/512/A	Homo	342	GCG/GCC	A→A	512	fusA2	Rv0120c	72	178	142	1014	2.89	33.64	85.07	2.25	6.05166e-10	Minimal
343	183091	P/36/P	Homo	343	CCG/CCC	P→P	36	fadE2	Rv0154c	72	178	142	1014	2.89	33.64	85.07	2.25	6.05166e-10	Minimal
344	2491597	R/253/R	Homo	344	CGG/AGG	R→R	253	glnE	Rv2221c	72	178	142	1014	2.89	33.64	85.07	2.25	6.05166e-10	Minimal
345	1418863	CGGGAGCCAGGG/91/CGGGAGCCAGGGAGCCAGGG	Homo	345	-	CGGGAGCCAGGG→CGGGAGCCAGGGAGCCAGGG	91	-	Rv1269c	71	174	143	1018	2.9	33.18	85.4	2.27	6.15592e-10	Minimal
346	1774659	G/-39/A	Homo	346	-	G→A	-39	-	Rv1566c/promoter	71	174	143	1018	2.9	33.18	85.4	2.27	6.15592e-10	Minimal
347	2009290	GCCCCC/119/GCCCC	Homo	347	-	GCCCCC→GCCCC	119	-	Rv1775	71	174	143	1018	2.9	33.18	85.4	2.27	6.15592e-10	Minimal
348	686264	A/113/T	Homo	348	GCG/ACG	A→T	113	-	Rv0588	71	174	143	1018	2.9	33.18	85.4	2.27	6.15592e-10	Minimal
349	3502231	Q/146/Q	Hetero	349	CAG/CAA	Q→Q	146	PPE51	Rv3136	77	199	137	993	2.8	35.98	83.31	2.16	6.32949e-10	Minimal
350	4001622	A/-33/G	Homo	350	-	A→G	-33	fadE30/promoter	-	73	183	141	1009	2.85	34.11	84.65	2.22	7.29053e-10	Minimal
351	2734481	TA/106/T	Homo	351	-	TA→T	106	-	Rv2437	72	179	142	1013	2.87	33.64	84.98	2.24	7.46809e-10	Minimal
352	3664457	A/80/D	Homo	352	GCC/GAC	A→D	80	-	Rv3282	72	179	142	1013	2.87	33.64	84.98	2.24	7.46809e-10	Minimal
353	1191341	TGCCGCCGTTGCCGGCGTTGCCGCCGCCGCCGCCGGTGCCGGCGTCGCCGCCGTTGCCGG/808/TGCCGCCGTTGCCGG	Homo	353	-	TGCCGCCGTTGCCGGCGTTGCCGCCGCCGCCGCCGGTGCCGGCGTCGCCGCCGTTGCCGG→TGCCGCCGTTGCCGG	808	PE_PGRS20	Rv1068c	59	128	155	1064	3.16	27.57	89.26	2.57	7.66535e-10	Minimal
354	3502228	A/145/A	Hetero	354	GCC/GCA	A→A	145	PPE51	Rv3136	78	205	136	987	2.76	36.45	82.8	2.12	8.97113e-10	Minimal
355	1105686	L/191/V	Homo	355	CTG/GTG	L→V	191	-	Rv0988	70	172	144	1020	2.88	32.71	85.57	2.27	9.5536e-10	Minimal
356	1105687	L/191/P	Homo	356	CTG/CCG	L→P	191	-	Rv0988	70	172	144	1020	2.88	32.71	85.57	2.27	9.5536e-10	Minimal
357	1108521	C/-17/T	Homo	357	-	C→T	-17	-	Rv0991c/promoter	70	172	144	1020	2.88	32.71	85.57	2.27	9.5536e-10	Minimal
358	1177157	G/-239/A	Homo	358	-	G→A	-239	leuX/promoter	-	70	172	144	1020	2.88	32.71	85.57	2.27	9.5536e-10	Minimal
359	1218896	G/810/S	Homo	359	GGC/AGC	G→S	810	PE_PGRS22	Rv1091	70	172	144	1020	2.88	32.71	85.57	2.27	9.5536e-10	Minimal
360	1265070	G/13/C	Homo	360	GGT/TGT	G→C	13	-	Rv1138a	70	172	144	1020	2.88	32.71	85.57	2.27	9.5536e-10	Minimal
361	182824	I/125/I	Homo	361	ATC/ATT	I→I	125	fadE2	Rv0154c	70	172	144	1020	2.88	32.71	85.57	2.27	9.5536e-10	Minimal
362	2269545	S/232/S	Homo	362	AGC/AGT	S→S	232	-	Rv2024c	70	172	144	1020	2.88	32.71	85.57	2.27	9.5536e-10	Minimal
363	2411496	F/209/F	Homo	363	TTC/TTT	F→F	209	murC	Rv2152c	70	172	144	1020	2.88	32.71	85.57	2.27	9.5536e-10	Minimal
364	2451700	A/107/A	Homo	364	GCT/GCG	A→A	107	-	Rv2189c	70	172	144	1020	2.88	32.71	85.57	2.27	9.5536e-10	Minimal
365	288260	L/359/L	Homo	365	CTG/TTG	L→L	359	lpqI	Rv0237	70	172	144	1020	2.88	32.71	85.57	2.27	9.5536e-10	Minimal
366	460413	K/530/K	Homo	366	AAG/AAA	K→K	530	clpB	Rv0384c	70	172	144	1020	2.88	32.71	85.57	2.27	9.5536e-10	Minimal
367	2283191	A/177/A	Homo	367	GCC/GCG	A→A	177	-	Rv2037c	72	181	142	1011	2.83	33.64	84.82	2.22	1.13154e-09	Minimal
368	97350	R/142/R	Homo	368	AGG/CGG	R→R	142	-	Rv0088	71	177	143	1015	2.85	33.18	85.15	2.23	1.15827e-09	Minimal
369	1040251	P/266/P	Homo	369	CCG/CCT	P→P	266	pstS2	Rv0932c	70	173	144	1019	2.86	32.71	85.49	2.25	1.17992e-09	Minimal
370	204094	V/10/V	Homo	370	GTG/GTT	V→V	10	lprK	Rv0173	70	173	144	1019	2.86	32.71	85.49	2.25	1.17992e-09	Minimal
371	377014	L/14/L	Homo	371	CTG/CTA	L→L	14	-	Rv0307c	70	173	144	1019	2.86	32.71	85.49	2.25	1.17992e-09	Minimal
372	48503	R/175/R	Homo	372	CGA/CGG	R→R	175	-	Rv0044c	70	173	144	1019	2.86	32.71	85.49	2.25	1.17992e-09	Minimal
373	2867594	L/157/L	Homo	373	CTG/CTA	L→L	157	lppB	Rv2544	75	194	139	998	2.78	35.05	83.72	2.15	1.2538e-09	Minimal
374	3680932	P/1386/P	Homo	374	CCG/CCA	P→P	1386	lhr	Rv3296	73	186	141	1006	2.8	34.11	84.4	2.19	1.34844e-09	Minimal
375	2158881	E/71/K	Homo	375	GAG/AAG	E→K	71	fadB5	Rv1912c	13	2	201	1190	38.48	6.07	99.83	36.21	1.35056e-09	High
376	2269778	D/155/N	Homo	376	GAC/AAC	D→N	155	-	Rv2024c	13	2	201	1190	38.48	6.07	99.83	36.21	1.35056e-09	High
377	2989049	D/456/E	Homo	377	GAC/GAA	D→E	456	-	Rv2672	13	2	201	1190	38.48	6.07	99.83	36.21	1.35056e-09	High
378	3041186	C/92/C	Homo	378	TGT/TGC	C→C	92	-	Rv2728c	13	2	201	1190	38.48	6.07	99.83	36.21	1.35056e-09	High
379	3096386	A/426/T	Homo	379	GCC/ACC	A→T	426	-	Rv2787	13	2	201	1190	38.48	6.07	99.83	36.21	1.35056e-09	High
380	3222257	D/423/A	Homo	380	GAC/GCC	D→A	423	pknI	Rv2914c	13	2	201	1190	38.48	6.07	99.83	36.21	1.35056e-09	High
381	3983872	R/91/R	Homo	381	CGC/CGG	R→R	91	fadE28	Rv3544c	13	2	201	1190	38.48	6.07	99.83	36.21	1.35056e-09	High
382	4150150	G/297/G	Homo	382	GGG/GGC	G→G	297	-	Rv3707c	13	2	201	1190	38.48	6.07	99.83	36.21	1.35056e-09	High
383	4727	V/98/V	Homo	383	GTG/GTT	V→V	98	-	Rv0004	13	2	201	1190	38.48	6.07	99.83	36.21	1.35056e-09	High
384	802395	P/88/L	Homo	384	CCG/CTG	P→L	88	rplW	Rv0703	13	2	201	1190	38.48	6.07	99.83	36.21	1.35056e-09	High
385	967682	A/18/S	Homo	385	GCC/TCC	A→S	18	-	Rv0870c	13	2	201	1190	38.48	6.07	99.83	36.21	1.35056e-09	High
386	1849934	I/701/T	Homo	386	ATT/ACT	I→T	701	lysX	Rv1640c	70	174	144	1018	2.84	32.71	85.4	2.24	1.4547e-09	Minimal
387	3834486	Q/12/Q	Homo	387	CAA/CAG	Q→Q	12	-	Rv3415c	70	174	144	1018	2.84	32.71	85.4	2.24	1.4547e-09	Minimal
388	2406842	AC/775/A	Homo	388	-	AC→A	775	-	Rv2148c	69	170	145	1022	2.86	32.24	85.74	2.26	1.47774e-09	Minimal
389	699840	T/-41/G	Homo	389	-	T→G	-41	tcrA/promoter	-	69	171	145	1021	2.84	32.24	85.65	2.25	1.82264e-09	Minimal
390	1034208	CGCTGC/424/CGC	Homo	390	-	CGCTGC→CGC	424	-	Rv0927c	70	176	144	1016	2.81	32.71	85.23	2.22	2.19962e-09	Minimal
391	2851161	AAACAT/71/A	Homo	391	-	AAACAT→A	71	vapB17	Rv2526	70	176	144	1016	2.81	32.71	85.23	2.22	2.19962e-09	Minimal
392	1477596	G/12/G	Homo	392	GGG/GGA	G→G	12	ogt	Rv1316c	69	172	145	1020	2.82	32.24	85.57	2.23	2.24405e-09	Minimal
393	2003105	F/160/F	Homo	393	TTC/TTT	F→F	160	-	Rv1769	69	172	145	1020	2.82	32.24	85.57	2.23	2.24405e-09	Minimal
394	3863138	P/43/S	Homo	394	CCG/TCG	P→S	43	esxU	Rv3445c	69	172	145	1020	2.82	32.24	85.57	2.23	2.24405e-09	Minimal
395	916690	A/319/A	Homo	395	GCG/GCT	A→A	319	-	Rv0823c	68	168	146	1024	2.84	31.78	85.91	2.25	2.27821e-09	Minimal
396	28366	ATT/5/AT	Homo	396	-	ATT→AT	5	-	Rv0024	71	181	143	1011	2.77	33.18	84.82	2.18	2.62687e-09	Minimal
397	605150	R/183/R	Homo	397	CGG/CGA	R→R	183	hemB	Rv0512	69	173	145	1019	2.8	32.24	85.49	2.22	2.75803e-09	Minimal
398	1955933	T/438/K	Homo	398	ACA/AAA	T→K	438	-	Rv1730c	68	169	146	1023	2.82	31.78	85.82	2.24	2.80614e-09	Minimal
399	1983239	L/513/L	Homo	399	TTG/CTG	L→L	513	PPE24	Rv1753c	64	153	150	1039	2.9	29.91	87.16	2.33	2.85428e-09	Minimal
400	2866956	K/163/K	Hetero	400	AAG/AAA	K→K	163	lppA	Rv2543	64	153	150	1039	2.9	29.91	87.16	2.33	2.85428e-09	Minimal
401	3730993	G/1981/G	Hetero	401	GGT/GGC	G→G	1981	PPE54	Rv3343c	64	153	150	1039	2.9	29.91	87.16	2.33	2.85428e-09	Minimal
402	888992	AACCTCAACACCCCCTCAAGTGAAGGAGG/-1396/A	Hetero	402	-	AACCTCAACACCCCCTCAAGTGAAGGAGG→A	-1396	-	Rv0797/promoter	66	161	148	1031	2.86	30.84	86.49	2.28	2.86115e-09	Minimal
403	101539	G/319/G	Homo	403	GGC/GGT	G→G	319	ctpA	Rv0092	69	174	145	1018	2.78	32.24	85.4	2.21	3.38384e-09	Minimal
404	1983235	N/514/T	Homo	404	AAC/ACC	N→T	514	PPE24	Rv1753c	61	142	153	1050	2.95	28.5	88.09	2.39	3.40278e-09	Minimal
405	996346	G/-178/A	Homo	405	-	G→A	-178	-	Rv0894/promoter	67	167	147	1025	2.8	31.31	85.99	2.23	4.30615e-09	Minimal
406	1983291	P/495/P	Homo	406	CCG/CCA	P→P	495	PPE24	Rv1753c	83	236	131	956	2.57	38.79	80.2	1.96	4.94308e-09	Minimal
407	3761016	GCCCCCC/6087/GCCCCC	Homo	407	-	GCCCCCC→GCCCCC	6087	PPE56	Rv3350c	67	168	147	1024	2.78	31.31	85.91	2.22	5.28719e-09	Minimal
408	1955913	CCCGGAAGTCGATGACCGTT/1333/C	Homo	408	-	CCCGGAAGTCGATGACCGTT→C	1333	-	Rv1730c	66	165	148	1027	2.78	30.84	86.16	2.23	6.58646e-09	Minimal
409	3842463	TAAA/225/TAA	Hetero	409	-	TAAA→TAA	225	PPE57	Rv3425	65	161	149	1031	2.79	30.37	86.49	2.25	6.66159e-09	Minimal
410	3482717	A/-59/G	Homo	410	-	A→G	-59	moeB2/promoter	-	64	157	150	1035	2.81	29.91	86.83	2.27	6.70284e-09	Minimal
411	162151	GTTTTT/381/GTTTT	Homo	411	-	GTTTTT→GTTTT	381	ephF	Rv0134	76	208	138	984	2.61	35.51	82.55	2.04	8.04388e-09	Minimal
412	3847221	G/19/G	Homo	412	GGT/GGC	G→G	19	PPE59	Rv3429	76	208	138	984	2.61	35.51	82.55	2.04	8.04388e-09	Minimal
413	3847215	G/17/G	Homo	413	GGT/GGC	G→G	17	PPE59	Rv3429	76	209	138	983	2.59	35.51	82.47	2.03	9.65259e-09	Minimal
414	1897608	L/200/L	Homo	414	TTG/TTA	L→L	200	-	Rv1672c	65	163	149	1029	2.75	30.37	86.33	2.22	1.00417e-08	Minimal
415	4060420	T/58/A	Homo	415	ACC/GCC	T→A	58	esxW	Rv3620c	17	10	197	1182	10.2	7.94	99.16	9.47	1.44921e-08	Indeterminate
416	3378095	V/50/A	Hetero	416	GTG/GCG	V→A	50	PPE46	Rv3018c	56	130	158	1062	2.9	26.17	89.09	2.4	1.77012e-08	Minimal
417	916685	CGGAG/962/CG	Homo	417	-	CGGAG→CG	962	-	Rv0823c	65	166	149	1026	2.7	30.37	86.07	2.18	1.83302e-08	Minimal
418	2867552	R/143/R	Homo	418	CGA/CGG	R→R	143	lppB	Rv2544	69	186	145	1006	2.57	32.24	84.4	2.07	3.45526e-08	Minimal
419	2288085	A/199/A	Homo	419	GCC/GCG	A→A	199	-	Rv2042c	68	182	146	1010	2.58	31.78	84.73	2.08	3.60176e-08	Minimal
420	3502237	A/148/A	Hetero	420	GCC/GCG	A→A	148	PPE51	Rv3136	70	192	144	1000	2.53	32.71	83.89	2.03	4.74327e-08	Minimal
421	2626004	L/57/L	Homo	421	CTG/TTG	L→L	57	esxO	Rv2346c	82	247	132	945	2.38	38.32	79.28	1.85	6.60308e-08	Minimal
422	1638364	C/-17/T	Homo	422	-	C→T	-17	-	Rv1453/promoter	81	243	133	949	2.38	37.85	79.61	1.86	7.20602e-08	Minimal
423	1619100	ACCGGCTCCACCGGCGCCGCCGGCTCCACCGGC/585/ACCGGCTCCACCGGC	Homo	423	-	ACCGGCTCCACCGGCGCCGCCGGCTCCACCGGC→ACCGGCTCCACCGGC	585	PE_PGRS26	Rv1441c	57	141	157	1051	2.71	26.64	88.17	2.25	7.99488e-08	Minimal
424	3941276	ACCGGCGGGGCCGGC/1660/ACCGGC	Homo	424	-	ACCGGCGGGGCCGGC→ACCGGC	1660	PE_PGRS55	Rv3511	62	163	152	1029	2.57	28.97	86.33	2.12	1.11414e-07	Minimal
425	3067961	C/-16/T	Homo	425	-	C→T	-16	thyX/promoter	-	17	13	197	1179	7.83	7.94	98.91	7.28	1.33531e-07	Moderate
426	2867538	A/139/T	Homo	426	GCC/ACC	A→T	139	lppB	Rv2544	60	156	154	1036	2.59	28.04	86.91	2.14	1.40733e-07	Minimal
427	1526311	G/-301/T	Homo	427	-	G→T	-301	-	Rv1358/promoter	49	113	165	1079	2.84	22.9	90.52	2.42	1.55839e-07	Minimal
428	2867532	I/137/V	Homo	428	ATT/GTT	I→V	137	lppB	Rv2544	57	147	157	1045	2.58	26.64	87.67	2.16	2.61416e-07	Minimal
429	2867536	A/138/V	Homo	429	GCC/GTC	A→V	138	lppB	Rv2544	57	147	157	1045	2.58	26.64	87.67	2.16	2.61416e-07	Minimal
430	1217065	A/199/A	Homo	430	GCC/GCA	A→A	199	PE_PGRS22	Rv1091	41	86	173	1106	3.05	19.16	92.79	2.66	2.82267e-07	Minimal
431	4032625	G/178/G	Homo	431	GGC/GGA	G→G	178	PE_PGRS58	Rv3590c	41	87	173	1105	3.01	19.16	92.7	2.62	3.61149e-07	Minimal
432	3379742	A/-413/G	Homo	432	-	A→G	-413	esxS/promoter	-	121	454	93	738	2.11	56.54	61.91	1.48	3.92367e-07	Minimal
433	2867522	E/133/E	Homo	433	GAA/GAG	E→E	133	lppB	Rv2544	52	131	162	1061	2.6	24.3	89.01	2.21	5.81116e-07	Minimal
434	4094277	G/113/D	Homo	434	GGC/GAC	G→D	113	PE_PGRS61	Rv3653	11	4	203	1188	16.09	5.14	99.66	15.32	6.26401e-07	High
435	4094278	G/113/G	Homo	435	GGC/GGG	G→G	113	PE_PGRS61	Rv3653	11	4	203	1188	16.09	5.14	99.66	15.32	6.26401e-07	High
436	4094280	A/114/D	Homo	436	GCC/GAC	A→D	114	PE_PGRS61	Rv3653	11	4	203	1188	16.09	5.14	99.66	15.32	6.26401e-07	High
437	2866863	A/132/A	Hetero	437	GCC/GCG	A→A	132	lppA	Rv2543	129	502	85	690	2.09	60.28	57.89	1.43	6.62371e-07	Minimal
438	1276842	L/303/L	Homo	438	CTG/TTG	L→L	303	-	Rv1148c	46	109	168	1083	2.72	21.5	90.86	2.35	7.83022e-07	Minimal
439	1212137	ACGGCGGCGCCGGCGGTGCCGGCGGCCTCGGCGTAGCGCCCGGCGTGCCCGGCGGCGCCGGCGGTGCCGGCGGC/578/ACGGCGGCGCCGGCGGTGCCGGCGGC	Homo	439	-	ACGGCGGCGCCGGCGGTGCCGGCGGCCTCGGCGTAGCGCCCGGCGTGCCCGGCGGCGCCGGCGGTGCCGGCGGC→ACGGCGGCGCCGGCGGTGCCGGCGGC	578	PE_PGRS21	Rv1087	35	69	179	1123	3.18	16.36	94.21	2.83	8.00918e-07	Minimal
440	55540	GCCGCCGCC/1878/GCCGCCGCCTCCGCCGCC	Homo	440	-	GCCGCCGCC→GCCGCCGCCTCCGCCGCC	1878	ponA1	Rv0050	114	425	100	767	2.06	53.27	64.35	1.49	1.04202e-06	Minimal
441	2401825	T/-162/C	Hetero	441	-	T→C	-162	leuU/promoter	-	70	211	144	981	2.26	32.71	82.3	1.85	1.11112e-06	Minimal
442	3379751	T/-422/G	Homo	442	-	T→G	-422	esxS/promoter	-	120	458	94	734	2.05	56.07	61.58	1.46	1.18251e-06	Minimal
443	2626011	I/54/I	Homo	443	ATC/ATT	I→I	54	esxO	Rv2346c	83	273	131	919	2.13	38.79	77.1	1.69	1.524e-06	Minimal
444	3944465	CGGGGG/654/CGGGG	Homo	444	-	CGGGGG→CGGGG	654	PE_PGRS56	Rv3512	24	36	190	1156	4.06	11.21	96.98	3.71	1.61832e-06	Minimal
445	1212432	G/291/G	Homo	445	GGC/GGA	G→G	291	PE_PGRS21	Rv1087	44	105	170	1087	2.68	20.56	91.19	2.33	1.69422e-06	Minimal
446	3379736	G/-407/T	Homo	446	-	G→T	-407	esxS/promoter	-	106	388	108	804	2.03	49.53	67.45	1.52	1.80275e-06	Minimal
447	3379735	T/-406/G	Homo	447	-	T→G	-406	esxS/promoter	-	105	383	109	809	2.03	49.07	67.87	1.53	1.8322e-06	Minimal
448	2722777	G/178/S	Homo	448	GGC/AGC	G→S	178	-	Rv2425c	8	1	206	1191	46.25	3.74	99.92	44.56	2.0131e-06	High
449	3702321	V/383/I	Homo	449	GTC/ATC	V→I	383	deoA	Rv3314c	8	1	206	1191	46.25	3.74	99.92	44.56	2.0131e-06	High
450	1489237	ACCGCCGGCCCCGCCGGCGCCACCGTTGAAGCCTGGCCCGCCGGCCCCGCCG/729/ACCGCCGGCCCCGCCG	Homo	450	-	ACCGCCGGCCCCGCCGGCGCCACCGTTGAAGCCTGGCCCGCCGGCCCCGCCG→ACCGCCGGCCCCGCCG	729	PE_PGRS24	Rv1325c	37	80	177	1112	2.91	17.29	93.29	2.58	2.15788e-06	Minimal
451	3379732	G/-403/A	Homo	451	-	G→A	-403	esxS/promoter	-	104	381	110	811	2.01	48.6	68.04	1.52	2.65162e-06	Minimal
452	1217157	D/230/A	Homo	452	GAC/GCC	D→A	230	PE_PGRS22	Rv1091	47	119	167	1073	2.54	21.96	90.02	2.2	2.6859e-06	Minimal
453	1276843	G/302/G	Homo	453	GGC/GGG	G→G	302	-	Rv1148c	44	109	170	1083	2.57	20.56	90.86	2.25	3.82171e-06	Minimal
454	3944351	CGGCGGCAACGGCGGTACCGGCGGCGAGGGCGGC/540/CGGCGGCAACGGCGGTACCGGCGGCGAGGGCGGCAACGGCGGTACCGGCGGCGAGGGCGGC	Homo	454	-	CGGCGGCAACGGCGGTACCGGCGGCGAGGGCGGC→CGGCGGCAACGGCGGTACCGGCGGCGAGGGCGGCAACGGCGGTACCGGCGGCGAGGGCGGC	540	PE_PGRS56	Rv3512	20	27	194	1165	4.45	9.35	97.73	4.13	4.11994e-06	Minimal
455	3379726	G/-397/T	Homo	455	-	G→T	-397	esxS/promoter	-	95	340	119	852	2	44.39	71.48	1.56	4.53366e-06	Minimal
456	1276846	R/301/R	Homo	456	CGG/CGC	R→R	301	-	Rv1148c	44	110	170	1082	2.55	20.56	90.77	2.23	4.65157e-06	Minimal
457	3379730	C/-401/G	Homo	457	-	C→G	-401	esxS/promoter	-	102	376	112	816	1.98	47.66	68.46	1.51	4.87151e-06	Minimal
458	1637187	GCCCCGCCGGTCCCGCCAACCCC/1043/GCCCC	Homo	458	-	GCCCCGCCGGTCCCGCCAACCCC→GCCCC	1043	PE_PGRS28	Rv1452c	34	74	180	1118	2.85	15.89	93.79	2.56	6.73157e-06	Minimal
459	2866677	L/70/L	Hetero	459	CTA/CTC	L→L	70	lppA	Rv2543	120	476	94	716	1.92	56.07	60.07	1.4	8.55196e-06	Minimal
460	3732401	N/1512/T	Hetero	460	AAC/ACC	N→T	1512	PPE54	Rv3343c	8	2	206	1190	23.11	3.74	99.83	22.28	8.74875e-06	High
461	2866815	A/116/A	Homo	461	GCG/GCC	A→A	116	lppA	Rv2543	32	69	182	1123	2.86	14.95	94.21	2.58	1.12693e-05	Minimal
462	447960	I/28/I	Homo	462	ATC/ATT	I→I	28	-	Rv0370c	7	1	207	1191	40.28	3.27	99.92	38.99	1.21148e-05	High
463	2143328	V/270/L	Homo	463	GTG/CTG	V→L	270	-	Rv1895	142	605	72	587	1.91	66.36	49.24	1.31	1.49651e-05	Minimal
464	3247316	D/624/E	Homo	464	GAC/GAG	D→E	624	ppsA	Rv2931	142	606	72	586	1.91	66.36	49.16	1.31	1.6508e-05	Minimal
465	840016	G/522/G	Homo	465	GGG/GGA	G→G	522	PE_PGRS10	Rv0747	43	114	171	1078	2.38	20.09	90.44	2.1	2.05892e-05	Minimal
466	623558	AACGGCGGCGACGGCGGCGTCGGCGGCGACGGCGGCGACGGC/766/AACGGCGGCGTCGGCGGCGACGGCGGCGACGGC	Homo	466	-	AACGGCGGCGACGGCGGCGTCGGCGGCGACGGCGGCGACGGC→AACGGCGGCGTCGGCGGCGACGGCGGCGACGGC	766	PE_PGRS6	Rv0532	37	91	177	1101	2.53	17.29	92.37	2.26	2.3353e-05	Minimal
467	840018	A/523/G	Homo	467	GCC/GGC	A→G	523	PE_PGRS10	Rv0747	43	116	171	1076	2.33	20.09	90.27	2.06	2.92481e-05	Minimal
468	1789795	D/14/D	Hetero	468	GAT/GAC	D→D	14	-	Rv1588c	101	388	113	804	1.85	47.2	67.45	1.45	3.16632e-05	Minimal
469	2866671	E/68/E	Hetero	469	GAG/GAA	E→E	68	lppA	Rv2543	119	485	95	707	1.83	55.61	59.31	1.37	3.6665e-05	Minimal
470	1789798	F/13/F	Hetero	470	TTT/TTC	F→F	13	-	Rv1588c	101	394	113	798	1.81	47.2	66.95	1.43	5.82806e-05	Minimal
471	840017	A/523/T	Homo	471	GCC/ACC	A→T	523	PE_PGRS10	Rv0747	41	114	173	1078	2.24	19.16	90.44	2	8.2945e-05	Minimal
472	3379788	G/-459/C	Homo	472	-	G→C	-459	esxS/promoter	-	163	750	51	442	1.88	76.17	37.08	1.21	8.86703e-05	Minimal
473	623568	D/259/V	Hetero	473	GAC/GTC	D→V	259	PE_PGRS6	Rv0532	27	60	187	1132	2.72	12.62	94.97	2.51	8.97721e-05	Minimal
474	3379757	T/-428/G	Homo	474	-	T→G	-428	esxS/promoter	-	156	708	58	484	1.84	72.9	40.6	1.23	9.65755e-05	Minimal
475	1189727	D/233/A	Hetero	475	GAC/GCC	D→A	233	PE_PGRS19	Rv1067c	45	132	169	1060	2.14	21.03	88.93	1.9	0.000101387	Minimal
476	3379763	C/-434/T	Homo	476	-	C→T	-434	esxS/promoter	-	158	721	56	471	1.84	73.83	39.51	1.22	0.000104073	Minimal
477	1189738	G/229/G	Hetero	477	GGC/GGT	G→G	229	PE_PGRS19	Rv1067c	43	124	171	1068	2.17	20.09	89.6	1.93	0.000108511	Minimal
478	3379784	G/-455/T	Homo	478	-	G→T	-455	esxS/promoter	-	162	747	52	445	1.86	75.7	37.33	1.21	0.000118308	Minimal
479	1276885	Q/288/Q	Homo	479	CAG/CAA	Q→Q	288	-	Rv1148c	35	92	179	1100	2.34	16.36	92.28	2.12	0.000122354	Minimal
480	1189729	G/232/G	Hetero	480	GGT/GGG	G→G	232	PE_PGRS19	Rv1067c	45	134	169	1058	2.1	21.03	88.76	1.87	0.000136615	Minimal
481	1690137	S/70/S	Homo	481	TCC/TCT	S→S	70	-	Rv1498A	7	3	207	1189	13.4	3.27	99.75	13	0.000137822	High
482	2030848	E/52/G	Hetero	482	GAG/GGG	E→G	52	esxN	Rv1793	28	66	186	1126	2.57	13.08	94.46	2.36	0.000148342	Minimal
483	1189736	V/230/A	Hetero	483	GTC/GCC	V→A	230	PE_PGRS19	Rv1067c	44	131	170	1061	2.1	20.56	89.01	1.87	0.000164706	Minimal
484	1276882	A/289/A	Homo	484	GCG/GCC	A→A	289	-	Rv1148c	31	79	183	1113	2.39	14.49	93.37	2.19	0.000201196	Minimal
485	336140	A/57/A	Hetero	485	GCC/GCG	A→A	57	-	Rv0278c	40	116	174	1076	2.13	18.69	90.27	1.92	0.000219851	Minimal
486	3927606	M/346/I	Homo	486	ATG/ATA	M→I	346	PE_PGRS53	Rv3507	38	108	176	1084	2.17	17.76	90.94	1.96	0.000231717	Minimal
487	27455	T/-140/C	Homo	487	-	T→C	-140	-	Rv0023/promoter	6	2	208	1190	17.16	2.8	99.83	16.71	0.000249747	High
488	1141775	D/937/N	Homo	488	GAT/AAT	D→N	937	mfd	Rv1020	8	6	206	1186	7.68	3.74	99.5	7.43	0.000333903	Moderate
489	1201778	S/21/F	Homo	489	TCC/TTC	S→F	21	cbs	Rv1077	8	6	206	1186	7.68	3.74	99.5	7.43	0.000333903	Moderate
490	1407729	I/131/V	Homo	490	ATC/GTC	I→V	131	udgB	Rv1259	8	6	206	1186	7.68	3.74	99.5	7.43	0.000333903	Moderate
491	1421403	F/301/L	Homo	491	TTC/TTA	F→L	301	-	Rv1272c	8	6	206	1186	7.68	3.74	99.5	7.43	0.000333903	Moderate
492	1446005	A/-171/G	Homo	492	-	A→G	-171	-	Rv1291c/promoter	8	6	206	1186	7.68	3.74	99.5	7.43	0.000333903	Moderate
493	145478	T/477/S	Homo	493	ACT/AGT	T→S	477	fadD7	Rv0119	8	6	206	1186	7.68	3.74	99.5	7.43	0.000333903	Moderate
494	1554231	E/15/A	Homo	494	GAG/GCG	E→A	15	pyrC	Rv1381	8	6	206	1186	7.68	3.74	99.5	7.43	0.000333903	Moderate
495	1593347	C/-158/T	Homo	495	-	C→T	-158	-	Rv1419/promoter	8	6	206	1186	7.68	3.74	99.5	7.43	0.000333903	Moderate
496	1660405	Y/215/D	Homo	496	TAC/GAC	Y→D	215	echA12	Rv1472	8	6	206	1186	7.68	3.74	99.5	7.43	0.000333903	Moderate
497	1722667	A/1915/S	Homo	497	GCC/TCC	A→S	1915	pks5	Rv1527c	8	6	206	1186	7.68	3.74	99.5	7.43	0.000333903	Moderate
498	177065	ATGAGGGTGTAGGGCGG/-113/A	Homo	498	-	ATGAGGGTGTAGGGCGG→A	-113	-	Rv0150c/promoter	8	6	206	1186	7.68	3.74	99.5	7.43	0.000333903	Moderate
499	1916300	A/118/T	Homo	499	GCC/ACC	A→T	118	-	Rv1691	8	6	206	1186	7.68	3.74	99.5	7.43	0.000333903	Moderate
500	2055888	Q/75/Q	Homo	500	CAG/CAA	Q→Q	75	-	Rv1813c	8	6	206	1186	7.68	3.74	99.5	7.43	0.000333903	Moderate
501	2058827	L/191/R	Homo	501	CTG/CGG	L→R	191	-	Rv1816	8	6	206	1186	7.68	3.74	99.5	7.43	0.000333903	Moderate
502	2072409	A/-187/C	Homo	502	-	A→C	-187	garA/promoter	-	8	6	206	1186	7.68	3.74	99.5	7.43	0.000333903	Moderate
503	2100164	L/157/L	Homo	503	CTG/CTA	L→L	157	ureF	Rv1851	8	6	206	1186	7.68	3.74	99.5	7.43	0.000333903	Moderate
504	216316	A/16/A	Homo	504	GCC/GCT	A→A	16	bglS	Rv0186	8	6	206	1186	7.68	3.74	99.5	7.43	0.000333903	Moderate
505	2187363	T/-21/C	Homo	505	-	T→C	-21	-	Rv1936/promoter	8	6	206	1186	7.68	3.74	99.5	7.43	0.000333903	Moderate
506	2263278	C/-148/T	Homo	506	-	C→T	-148	-	Rv2016/promoter	8	6	206	1186	7.68	3.74	99.5	7.43	0.000333903	Moderate
507	229303	E/809/G	Homo	507	GAG/GGG	E→G	809	-	Rv0194	8	6	206	1186	7.68	3.74	99.5	7.43	0.000333903	Moderate
508	233942	T/571/I	Homo	508	ACC/ATC	T→I	571	-	Rv0197	8	6	206	1186	7.68	3.74	99.5	7.43	0.000333903	Moderate
509	2361708	P/490/L	Homo	509	CCC/CTC	P→L	490	helZ	Rv2101	8	6	206	1186	7.68	3.74	99.5	7.43	0.000333903	Moderate
510	2429541	I/106/I	Homo	510	ATC/ATA	I→I	106	-	Rv2166c	8	6	206	1186	7.68	3.74	99.5	7.43	0.000333903	Moderate
511	2457704	V/51/A	Homo	511	GTG/GCG	V→A	51	qcrC	Rv2194	8	6	206	1186	7.68	3.74	99.5	7.43	0.000333903	Moderate
512	2543811	A/156/S	Homo	512	GCC/TCC	A→S	156	cyp128	Rv2268c	8	6	206	1186	7.68	3.74	99.5	7.43	0.000333903	Moderate
513	2765565	C/25/T	Homo	513	-	C→T	25	glyV	Rvnt27	8	6	206	1186	7.68	3.74	99.5	7.43	0.000333903	Moderate
514	2815816	G/355/G	Homo	514	GGC/GGT	G→G	355	accA1	Rv2501c	8	6	206	1186	7.68	3.74	99.5	7.43	0.000333903	Moderate
515	2929745	P/453/H	Homo	515	CCC/CAC	P→H	453	speE	Rv2601	8	6	206	1186	7.68	3.74	99.5	7.43	0.000333903	Moderate
516	2933869	D/68/N	Homo	516	GAC/AAC	D→N	68	snzP	Rv2606c	8	6	206	1186	7.68	3.74	99.5	7.43	0.000333903	Moderate
517	2994522	L/181/L	Homo	517	CTG/TTG	L→L	181	hemE	Rv2678c	8	6	206	1186	7.68	3.74	99.5	7.43	0.000333903	Moderate
518	3225267	L/340/H	Homo	518	CTC/CAC	L→H	340	ffh	Rv2916c	8	6	206	1186	7.68	3.74	99.5	7.43	0.000333903	Moderate
519	3239269	N/68/D	Homo	519	AAT/GAT	N→D	68	fpg	Rv2924c	8	6	206	1186	7.68	3.74	99.5	7.43	0.000333903	Moderate
520	326365	Y/699/Y	Homo	520	TAC/TAT	Y→Y	699	fadE6	Rv0271c	8	6	206	1186	7.68	3.74	99.5	7.43	0.000333903	Moderate
521	3297340	T/167/T	Homo	521	ACC/ACT	T→T	167	pks15	Rv2947c	8	6	206	1186	7.68	3.74	99.5	7.43	0.000333903	Moderate
522	3311457	Y/182/D	Homo	522	TAC/GAC	Y→D	182	-	Rv2958c	8	6	206	1186	7.68	3.74	99.5	7.43	0.000333903	Moderate
523	3314987	L/46/V	Homo	523	CTT/GTT	L→V	46	-	Rv2962c	8	6	206	1186	7.68	3.74	99.5	7.43	0.000333903	Moderate
524	3346121	T/-46/A	Homo	524	-	T→A	-46	leuC/promoter	-	8	6	206	1186	7.68	3.74	99.5	7.43	0.000333903	Moderate
525	336975	N/700/T	Homo	525	AAC/ACC	N→T	700	PE_PGRS4	Rv0279c	8	6	206	1186	7.68	3.74	99.5	7.43	0.000333903	Moderate
526	3378720	W/94/*	Homo	526	TGG/TGA	W→*	94	esxR	Rv3019c	8	6	206	1186	7.68	3.74	99.5	7.43	0.000333903	Moderate
527	3434076	R/129/W	Homo	527	CGG/TGG	R→W	129	-	Rv3069	8	6	206	1186	7.68	3.74	99.5	7.43	0.000333903	Moderate
528	3447151	R/371/L	Homo	528	CGC/CTC	R→L	371	-	Rv3081	8	6	206	1186	7.68	3.74	99.5	7.43	0.000333903	Moderate
529	3586633	T/120/T	Homo	529	ACC/ACT	T→T	120	-	Rv3209	8	6	206	1186	7.68	3.74	99.5	7.43	0.000333903	Moderate
530	3734047	K/963/K	Homo	530	AAA/AAG	K→K	963	PPE54	Rv3343c	8	6	206	1186	7.68	3.74	99.5	7.43	0.000333903	Moderate
531	3780782	A/66/A	Homo	531	GCC/GCT	A→A	66	-	Rv3368c	8	6	206	1186	7.68	3.74	99.5	7.43	0.000333903	Moderate
532	3927946	G/460/S	Homo	532	GGC/AGC	G→S	460	PE_PGRS53	Rv3507	8	6	206	1186	7.68	3.74	99.5	7.43	0.000333903	Moderate
533	398617	L/122/L	Homo	533	TTG/CTG	L→L	122	-	Rv0333	8	6	206	1186	7.68	3.74	99.5	7.43	0.000333903	Moderate
534	4015895	S/106/S	Homo	534	TCC/TCT	S→S	106	fadE34	Rv3573c	8	6	206	1186	7.68	3.74	99.5	7.43	0.000333903	Moderate
535	4040719	A/-15/G	Homo	535	-	A→G	-15	clpC1/promoter	-	8	6	206	1186	7.68	3.74	99.5	7.43	0.000333903	Moderate
536	4047653	G/-157/A	Homo	536	-	G→A	-157	-	Rv3604c/promoter	8	6	206	1186	7.68	3.74	99.5	7.43	0.000333903	Moderate
537	4134402	A/296/V	Homo	537	GCC/GTC	A→V	296	moxR2	Rv3692	8	6	206	1186	7.68	3.74	99.5	7.43	0.000333903	Moderate
538	4227324	A/112/A	Homo	538	GCC/GCT	A→A	112	-	Rv3780	8	6	206	1186	7.68	3.74	99.5	7.43	0.000333903	Moderate
539	431372	ATGTTGTTGTTG/3308/ATGTTGTTG	Homo	539	-	ATGTTGTTGTTG→ATGTTGTTG	3308	PPE8	Rv0355c	8	6	206	1186	7.68	3.74	99.5	7.43	0.000333903	Moderate
540	4322359	GTTTT/34/GTTT	Homo	540	-	GTTTT→GTTT	34	-	Rv3848	8	6	206	1186	7.68	3.74	99.5	7.43	0.000333903	Moderate
541	4322630	R/102/Q	Homo	541	CGA/CAA	R→Q	102	-	Rv3848	8	6	206	1186	7.68	3.74	99.5	7.43	0.000333903	Moderate
542	4379195	F/420/L	Homo	542	TTC/CTC	F→L	420	eccC2	Rv3894c	8	6	206	1186	7.68	3.74	99.5	7.43	0.000333903	Moderate
543	4399121	D/842/G	Homo	543	GAC/GGC	D→G	842	-	Rv3910	8	6	206	1186	7.68	3.74	99.5	7.43	0.000333903	Moderate
544	493258	T/491/T	Homo	544	ACC/ACT	T→T	491	pta	Rv0408	8	6	206	1186	7.68	3.74	99.5	7.43	0.000333903	Moderate
545	597303	A/35/A	Homo	545	GCC/GCT	A→A	35	mmpL2	Rv0507	8	6	206	1186	7.68	3.74	99.5	7.43	0.000333903	Moderate
546	73086	A/476/T	Homo	546	GCT/ACT	A→T	476	icd2	Rv0066c	8	6	206	1186	7.68	3.74	99.5	7.43	0.000333903	Moderate
547	754237	V/58/G	Homo	547	GTG/GGG	V→G	58	-	Rv0658c	8	6	206	1186	7.68	3.74	99.5	7.43	0.000333903	Moderate
548	774320	H/86/R	Homo	548	CAC/CGC	H→R	86	-	Rv0674	8	6	206	1186	7.68	3.74	99.5	7.43	0.000333903	Moderate
549	804062	Q/125/R	Homo	549	CAA/CGA	Q→R	125	rplV	Rv0706	8	6	206	1186	7.68	3.74	99.5	7.43	0.000333903	Moderate
550	845871	N/28/S	Homo	550	AAC/AGC	N→S	28	mmsA	Rv0753c	8	6	206	1186	7.68	3.74	99.5	7.43	0.000333903	Moderate
551	886139	S/170/A	Homo	551	TCG/GCG	S→A	170	-	Rv0792c	8	6	206	1186	7.68	3.74	99.5	7.43	0.000333903	Moderate
552	91821	P/474/P	Homo	552	CCG/CCT	P→P	474	-	Rv0083	8	6	206	1186	7.68	3.74	99.5	7.43	0.000333903	Moderate
553	966552	D/266/N	Homo	553	GAC/AAC	D→N	266	moaA2	Rv0869c	8	6	206	1186	7.68	3.74	99.5	7.43	0.000333903	Moderate
554	978080	A/42/T	Homo	554	GCG/ACG	A→T	42	PPE13	Rv0878c	8	6	206	1186	7.68	3.74	99.5	7.43	0.000333903	Moderate
555	338561	A/171/A	Homo	555	GCC/GCT	A→A	171	PE_PGRS4	Rv0279c	15	25	199	1167	3.52	7.01	97.9	3.34	0.000391366	Minimal
556	836497	CGGG/797/CGG	Homo	556	-	CGGG→CGG	797	PE_PGRS9	Rv0746	15	25	199	1167	3.52	7.01	97.9	3.34	0.000391366	Minimal
557	2288848	CG/394/CGG	Homo	557	-	CG→CGG	394	pncA	Rv2043c	5	1	209	1191	28.49	2.34	99.92	27.85	0.000412378	High
558	3054420	G/169/G	Homo	558	GGG/GGT	G→G	169	PE_PGRS47	Rv2741	5	1	209	1191	28.49	2.34	99.92	27.85	0.000412378	High
559	4252864	*/594/Q	Homo	559	TAA/CAA	*→Q	594	fadE35	Rv3797	5	1	209	1191	28.49	2.34	99.92	27.85	0.000412378	High
560	4359685	TGGG/98/TGG	Homo	560	-	TGGG→TGG	98	espK	Rv3879c	5	1	209	1191	28.49	2.34	99.92	27.85	0.000412378	High
561	1276863	F/296/V	Homo	561	TTT/GTT	F→V	296	-	Rv1148c	29	76	185	1116	2.3	13.55	93.62	2.13	0.000483756	Minimal
562	1276875	N/292/H	Homo	562	AAT/CAT	N→H	292	-	Rv1148c	29	76	185	1116	2.3	13.55	93.62	2.13	0.000483756	Minimal
563	1276876	R/291/R	Homo	563	CGC/CGA	R→R	291	-	Rv1148c	29	76	185	1116	2.3	13.55	93.62	2.13	0.000483756	Minimal
564	1276873	N/292/N	Homo	564	AAT/AAC	N→N	292	-	Rv1148c	29	77	185	1115	2.27	13.55	93.54	2.1	0.000576567	Minimal
565	1067529	C/-32/T	Homo	565	-	C→T	-32	purN/promoter	-	8	7	206	1185	6.57	3.74	99.41	6.37	0.000622567	Moderate
566	1105367	D/84/D	Homo	566	GAC/GAT	D→D	84	-	Rv0988	8	7	206	1185	6.57	3.74	99.41	6.37	0.000622567	Moderate
567	1112880	A/166/V	Homo	567	GCT/GTT	A→V	166	-	Rv0996	8	7	206	1185	6.57	3.74	99.41	6.37	0.000622567	Moderate
568	1176148	C/-1248/T	Homo	568	-	C→T	-1248	leuX/promoter	-	8	7	206	1185	6.57	3.74	99.41	6.37	0.000622567	Moderate
569	1234214	*/416/*	Homo	569	TGA/TAA	*→*	416	xseA	Rv1108c	8	7	206	1185	6.57	3.74	99.41	6.37	0.000622567	Moderate
570	1650688	T/388/M	Homo	570	ACG/ATG	T→M	388	-	Rv1462	8	7	206	1185	6.57	3.74	99.41	6.37	0.000622567	Moderate
571	1962475	TA/1712/T	Homo	571	-	TA→T	1712	narX	Rv1736c	8	7	206	1185	6.57	3.74	99.41	6.37	0.000622567	Moderate
572	2081204	G/462/S	Homo	572	GGT/AGT	G→S	462	-	Rv1835c	8	7	206	1185	6.57	3.74	99.41	6.37	0.000622567	Moderate
573	2509748	K/87/R	Homo	573	AAG/AGG	K→R	87	-	Rv2237	8	7	206	1185	6.57	3.74	99.41	6.37	0.000622567	Moderate
574	2574561	D/153/D	Homo	574	GAC/GAT	D→D	153	-	Rv2303c	8	7	206	1185	6.57	3.74	99.41	6.37	0.000622567	Moderate
575	289406	ACGCCGCCGCCGCC/62/ACGCCGCCGCC	Homo	575	-	ACGCCGCCGCCGCC→ACGCCGCCGCC	62	vapC24	Rv0240	8	7	206	1185	6.57	3.74	99.41	6.37	0.000622567	Moderate
576	2928934	M/183/V	Homo	576	ATG/GTG	M→V	183	speE	Rv2601	8	7	206	1185	6.57	3.74	99.41	6.37	0.000622567	Moderate
577	3145129	A/15/T	Homo	577	GCC/ACC	A→T	15	rbfA	Rv2838c	8	7	206	1185	6.57	3.74	99.41	6.37	0.000622567	Moderate
578	3593096	P/281/P	Homo	578	CCG/CCA	P→P	281	entC	Rv3215	8	7	206	1185	6.57	3.74	99.41	6.37	0.000622567	Moderate
579	4206863	L/19/M	Homo	579	CTG/ATG	L→M	19	fadE36	Rv3761c	8	7	206	1185	6.57	3.74	99.41	6.37	0.000622567	Moderate
580	4363534	P/408/P	Homo	580	CCG/CCC	P→P	408	mycP1	Rv3883c	8	7	206	1185	6.57	3.74	99.41	6.37	0.000622567	Moderate
581	4407848	A/119/T	Homo	581	GCC/ACC	A→T	119	gid	Rv3919c	8	7	206	1185	6.57	3.74	99.41	6.37	0.000622567	Moderate
582	471640	A/334/T	Homo	582	GCT/ACT	A→T	334	ndhA	Rv0392c	8	7	206	1185	6.57	3.74	99.41	6.37	0.000622567	Moderate
583	85272	C/101/G	Homo	583	TGT/GGT	C→G	101	-	Rv0076c	8	7	206	1185	6.57	3.74	99.41	6.37	0.000622567	Moderate
584	2163412	V/1300/V	Hetero	584	GTT/GTC	V→V	1300	PPE34	Rv1917c	211	1113	3	79	4.99	98.6	6.63	1.06	0.000644664	Minimal
585	2163421	T/1297/T	Hetero	585	ACG/ACC	T→T	1297	PPE34	Rv1917c	211	1113	3	79	4.99	98.6	6.63	1.06	0.000644664	Minimal
586	1102924	L/128/S	Homo	586	TTA/TCA	L→S	128	-	Rv0987	6	3	208	1189	11.43	2.8	99.75	11.14	0.000654299	High
587	1133792	K/39/K	Homo	587	AAG/AAA	K→K	39	pth	Rv1014c	6	3	208	1189	11.43	2.8	99.75	11.14	0.000654299	High
588	1307894	A/111/A	Homo	588	GCC/GCA	A→A	111	fadH	Rv1175c	6	3	208	1189	11.43	2.8	99.75	11.14	0.000654299	High
589	169446	GTT/737/GTTT	Homo	589	-	GTT→GTTT	737	-	Rv0143c	6	3	208	1189	11.43	2.8	99.75	11.14	0.000654299	High
590	1880294	A/1664/V	Homo	590	GCC/GTC	A→V	1664	pks7	Rv1661	6	3	208	1189	11.43	2.8	99.75	11.14	0.000654299	High
591	2034211	P/161/P	Homo	591	CCG/CCA	P→P	161	mycP5	Rv1796	6	3	208	1189	11.43	2.8	99.75	11.14	0.000654299	High
592	2283313	A/137/T	Homo	592	GCC/ACC	A→T	137	-	Rv2037c	6	3	208	1189	11.43	2.8	99.75	11.14	0.000654299	High
593	24509	Q/312/Q	Homo	593	CAG/CAA	Q→Q	312	fhaA	Rv0020c	6	3	208	1189	11.43	2.8	99.75	11.14	0.000654299	High
594	2504379	A/77/V	Homo	594	GCC/GTC	A→V	77	-	Rv2230c	6	3	208	1189	11.43	2.8	99.75	11.14	0.000654299	High
595	2504380	A/77/S	Homo	595	GCC/TCC	A→S	77	-	Rv2230c	6	3	208	1189	11.43	2.8	99.75	11.14	0.000654299	High
596	2747962	H/755/R	Homo	596	CAC/CGC	H→R	755	valS	Rv2448c	6	3	208	1189	11.43	2.8	99.75	11.14	0.000654299	High
597	2882317	Q/10/*	Homo	597	CAA/TAA	Q→*	10	-	Rv2563	6	3	208	1189	11.43	2.8	99.75	11.14	0.000654299	High
598	2889449	I/1026/N	Homo	598	ATC/AAC	I→N	1026	-	Rv2566	6	3	208	1189	11.43	2.8	99.75	11.14	0.000654299	High
599	3081599	C/-7/T	Homo	599	-	C→T	-7	-	Rv2772c/promoter	6	3	208	1189	11.43	2.8	99.75	11.14	0.000654299	High
600	3208522	C/-194/T	Homo	600	-	C→T	-194	-	Rv2898c/promoter	6	3	208	1189	11.43	2.8	99.75	11.14	0.000654299	High
601	3415051	C/-93/G	Homo	601	-	C→G	-93	nrdH/promoter	-	6	3	208	1189	11.43	2.8	99.75	11.14	0.000654299	High
602	3455442	T/368/M	Homo	602	ACG/ATG	T→M	368	tgs4	Rv3088	6	3	208	1189	11.43	2.8	99.75	11.14	0.000654299	High
603	3482823	R/16/R	Homo	603	CGC/CGA	R→R	16	moeB2	Rv3116	6	3	208	1189	11.43	2.8	99.75	11.14	0.000654299	High
604	3542672	M/179/V	Homo	604	ATG/GTG	M→V	179	-	Rv3174	6	3	208	1189	11.43	2.8	99.75	11.14	0.000654299	High
605	3799821	D/41/D	Homo	605	GAC/GAT	D→D	41	vapB46	Rv3385c	6	3	208	1189	11.43	2.8	99.75	11.14	0.000654299	High
606	3816432	G/102/S	Homo	606	GGC/AGC	G→S	102	-	Rv3399	6	3	208	1189	11.43	2.8	99.75	11.14	0.000654299	High
607	3942655	G/-1157/A	Homo	607	-	G→A	-1157	PE_PGRS56/promoter	-	6	3	208	1189	11.43	2.8	99.75	11.14	0.000654299	High
608	4087048	R/70/R	Homo	608	CGG/CGA	R→R	70	topA	Rv3646c	6	3	208	1189	11.43	2.8	99.75	11.14	0.000654299	High
609	413611	S/285/S	Homo	609	AGC/AGT	S→S	285	iniC	Rv0343	6	3	208	1189	11.43	2.8	99.75	11.14	0.000654299	High
610	4223466	R/258/H	Homo	610	CGC/CAC	R→H	258	-	Rv3777	6	3	208	1189	11.43	2.8	99.75	11.14	0.000654299	High
611	4267960	V/293/M	Homo	611	GTG/ATG	V→M	293	aftB	Rv3805c	6	3	208	1189	11.43	2.8	99.75	11.14	0.000654299	High
612	433446	C/1234/CT	Homo	612	-	C→CT	1234	PPE8	Rv0355c	6	3	208	1189	11.43	2.8	99.75	11.14	0.000654299	High
613	47343	C/-136/T	Homo	613	-	C→T	-136	-	Rv0042c/promoter	6	3	208	1189	11.43	2.8	99.75	11.14	0.000654299	High
614	570798	A/87/V	Homo	614	GCC/GTC	A→V	87	murB	Rv0482	6	3	208	1189	11.43	2.8	99.75	11.14	0.000654299	High
615	68551	H/45/R	Homo	615	CAT/CGT	H→R	45	-	Rv0063a	6	3	208	1189	11.43	2.8	99.75	11.14	0.000654299	High
616	700855	A/206/V	Homo	616	GCG/GTG	A→V	206	lpqO	Rv0604	6	3	208	1189	11.43	2.8	99.75	11.14	0.000654299	High
617	779625	G/139/E	Homo	617	GGG/GAG	G→E	139	-	Rv0679c	6	3	208	1189	11.43	2.8	99.75	11.14	0.000654299	High
618	977017	R/396/L	Homo	618	CGG/CTG	R→L	396	PPE13	Rv0878c	6	3	208	1189	11.43	2.8	99.75	11.14	0.000654299	High
619	2866647	K/60/K	Hetero	619	AAG/AAA	K→K	60	lppA	Rv2543	130	580	84	612	1.63	60.75	51.34	1.25	0.000704658	Minimal
620	2163419	S/1298/N	Hetero	620	AGC/AAC	S→N	1298	PPE34	Rv1917c	211	1114	3	78	4.92	98.6	6.54	1.06	0.000740783	Minimal
621	3377314	V/310/V	Homo	621	GTT/GTG	V→V	310	PPE46	Rv3018c	24	59	190	1133	2.43	11.21	95.05	2.27	0.000748878	Minimal
622	839977	G/509/G	Homo	622	GGC/GGT	G→G	509	PE_PGRS10	Rv0747	26	67	188	1125	2.32	12.15	94.38	2.16	0.000792999	Minimal
623	2983095	A/-801/G	Homo	623	-	A→G	-801	clpC2/promoter	-	35	104	179	1088	2.05	16.36	91.28	1.87	0.00084412	Minimal
624	3377320	A/308/A	Homo	624	GCT/GCG	A→A	308	PPE46	Rv3018c	24	60	190	1132	2.38	11.21	94.97	2.23	0.000907444	Minimal
625	2867401	N/93/T	Homo	625	AAC/ACC	N→T	93	lppB	Rv2544	15	28	199	1164	3.13	7.01	97.65	2.98	0.000958402	Minimal
626	336480	T/-170/C	Hetero	626	-	T→C	-170	-	Rv0278c/promoter	15	28	199	1164	3.13	7.01	97.65	2.98	0.000958402	Minimal
627	2163417	P/1299/A	Hetero	627	CCG/GCG	P→A	1299	PPE34	Rv1917c	212	1127	2	65	6.11	99.07	5.45	1.05	0.00109066	Indeterminate
628	1067644	S/28/S	Homo	628	TCT/TCG	S→S	28	purN	Rv0956	5	2	209	1190	14.23	2.34	99.83	13.93	0.00126451	High
629	1106838	A/182/G	Homo	629	GCA/GGA	A→G	182	grcC2	Rv0989c	5	2	209	1190	14.23	2.34	99.83	13.93	0.00126451	High
630	1180593	CGGGGG/-91/CGGGGGG	Homo	630	-	CGGGGG→CGGGGGG	-91	fadD14/promoter	-	5	2	209	1190	14.23	2.34	99.83	13.93	0.00126451	High
631	1535129	A/88/A	Homo	631	GCA/GCC	A→A	88	-	Rv1363c	5	2	209	1190	14.23	2.34	99.83	13.93	0.00126451	High
632	2053560	A/40/T	Homo	632	GCT/ACT	A→T	40	mgtC	Rv1811	5	2	209	1190	14.23	2.34	99.83	13.93	0.00126451	High
633	2053561	A/40/V	Homo	633	GCT/GTT	A→V	40	mgtC	Rv1811	5	2	209	1190	14.23	2.34	99.83	13.93	0.00126451	High
634	2132334	G/-5/A	Homo	634	-	G→A	-5	lppE/promoter	-	5	2	209	1190	14.23	2.34	99.83	13.93	0.00126451	High
635	2330097	E/17/G	Homo	635	GAG/GGG	E→G	17	cobL	Rv2072c	5	2	209	1190	14.23	2.34	99.83	13.93	0.00126451	High
636	2431836	G/45/A	Homo	636	GGC/GCC	G→A	45	-	Rv2169c	5	2	209	1190	14.23	2.34	99.83	13.93	0.00126451	High
637	2689642	V/545/F	Homo	637	GTC/TTC	V→F	545	ggtB	Rv2394	5	2	209	1190	14.23	2.34	99.83	13.93	0.00126451	High
638	3496105	L/88/V	Homo	638	TTG/GTG	L→V	88	tgs1	Rv3130c	5	2	209	1190	14.23	2.34	99.83	13.93	0.00126451	High
639	4114749	A/137/S	Homo	639	GCC/TCC	A→S	137	-	Rv3673c	5	2	209	1190	14.23	2.34	99.83	13.93	0.00126451	High
640	687408	L/196/L	Homo	640	CTG/CTA	L→L	196	mce2A	Rv0589	5	2	209	1190	14.23	2.34	99.83	13.93	0.00126451	High
641	988604	E/458/Q	Homo	641	GAG/CAG	E→Q	458	-	Rv0888	5	2	209	1190	14.23	2.34	99.83	13.93	0.00126451	High
642	3942481	C/-1331/G	Homo	642	-	C→G	-1331	PE_PGRS56/promoter	-	197	1005	17	187	2.16	92.06	15.69	1.09	0.00127625	Minimal
643	1176926	C/-470/T	Homo	643	-	C→T	-470	leuX/promoter	-	6	4	208	1188	8.57	2.8	99.66	8.36	0.00142902	Moderate
644	3741272	GCCGCCGTCACCGCC/1503/GCCGCCGTCACCGCCGTCACCGCC	Homo	644	-	GCCGCCGTCACCGCC→GCCGCCGTCACCGCCGTCACCGCC	1503	PE_PGRS50	Rv3345c	6	4	208	1188	8.57	2.8	99.66	8.36	0.00142902	Moderate
645	336332	C/-22/G	Homo	645	-	C→G	-22	-	Rv0278c/promoter	41	134	173	1058	1.87	19.16	88.76	1.7	0.00143418	Minimal
646	2165953	G/453/G	Hetero	646	GGA/GGG	G→G	453	PPE34	Rv1917c	117	517	97	675	1.57	54.67	56.63	1.26	0.00145228	Minimal
647	336370	T/-60/C	Hetero	647	-	T→C	-60	-	Rv0278c/promoter	87	358	127	834	1.6	40.65	69.97	1.35	0.00158306	Minimal
648	3377326	A/306/A	Homo	648	GCC/GCT	A→A	306	PPE46	Rv3018c	21	52	193	1140	2.39	9.81	95.64	2.25	0.00175234	Minimal
649	2192176	P/28/R	Homo	649	CCG/CGG	P→R	28	-	Rv1939	8	9	206	1183	5.1	3.74	99.24	4.95	0.00178189	Indeterminate
650	2271900	S/283/*	Homo	650	TCG/TAG	S→*	283	-	Rv2026c	8	9	206	1183	5.1	3.74	99.24	4.95	0.00178189	Indeterminate
651	3616801	P/268/L	Homo	651	CCG/CTG	P→L	268	-	Rv3239c	8	9	206	1183	5.1	3.74	99.24	4.95	0.00178189	Indeterminate
652	3663791	E/35/Q	Homo	652	GAA/CAA	E→Q	35	accE5	Rv3281	8	9	206	1183	5.1	3.74	99.24	4.95	0.00178189	Indeterminate
653	3663807	N/40/S	Homo	653	AAC/AGC	N→S	40	accE5	Rv3281	8	9	206	1183	5.1	3.74	99.24	4.95	0.00178189	Indeterminate
654	3663810	E/41/G	Homo	654	GAG/GGG	E→G	41	accE5	Rv3281	8	9	206	1183	5.1	3.74	99.24	4.95	0.00178189	Indeterminate
655	3663811	E/41/E	Homo	655	GAG/GAA	E→E	41	accE5	Rv3281	8	9	206	1183	5.1	3.74	99.24	4.95	0.00178189	Indeterminate
656	336344	T/-34/C	Hetero	656	-	T→C	-34	-	Rv0278c/promoter	45	154	169	1038	1.79	21.03	87.08	1.63	0.0018105	Minimal
657	3377305	V/313/V	Homo	657	GTA/GTG	V→V	313	PPE46	Rv3018c	23	60	191	1132	2.27	10.75	94.97	2.14	0.00184722	Minimal
658	336323	T/-13/C	Homo	658	-	T→C	-13	-	Rv0278c/promoter	40	132	174	1060	1.85	18.69	88.93	1.69	0.00193214	Minimal
659	336353	G/-43/A	Hetero	659	-	G→A	-43	-	Rv0278c/promoter	45	155	169	1037	1.78	21.03	87	1.62	0.00202481	Minimal
660	2163415	P/1299/P	Hetero	660	CCG/CCT	P→P	1299	PPE34	Rv1917c	210	1112	4	80	3.78	98.13	6.71	1.05	0.0020261	Minimal
661	336326	T/-16/C	Homo	661	-	T→C	-16	-	Rv0278c/promoter	40	133	174	1059	1.83	18.69	88.84	1.68	0.00217703	Minimal
662	3739172	GTTGCCGCCCTTGCCGCC/3603/GTTGCCGCCCTTGCCGCCCTTGCCGCC	Homo	662	-	GTTGCCGCCCTTGCCGCC→GTTGCCGCCCTTGCCGCCCTTGCCGCC	3603	PE_PGRS50	Rv3345c	7	7	207	1185	5.72	3.27	99.41	5.57	0.00227506	Moderate
663	336327	G/-17/C	Homo	663	-	G→C	-17	-	Rv0278c/promoter	39	129	175	1063	1.84	18.22	89.18	1.68	0.00230189	Minimal
664	1450815	P/40/L	Homo	664	CCC/CTC	P→L	40	thrC	Rv1295	4	1	210	1191	22.69	1.87	99.92	22.28	0.00230602	High
665	1523422	D/204/A	Homo	665	GAC/GCC	D→A	204	moeY	Rv1355c	4	1	210	1191	22.69	1.87	99.92	22.28	0.00230602	High
666	2176295	T/375/P	Homo	666	ACG/CCG	T→P	375	lipD	Rv1923	4	1	210	1191	22.69	1.87	99.92	22.28	0.00230602	High
667	334021	G/764/R	Homo	667	GGG/CGG	G→R	764	-	Rv0278c	4	1	210	1191	22.69	1.87	99.92	22.28	0.00230602	High
668	3943858	N/16/S	Hetero	668	AAC/AGC	N→S	16	PE_PGRS56	Rv3512	4	1	210	1191	22.69	1.87	99.92	22.28	0.00230602	High
669	3934733	G/1243/G	Homo	669	GGG/GGC	G→G	1243	PE_PGRS54	Rv3508	173	852	41	340	1.68	80.84	28.52	1.13	0.00236531	Minimal
670	336345	A/-35/G	Hetero	670	-	A→G	-35	-	Rv0278c/promoter	45	157	169	1035	1.76	21.03	86.83	1.6	0.00252114	Minimal
671	2165938	P/458/P	Hetero	671	CCG/CCA	P→P	458	PPE34	Rv1917c	153	731	61	461	1.58	71.5	38.67	1.17	0.00258768	Minimal
672	1189454	A/324/G	Hetero	672	GCC/GGC	A→G	324	PE_PGRS19	Rv1067c	6	5	208	1187	6.85	2.8	99.58	6.68	0.00274759	Moderate
673	1189457	D/323/G	Hetero	673	GAC/GGC	D→G	323	PE_PGRS19	Rv1067c	6	5	208	1187	6.85	2.8	99.58	6.68	0.00274759	Moderate
674	1347021	G/535/D	Homo	674	GGC/GAC	G→D	535	-	Rv1204c	6	5	208	1187	6.85	2.8	99.58	6.68	0.00274759	Moderate
675	3943753	G/-59/C	Hetero	675	-	G→C	-59	PE_PGRS56/promoter	-	6	5	208	1187	6.85	2.8	99.58	6.68	0.00274759	Moderate
676	3663792	E/35/A	Homo	676	GAA/GCA	E→A	35	accE5	Rv3281	8	10	206	1182	4.59	3.74	99.16	4.46	0.00279284	Minimal
677	3663793	E/35/D	Homo	677	GAA/GAT	E→D	35	accE5	Rv3281	8	10	206	1182	4.59	3.74	99.16	4.46	0.00279284	Minimal
678	3663800	D/38/H	Homo	678	GAC/CAC	D→H	38	accE5	Rv3281	8	10	206	1182	4.59	3.74	99.16	4.46	0.00279284	Minimal
679	3663801	D/38/G	Homo	679	GAC/GGC	D→G	38	accE5	Rv3281	8	10	206	1182	4.59	3.74	99.16	4.46	0.00279284	Minimal
680	3663802	D/38/E	Homo	680	GAC/GAA	D→E	38	accE5	Rv3281	8	10	206	1182	4.59	3.74	99.16	4.46	0.00279284	Minimal
681	3663804	G/39/V	Homo	681	GGG/GTG	G→V	39	accE5	Rv3281	8	10	206	1182	4.59	3.74	99.16	4.46	0.00279284	Minimal
682	2196831	L/281/L	Hetero	682	CTA/CTG	L→L	281	-	Rv1945	28	84	186	1108	1.99	13.08	92.95	1.86	0.0032965	Minimal
683	927064	A/568/A	Homo	683	GCC/GCG	A→A	568	PE_PGRS13	Rv0833	12	23	202	1169	3.02	5.61	98.07	2.91	0.00369323	Minimal
684	2211674	ATCGTCGTCGTCG/49/ATCGTCGTCG	Homo	684	-	ATCGTCGTCGTCG→ATCGTCGTCG	49	mce3C	Rv1968	7	8	207	1184	5	3.27	99.33	4.87	0.003721	Minimal
685	570533	CGGG/-6/CGG	Homo	685	-	CGGG→CGG	-6	murB/promoter	-	7	8	207	1184	5	3.27	99.33	4.87	0.003721	Minimal
686	75233	C/-68/A	Homo	686	-	C→A	-68	-	Rv0068/promoter	81	338	133	854	1.54	37.85	71.64	1.33	0.00374769	Minimal
687	3379718	A/-389/G	Homo	687	-	A→G	-389	esxS/promoter	-	60	233	154	959	1.6	28.04	80.45	1.43	0.00394046	Minimal
688	1637210	G/340/G	Hetero	688	GGT/GGC	G→G	340	PE_PGRS28	Rv1452c	26	77	188	1115	2	12.15	93.54	1.88	0.00402099	Minimal
689	336325	A/-15/G	Homo	689	-	A→G	-15	-	Rv0278c/promoter	39	135	175	1057	1.74	18.22	88.67	1.61	0.00456453	Minimal
690	1189430	GTGCCGCCGCCGCCGCCGTTGCCG/995/GTGCCGCCGCCGCCGCCGTTGCCGCCGCCGCCGCCGTTGCCG	Homo	690	-	GTGCCGCCGCCGCCGCCGTTGCCG→GTGCCGCCGCCGCCGCCGTTGCCGCCGCCGCCGCCGTTGCCG	995	PE_PGRS19	Rv1067c	6	6	208	1186	5.7	2.8	99.5	5.57	0.00480453	Moderate
691	335696	G/205/G	Hetero	691	GGC/GGA	G→G	205	-	Rv0278c	6	6	208	1186	5.7	2.8	99.5	5.57	0.00480453	Moderate
692	336413	TGGGGGG/-103/TGGGGGGG	Homo	692	-	TGGGGGG→TGGGGGGG	-103	-	Rv0278c/promoter	6	6	208	1186	5.7	2.8	99.5	5.57	0.00480453	Moderate
693	3379712	C/-383/G	Homo	693	-	C→G	-383	esxS/promoter	-	56	217	158	975	1.59	26.17	81.8	1.44	0.00535801	Minimal
694	1035730	V/276/V	Homo	694	GTC/GTT	V→V	276	pstS3	Rv0928	7	9	207	1183	4.44	3.27	99.24	4.33	0.00577226	Minimal
695	1040588	K/154/M	Homo	695	AAG/ATG	K→M	154	pstS2	Rv0932c	7	9	207	1183	4.44	3.27	99.24	4.33	0.00577226	Minimal
696	1040589	K/154/E	Homo	696	AAG/GAG	K→E	154	pstS2	Rv0932c	7	9	207	1183	4.44	3.27	99.24	4.33	0.00577226	Minimal
697	1050996	E/155/A	Homo	697	GAG/GCG	E→A	155	-	Rv0940c	7	9	207	1183	4.44	3.27	99.24	4.33	0.00577226	Minimal
698	1181079	D/132/D	Homo	698	GAC/GAT	D→D	132	fadD14	Rv1058	7	9	207	1183	4.44	3.27	99.24	4.33	0.00577226	Minimal
699	1189339	TCCGCCGTTGCCGCCGGCGCCGGCGGTGCCGCCGGTGCCGCCG/1086/TCCGCCG	Homo	699	-	TCCGCCGTTGCCGCCGGCGCCGGCGGTGCCGCCGGTGCCGCCG→TCCGCCG	1086	PE_PGRS19	Rv1067c	7	9	207	1183	4.44	3.27	99.24	4.33	0.00577226	Minimal
700	1189459	G/322/G	Homo	700	GGT/GGC	G→G	322	PE_PGRS19	Rv1067c	7	9	207	1183	4.44	3.27	99.24	4.33	0.00577226	Minimal
701	1199938	M/145/L	Homo	701	ATG/TTG	M→L	145	-	Rv1075c	7	9	207	1183	4.44	3.27	99.24	4.33	0.00577226	Minimal
702	1269228	L/244/R	Homo	702	CTC/CGC	L→R	244	echA10	Rv1142c	7	9	207	1183	4.44	3.27	99.24	4.33	0.00577226	Minimal
703	1271818	Y/221/*	Homo	703	TAC/TAG	Y→*	221	-	Rv1144	7	9	207	1183	4.44	3.27	99.24	4.33	0.00577226	Minimal
704	1280639	A/70/T	Homo	704	GCC/ACC	A→T	70	omt	Rv1153c	7	9	207	1183	4.44	3.27	99.24	4.33	0.00577226	Minimal
705	1321895	P/126/S	Homo	705	CCC/TCC	P→S	126	mmpL10	Rv1183	7	9	207	1183	4.44	3.27	99.24	4.33	0.00577226	Minimal
706	1680047	L/242/L	Homo	706	CTC/CTG	L→L	242	-	Rv1490	7	9	207	1183	4.44	3.27	99.24	4.33	0.00577226	Minimal
707	1766430	D/238/A	Homo	707	GAC/GCC	D→A	238	treZ	Rv1562c	7	9	207	1183	4.44	3.27	99.24	4.33	0.00577226	Minimal
708	1810677	L/146/L	Homo	708	TTG/TTA	L→L	146	trpC	Rv1611	7	9	207	1183	4.44	3.27	99.24	4.33	0.00577226	Minimal
709	1829265	V/270/A	Homo	709	GTG/GCG	V→A	270	-	Rv1627c	7	9	207	1183	4.44	3.27	99.24	4.33	0.00577226	Minimal
710	1837604	L/177/R	Homo	710	CTG/CGG	L→R	177	uvrB	Rv1633	7	9	207	1183	4.44	3.27	99.24	4.33	0.00577226	Minimal
711	1927222	D/452/Y	Homo	711	GAC/TAC	D→Y	452	-	Rv1702c	7	9	207	1183	4.44	3.27	99.24	4.33	0.00577226	Minimal
712	2036514	P/344/P	Homo	712	CCC/CCA	P→P	344	eccE5	Rv1797	7	9	207	1183	4.44	3.27	99.24	4.33	0.00577226	Minimal
713	2037015	L/106/L	Homo	713	CTG/TTG	L→L	106	eccA5	Rv1798	7	9	207	1183	4.44	3.27	99.24	4.33	0.00577226	Minimal
714	2143523	L/335/I	Homo	714	CTA/ATA	L→I	335	-	Rv1895	7	9	207	1183	4.44	3.27	99.24	4.33	0.00577226	Minimal
715	2179060	G/126/D	Homo	715	GGC/GAC	G→D	126	mpt63	Rv1926c	7	9	207	1183	4.44	3.27	99.24	4.33	0.00577226	Minimal
716	2187270	C/-114/G	Homo	716	-	C→G	-114	-	Rv1936/promoter	7	9	207	1183	4.44	3.27	99.24	4.33	0.00577226	Minimal
717	2329727	L/140/L	Homo	717	CTG/CTA	L→L	140	cobL	Rv2072c	7	9	207	1183	4.44	3.27	99.24	4.33	0.00577226	Minimal
718	2337539	R/78/S	Homo	718	AGA/AGC	R→S	78	lppJ	Rv2080	7	9	207	1183	4.44	3.27	99.24	4.33	0.00577226	Minimal
719	2338149	H/119/Q	Homo	719	CAC/CAG	H→Q	119	-	Rv2081c	7	9	207	1183	4.44	3.27	99.24	4.33	0.00577226	Minimal
720	2388392	G/-224/A	Homo	720	-	G→A	-224	ansP1/promoter	-	7	9	207	1183	4.44	3.27	99.24	4.33	0.00577226	Minimal
721	2540387	T/95/M	Homo	721	ACG/ATG	T→M	95	cyp124	Rv2266	7	9	207	1183	4.44	3.27	99.24	4.33	0.00577226	Minimal
722	2556684	A/180/A	Homo	722	GCG/GCT	A→A	180	lipM	Rv2284	7	9	207	1183	4.44	3.27	99.24	4.33	0.00577226	Minimal
723	2747892	P/778/P	Homo	723	CCG/CCA	P→P	778	valS	Rv2448c	7	9	207	1183	4.44	3.27	99.24	4.33	0.00577226	Minimal
724	279658	S/495/A	Homo	724	TCC/GCC	S→A	495	gabD1	Rv0234c	7	9	207	1183	4.44	3.27	99.24	4.33	0.00577226	Minimal
725	2978870	G/61/G	Homo	725	GGC/GGA	G→G	61	-	Rv2656c	7	9	207	1183	4.44	3.27	99.24	4.33	0.00577226	Minimal
726	3089488	V/292/I	Homo	726	GTC/ATC	V→I	292	pepR	Rv2782c	7	9	207	1183	4.44	3.27	99.24	4.33	0.00577226	Minimal
727	3174342	R/101/L	Homo	727	CGT/CTT	R→L	101	-	Rv2862c	7	9	207	1183	4.44	3.27	99.24	4.33	0.00577226	Minimal
728	3234692	V/1039/I	Homo	728	GTT/ATT	V→I	1039	smc	Rv2922c	7	9	207	1183	4.44	3.27	99.24	4.33	0.00577226	Minimal
729	3291756	GC/4598/GCC	Homo	729	-	GC→GCC	4598	pks1	Rv2946c	7	9	207	1183	4.44	3.27	99.24	4.33	0.00577226	Minimal
730	3462378	T/129/T	Homo	730	ACC/ACT	T→T	129	-	Rv3093c	7	9	207	1183	4.44	3.27	99.24	4.33	0.00577226	Minimal
731	3538122	G/295/G	Homo	731	GGT/GGG	G→G	295	-	Rv3169	7	9	207	1183	4.44	3.27	99.24	4.33	0.00577226	Minimal
732	3581462	S/50/P	Homo	732	TCC/CCC	S→P	50	-	Rv3204	7	9	207	1183	4.44	3.27	99.24	4.33	0.00577226	Minimal
733	3801404	W/207/R	Homo	733	TGG/CGG	W→R	207	-	Rv3387	7	9	207	1183	4.44	3.27	99.24	4.33	0.00577226	Minimal
734	3820057	GCTGGCCGGAGCCTGG/2016/GCTGG	Homo	734	-	GCTGGCCGGAGCCTGG→GCTGG	2016	-	Rv3401	7	9	207	1183	4.44	3.27	99.24	4.33	0.00577226	Minimal
735	39188	A/214/A	Homo	735	GCC/GCT	A→A	214	-	Rv0036c	7	9	207	1183	4.44	3.27	99.24	4.33	0.00577226	Minimal
736	3967463	T/120/A	Homo	736	ACG/GCG	T→A	120	-	Rv3530c	7	9	207	1183	4.44	3.27	99.24	4.33	0.00577226	Minimal
737	3979880	P/260/P	Homo	737	CCG/CCC	P→P	260	ltp2	Rv3540c	7	9	207	1183	4.44	3.27	99.24	4.33	0.00577226	Minimal
738	4118844	L/23/L	Homo	738	CTG/CTA	L→L	23	-	Rv3679	7	9	207	1183	4.44	3.27	99.24	4.33	0.00577226	Minimal
739	4225154	P/57/L	Homo	739	CCC/CTC	P→L	57	-	Rv3779	7	9	207	1183	4.44	3.27	99.24	4.33	0.00577226	Minimal
740	4247880	V/456/A	Homo	740	GTG/GCG	V→A	456	embB	Rv3795	7	9	207	1183	4.44	3.27	99.24	4.33	0.00577226	Minimal
741	4257964	R/1061/R	Homo	741	CGG/CGC	R→R	1061	pks13	Rv3800c	7	9	207	1183	4.44	3.27	99.24	4.33	0.00577226	Minimal
742	4266937	G/-279/T	Homo	742	-	G→T	-279	fbpA/promoter	-	7	9	207	1183	4.44	3.27	99.24	4.33	0.00577226	Minimal
743	431428	G/1084/G	Homo	743	GGC/GGA	G→G	1084	PPE8	Rv0355c	7	9	207	1183	4.44	3.27	99.24	4.33	0.00577226	Minimal
744	4356337	H/444/R	Homo	744	CAC/CGC	H→R	444	eccD1	Rv3877	7	9	207	1183	4.44	3.27	99.24	4.33	0.00577226	Minimal
745	471646	G/332/R	Homo	745	GGG/CGG	G→R	332	ndhA	Rv0392c	7	9	207	1183	4.44	3.27	99.24	4.33	0.00577226	Minimal
746	498100	D/67/E	Homo	746	GAT/GAA	D→E	67	glnH	Rv0411c	7	9	207	1183	4.44	3.27	99.24	4.33	0.00577226	Minimal
747	505217	D/44/D	Homo	747	GAC/GAT	D→D	44	lpqM	Rv0419	7	9	207	1183	4.44	3.27	99.24	4.33	0.00577226	Minimal
748	561904	L/131/L	Homo	748	TTG/CTG	L→L	131	-	Rv0470A	7	9	207	1183	4.44	3.27	99.24	4.33	0.00577226	Minimal
749	565125	V/35/V	Homo	749	GTC/GTG	V→V	35	-	Rv0474	7	9	207	1183	4.44	3.27	99.24	4.33	0.00577226	Minimal
750	712794	P/27/T	Homo	750	CCG/ACG	P→T	27	galK	Rv0620	7	9	207	1183	4.44	3.27	99.24	4.33	0.00577226	Minimal
751	71551	G/978/S	Homo	751	GGT/AGT	G→S	978	-	Rv0064	7	9	207	1183	4.44	3.27	99.24	4.33	0.00577226	Minimal
752	888803	T/-1585/G	Hetero	752	-	T→G	-1585	-	Rv0797/promoter	7	9	207	1183	4.44	3.27	99.24	4.33	0.00577226	Minimal
753	89670	R/32/R	Homo	753	CGG/CGC	R→R	32	-	Rv0081	7	9	207	1183	4.44	3.27	99.24	4.33	0.00577226	Minimal
754	935163	W/148/*	Homo	754	TGG/TGA	W→*	148	lpqR	Rv0838	7	9	207	1183	4.44	3.27	99.24	4.33	0.00577226	Minimal
755	1725874	P/846/S	Homo	755	CCC/TCC	P→S	846	pks5	Rv1527c	5	4	209	1188	7.11	2.34	99.66	6.96	0.00583267	Moderate
756	3539139	CGGGGGGG/635/CGGGGGGGG	Homo	756	-	CGGGGGGG→CGGGGGGGG	635	aofH	Rv3170	5	4	209	1188	7.11	2.34	99.66	6.96	0.00583267	Moderate
757	4400224	CGGGGG/39/CGGGG	Homo	757	-	CGGGGG→CGGGG	39	sigM	Rv3911	5	4	209	1188	7.11	2.34	99.66	6.96	0.00583267	Moderate
758	837497	G/599/G	Homo	758	GGG/GGT	G→G	599	PE_PGRS9	Rv0746	5	4	209	1188	7.11	2.34	99.66	6.96	0.00583267	Moderate
759	837503	G/601/G	Homo	759	GGT/GGC	G→G	601	PE_PGRS9	Rv0746	5	4	209	1188	7.11	2.34	99.66	6.96	0.00583267	Moderate
760	837506	G/602/G	Homo	760	GGG/GGA	G→G	602	PE_PGRS9	Rv0746	5	4	209	1188	7.11	2.34	99.66	6.96	0.00583267	Moderate
761	837507	G/1807/GGTC	Homo	761	-	G→GGTC	1807	PE_PGRS9	Rv0746	5	4	209	1188	7.11	2.34	99.66	6.96	0.00583267	Moderate
762	837508	A/603/D	Homo	762	GCC/GAC	A→D	603	PE_PGRS9	Rv0746	5	4	209	1188	7.11	2.34	99.66	6.96	0.00583267	Moderate
763	1526311	C/-95/A	Homo	763	-	C→A	-95	-	Rv1357c/promoter	22	63	192	1129	2.05	10.28	94.71	1.95	0.0058736	Minimal
764	3493119	E/325/K	Homo	764	GAG/AAG	E→K	325	-	Rv3127	4	2	210	1190	11.33	1.87	99.83	11.14	0.00609329	High
765	475833	W/6/C	Homo	765	TGG/TGT	W→C	6	-	Rv0397	4	2	210	1190	11.33	1.87	99.83	11.14	0.00609329	High
766	1891957	D/244/E	Homo	766	GAC/GAG	D→E	244	pks11	Rv1665	8	12	206	1180	3.82	3.74	98.99	3.71	0.00610086	Minimal
767	3319485	C/-18/T	Homo	767	-	C→T	-18	-	Rv2966c/promoter	8	12	206	1180	3.82	3.74	98.99	3.71	0.00610086	Minimal
768	366653	G/2038/C	Homo	768	GGC/TGC	G→C	2038	PPE5	Rv0304c	8	12	206	1180	3.82	3.74	98.99	3.71	0.00610086	Minimal
769	732912	R/30/R	Homo	769	CGA/AGA	R→R	30	hadC	Rv0637	8	12	206	1180	3.82	3.74	98.99	3.71	0.00610086	Minimal
770	3942640	T/-1172/C	Homo	770	-	T→C	-1172	PE_PGRS56/promoter	-	195	1010	19	182	1.85	91.12	15.27	1.08	0.00711591	Minimal
771	3379708	C/-379/G	Homo	771	-	C→G	-379	esxS/promoter	-	54	211	160	981	1.57	25.23	82.3	1.43	0.00738459	Minimal
772	3663790	A/34/A	Homo	772	GCA/GCC	A→A	34	accE5	Rv3281	14	33	200	1159	2.46	6.54	97.23	2.36	0.00742149	Minimal
773	2163790	P/1174/P	Homo	773	CCT/CCG	P→P	1174	PPE34	Rv1917c	209	1114	5	78	2.93	97.66	6.54	1.05	0.00749065	Minimal
774	1189225	ACCC/1200/ACC	Homo	774	-	ACCC→ACC	1200	PE_PGRS19	Rv1067c	6	7	208	1185	4.88	2.8	99.41	4.77	0.00780457	Minimal
775	1481329	GAAAAA/1173/GAAAA	Hetero	775	-	GAAAAA→GAAAA	1173	-	Rv1319c	6	7	208	1185	4.88	2.8	99.41	4.77	0.00780457	Minimal
776	3377295	A/317/T	Homo	776	GCC/ACC	A→T	317	PPE46	Rv3018c	20	57	194	1135	2.05	9.35	95.22	1.95	0.00820703	Minimal
777	1902378	T/-19/C	Homo	777	-	T→C	-19	-	Rv1678/promoter	8	13	206	1179	3.52	3.74	98.91	3.43	0.00858851	Minimal
778	2147566	Q/23/P	Homo	778	CAG/CCG	Q→P	23	lipJ	Rv1900c	8	13	206	1179	3.52	3.74	98.91	3.43	0.00858851	Minimal
779	2908891	P/436/P	Homo	779	CCC/CCT	P→P	436	relA	Rv2583c	8	13	206	1179	3.52	3.74	98.91	3.43	0.00858851	Minimal
780	2994081	A/328/T	Homo	780	GCC/ACC	A→T	328	hemE	Rv2678c	8	13	206	1179	3.52	3.74	98.91	3.43	0.00858851	Minimal
781	303593	V/243/A	Homo	781	GTT/GCT	V→A	243	nirB	Rv0252	8	13	206	1179	3.52	3.74	98.91	3.43	0.00858851	Minimal
782	3690009	T/310/T	Homo	782	ACC/ACT	T→T	310	lpdA	Rv3303c	8	13	206	1179	3.52	3.74	98.91	3.43	0.00858851	Minimal
783	4302639	D/51/Y	Homo	783	GAT/TAT	D→Y	51	-	Rv3827c	8	13	206	1179	3.52	3.74	98.91	3.43	0.00858851	Minimal
784	4397564	A/323/V	Homo	784	GCC/GTC	A→V	323	-	Rv3910	8	13	206	1179	3.52	3.74	98.91	3.43	0.00858851	Minimal
785	336369	G/-59/A	Hetero	785	-	G→A	-59	-	Rv0278c/promoter	78	334	136	858	1.47	36.45	71.98	1.3	0.00865107	Minimal
786	964594	GTCGGCGGGCGCGGGTGGCGCCAGTTCGGCGGGCGCGGGTGGCGCCAGGTCGGCGGGCGCGGGTGGCGCCAG/942/GTCGGCGGGCGCGGGTGGCGCCAGGTCGGCGGGCGCGGGTGGCGCCAG	Homo	786	-	GTCGGCGGGCGCGGGTGGCGCCAGTTCGGCGGGCGCGGGTGGCGCCAGGTCGGCGGGCGCGGGTGGCGCCAG→GTCGGCGGGCGCGGGTGGCGCCAGGTCGGCGGGCGCGGGTGGCGCCAG	942	rpfA	Rv0867c	15	38	199	1154	2.29	7.01	96.81	2.2	0.00944741	Minimal
787	3377293	A/317/A	Homo	787	GCC/GCG	A→A	317	PPE46	Rv3018c	20	58	194	1134	2.02	9.35	95.13	1.92	0.0095565	Minimal
788	1128883	V/265/M	Homo	788	GTG/ATG	V→M	265	rpfB	Rv1009	10	20	204	1172	2.87	4.67	98.32	2.79	0.00990338	Minimal
789	1267597	G/84/D	Homo	789	GGC/GAC	G→D	84	-	Rv1140	10	20	204	1172	2.87	4.67	98.32	2.79	0.00990338	Minimal
790	1701684	L/130/L	Homo	790	CTG/CTA	L→L	130	-	Rv1510	10	20	204	1172	2.87	4.67	98.32	2.79	0.00990338	Minimal
791	1844339	D/200/G	Homo	791	GAC/GGC	D→G	200	uvrA	Rv1638	10	20	204	1172	2.87	4.67	98.32	2.79	0.00990338	Minimal
792	1947282	R/46/R	Homo	792	CGT/CGC	R→R	46	vapC12	Rv1720c	10	20	204	1172	2.87	4.67	98.32	2.79	0.00990338	Minimal
793	2043895	P/171/L	Homo	793	CCG/CTG	P→L	171	PPE30	Rv1802	10	20	204	1172	2.87	4.67	98.32	2.79	0.00990338	Minimal
794	2161902	D/113/N	Homo	794	GAC/AAC	D→N	113	aceAb	Rv1916	10	20	204	1172	2.87	4.67	98.32	2.79	0.00990338	Minimal
795	2336125	N/257/K	Homo	795	AAT/AAG	N→K	257	-	Rv2079	10	20	204	1172	2.87	4.67	98.32	2.79	0.00990338	Minimal
796	2336129	N/259/D	Homo	796	AAC/GAC	N→D	259	-	Rv2079	10	20	204	1172	2.87	4.67	98.32	2.79	0.00990338	Minimal
797	2336130	N/259/S	Homo	797	AAC/AGC	N→S	259	-	Rv2079	10	20	204	1172	2.87	4.67	98.32	2.79	0.00990338	Minimal
798	2428517	A/303/A	Homo	798	GCT/GCC	A→A	303	-	Rv2165c	10	20	204	1172	2.87	4.67	98.32	2.79	0.00990338	Minimal
799	2714846	V/163/I	Homo	799	GTC/ATC	V→I	163	eis	Rv2416c	10	20	204	1172	2.87	4.67	98.32	2.79	0.00990338	Minimal
800	2891379	T/529/P	Homo	800	ACC/CCC	T→P	529	-	Rv2567	10	20	204	1172	2.87	4.67	98.32	2.79	0.00990338	Minimal
801	3028884	P/263/S	Homo	801	CCG/TCG	P→S	263	-	Rv2715	10	20	204	1172	2.87	4.67	98.32	2.79	0.00990338	Minimal
802	3535572	L/162/F	Homo	802	TTG/TTT	L→F	162	-	Rv3167c	10	20	204	1172	2.87	4.67	98.32	2.79	0.00990338	Minimal
803	3732183	V/1585/L	Hetero	803	GTG/CTG	V→L	1585	PPE54	Rv3343c	10	20	204	1172	2.87	4.67	98.32	2.79	0.00990338	Minimal
804	4080525	R/12/R	Homo	804	CGG/CGA	R→R	12	fic	Rv3641c	10	20	204	1172	2.87	4.67	98.32	2.79	0.00990338	Minimal
805	4109342	A/517/A	Homo	805	GCG/GCA	A→A	517	acs	Rv3667	10	20	204	1172	2.87	4.67	98.32	2.79	0.00990338	Minimal
806	4248115	D/534/D	Homo	806	GAC/GAT	D→D	534	embB	Rv3795	10	20	204	1172	2.87	4.67	98.32	2.79	0.00990338	Minimal
807	4370038	P/45/T	Homo	807	CCT/ACT	P→T	45	mycP2	Rv3886c	10	20	204	1172	2.87	4.67	98.32	2.79	0.00990338	Minimal
808	57298	R/535/G	Homo	808	CGG/GGG	R→G	535	-	Rv0051	10	20	204	1172	2.87	4.67	98.32	2.79	0.00990338	Minimal
809	671385	P/74/A	Homo	809	CCG/GCG	P→A	74	TB27.3	Rv0577	10	20	204	1172	2.87	4.67	98.32	2.79	0.00990338	Minimal
810	731015	Y/7/H	Homo	810	TAC/CAC	Y→H	7	-	Rv0634c	10	20	204	1172	2.87	4.67	98.32	2.79	0.00990338	Minimal
811	1930144	GCGGTTTCGGTTTCGGT/1313/GCGGTTTCGGTTTCGGTTTCGGT	Homo	811	-	GCGGTTTCGGTTTCGGT→GCGGTTTCGGTTTCGGTTTCGGT	1313	cycA	Rv1704c	5	5	209	1187	5.68	2.34	99.58	5.57	0.0102363	Moderate
812	3802698	GCGGCGGCGCCGGCGGTGCCGGCGGCGCCGGCGG/1046/GCGGCGGTGCCGGCGGCGCCGGCGG	Homo	812	-	GCGGCGGCGCCGGCGGTGCCGGCGGCGCCGGCGG→GCGGCGGTGCCGGCGGCGCCGGCGG	1046	PE_PGRS52	Rv3388	5	5	209	1187	5.68	2.34	99.58	5.57	0.0102363	Moderate
813	2945101	A/-229/G	Hetero	813	-	A→G	-229	-	Rv2616/promoter	21	63	193	1129	1.95	9.81	94.71	1.86	0.0108114	Minimal
814	3458491	G/94/V	Homo	814	GGT/GTT	G→V	94	-	Rv3090	9	17	205	1175	3.03	4.21	98.57	2.95	0.010914	Minimal
815	358410	D/80/E	Homo	815	GAC/GAA	D→E	80	tam	Rv0294	9	17	205	1175	3.03	4.21	98.57	2.95	0.010914	Minimal
816	2473880	T/161/A	Homo	816	ACC/GCC	T→A	161	-	Rv2209	8	14	206	1178	3.27	3.74	98.83	3.18	0.011765	Minimal
817	4408087	CGGGG/116/CGGG	Homo	817	-	CGGGG→CGGG	116	gid	Rv3919c	8	14	206	1178	3.27	3.74	98.83	3.18	0.011765	Minimal
818	1040587	C/462/CA	Homo	818	-	C→CA	462	pstS2	Rv0932c	6	8	208	1184	4.27	2.8	99.33	4.18	0.0119517	Minimal
819	1189346	N/360/T	Homo	819	AAC/ACC	N→T	360	PE_PGRS19	Rv1067c	6	8	208	1184	4.27	2.8	99.33	4.18	0.0119517	Minimal
820	836291	G/197/G	Homo	820	GGA/GGG	G→G	197	PE_PGRS9	Rv0746	79	344	135	848	1.44	36.92	71.14	1.28	0.0119742	Minimal
821	3947422	TGCCGGCGGCACCAACGGCTCCGGCGGCGCCGGCGGCACC/1629/TGCCGGCGGCACCAACGGCTCCGGCGGCGCCGGCGGCACCAACGGCTCCGGCGGCGCCGGCGGCACC	Hetero	821	-	TGCCGGCGGCACCAACGGCTCCGGCGGCGCCGGCGGCACC→TGCCGGCGGCACCAACGGCTCCGGCGGCGCCGGCGGCACCAACGGCTCCGGCGGCGCCGGCGGCACC	1629	PE_PGRS57	Rv3514	7	11	207	1181	3.63	3.27	99.08	3.54	0.012239	Minimal
822	1022649	E/188/A	Homo	822	GAG/GCG	E→A	188	betP	Rv0917	3	1	211	1191	16.93	1.4	99.92	16.71	0.0123647	High
823	1080016	P/425/L	Homo	823	CCC/CTC	P→L	425	ctpV	Rv0969	3	1	211	1191	16.93	1.4	99.92	16.71	0.0123647	High
824	1251891	S/361/N	Homo	824	AGT/AAT	S→N	361	-	Rv1128c	3	1	211	1191	16.93	1.4	99.92	16.71	0.0123647	High
825	1292004	R/314/C	Homo	825	CGC/TGC	R→C	314	narH	Rv1162	3	1	211	1191	16.93	1.4	99.92	16.71	0.0123647	High
826	1332164	M/25/V	Homo	826	ATG/GTG	M→V	25	sigI	Rv1189	3	1	211	1191	16.93	1.4	99.92	16.71	0.0123647	High
827	13458	T/34/M	Homo	827	ACG/ATG	T→M	34	-	Rv0010c	3	1	211	1191	16.93	1.4	99.92	16.71	0.0123647	High
828	138014	V/25/A	Homo	828	GTC/GCC	V→A	25	gmhB	Rv0114	3	1	211	1191	16.93	1.4	99.92	16.71	0.0123647	High
829	1398507	K/245/R	Homo	829	AAG/AGG	K→R	245	-	Rv1251c	3	1	211	1191	16.93	1.4	99.92	16.71	0.0123647	High
830	1419481	Q/90/E	Homo	830	CAG/GAG	Q→E	90	lprA	Rv1270c	3	1	211	1191	16.93	1.4	99.92	16.71	0.0123647	High
831	1440861	T/19/T	Homo	831	ACG/ACT	T→T	19	-	Rv1287	3	1	211	1191	16.93	1.4	99.92	16.71	0.0123647	High
832	1499396	P/388/P	Homo	832	CCG/CCA	P→P	388	pncB1	Rv1330c	3	1	211	1191	16.93	1.4	99.92	16.71	0.0123647	High
833	1676227	A/219/A	Homo	833	GCG/GCT	A→A	219	-	Rv1486c	3	1	211	1191	16.93	1.4	99.92	16.71	0.0123647	High
834	1691251	P/134/P	Homo	834	CCG/CCT	P→P	134	-	Rv1500	3	1	211	1191	16.93	1.4	99.92	16.71	0.0123647	High
835	1751930	S/468/S	Hetero	835	TCC/TCG	S→S	468	PPE21	Rv1548c	3	1	211	1191	16.93	1.4	99.92	16.71	0.0123647	High
836	1885443	TGG/3740/TGGG	Homo	836	-	TGG→TGGG	3740	pks8	Rv1662	3	1	211	1191	16.93	1.4	99.92	16.71	0.0123647	High
837	191755	D/383/E	Homo	837	GAT/GAA	D→E	383	-	Rv0161	3	1	211	1191	16.93	1.4	99.92	16.71	0.0123647	High
838	1938561	N/139/T	Homo	838	AAC/ACC	N→T	139	scpB	Rv1710	3	1	211	1191	16.93	1.4	99.92	16.71	0.0123647	High
839	2122743	S/137/A	Homo	839	TCC/GCC	S→A	137	lldD2	Rv1872c	3	1	211	1191	16.93	1.4	99.92	16.71	0.0123647	High
840	2140666	K/61/Q	Homo	840	AAA/CAA	K→Q	61	-	Rv1893	3	1	211	1191	16.93	1.4	99.92	16.71	0.0123647	High
841	2142202	T/-319/G	Homo	841	-	T→G	-319	-	Rv1895/promoter	3	1	211	1191	16.93	1.4	99.92	16.71	0.0123647	High
842	2254906	A/969/S	Homo	842	GCC/TCC	A→S	969	otsB1	Rv2006	3	1	211	1191	16.93	1.4	99.92	16.71	0.0123647	High
843	2289222	V/7/A	Homo	843	GTC/GCC	V→A	7	pncA	Rv2043c	3	1	211	1191	16.93	1.4	99.92	16.71	0.0123647	High
844	2346949	A/126/T	Homo	844	GCC/ACC	A→T	126	pepE	Rv2089c	3	1	211	1191	16.93	1.4	99.92	16.71	0.0123647	High
845	2359990	CG/1602/CGG	Homo	845	-	CG→CGG	1602	-	Rv2100	3	1	211	1191	16.93	1.4	99.92	16.71	0.0123647	High
846	2374456	*/208/S	Homo	846	TGA/TCA	*→S	208	-	Rv2114	3	1	211	1191	16.93	1.4	99.92	16.71	0.0123647	High
847	2462186	S/288/A	Homo	847	TCA/GCA	S→A	288	mmpS3	Rv2198c	3	1	211	1191	16.93	1.4	99.92	16.71	0.0123647	High
848	250552	A/145/T	Homo	848	GCG/ACG	A→T	145	-	Rv0210	3	1	211	1191	16.93	1.4	99.92	16.71	0.0123647	High
849	2795974	TTGCCGCCCGCGCCGCCGGTCCCGCCGGCGCCGCCGACGCCAAGGCCGCTGCCGCCC/1412/TTGCCGCCC	Homo	849	-	TTGCCGCCCGCGCCGCCGGTCCCGCCGGCGCCGCCGACGCCAAGGCCGCTGCCGCCC→TTGCCGCCC	1412	PE_PGRS42	Rv2487c	3	1	211	1191	16.93	1.4	99.92	16.71	0.0123647	High
850	2826975	P/39/S	Homo	850	CCC/TCC	P→S	39	-	Rv2510c	3	1	211	1191	16.93	1.4	99.92	16.71	0.0123647	High
851	2902484	L/523/V	Homo	851	TTG/GTG	L→V	523	-	Rv2577	3	1	211	1191	16.93	1.4	99.92	16.71	0.0123647	High
852	3008659	I/184/N	Homo	852	ATC/AAC	I→N	184	-	Rv2690c	3	1	211	1191	16.93	1.4	99.92	16.71	0.0123647	High
853	3103948	Q/322/*	Homo	853	CAG/TAG	Q→*	322	-	Rv2795c	3	1	211	1191	16.93	1.4	99.92	16.71	0.0123647	High
854	312700	C/-41/T	Homo	854	-	C→T	-41	-	Rv0260c/promoter	3	1	211	1191	16.93	1.4	99.92	16.71	0.0123647	High
855	3143043	A/196/S	Homo	855	GCG/TCG	A→S	196	dinF	Rv2836c	3	1	211	1191	16.93	1.4	99.92	16.71	0.0123647	High
856	3434369	E/95/Q	Homo	856	GAG/CAG	E→Q	95	-	Rv3070	3	1	211	1191	16.93	1.4	99.92	16.71	0.0123647	High
857	3439323	R/84/R	Homo	857	CGC/CGG	R→R	84	-	Rv3076	3	1	211	1191	16.93	1.4	99.92	16.71	0.0123647	High
858	3589131	R/445/H	Homo	858	CGC/CAC	R→H	445	rhlE	Rv3211	3	1	211	1191	16.93	1.4	99.92	16.71	0.0123647	High
859	358985	R/255/Q	Homo	859	CGG/CAG	R→Q	255	-	Rv0295c	3	1	211	1191	16.93	1.4	99.92	16.71	0.0123647	High
860	3623126	C/-35/T	Homo	860	-	C→T	-35	-	Rv3243c/promoter	3	1	211	1191	16.93	1.4	99.92	16.71	0.0123647	High
861	3766086	V/339/V	Hetero	861	GTG/GTA	V→V	339	PPE56	Rv3350c	3	1	211	1191	16.93	1.4	99.92	16.71	0.0123647	High
862	3788909	Y/97/D	Homo	862	TAC/GAC	Y→D	97	amiD	Rv3375	3	1	211	1191	16.93	1.4	99.92	16.71	0.0123647	High
863	3813329	G/250/G	Homo	863	GGC/GGT	G→G	250	guaA	Rv3396c	3	1	211	1191	16.93	1.4	99.92	16.71	0.0123647	High
864	3876676	A/49/A	Homo	864	GCC/GCT	A→A	49	truA	Rv3455c	3	1	211	1191	16.93	1.4	99.92	16.71	0.0123647	High
865	3934449	G/1149/R	Homo	865	GGC/CGC	G→R	1149	PE_PGRS54	Rv3508	3	1	211	1191	16.93	1.4	99.92	16.71	0.0123647	High
866	3942495	G/-1317/A	Homo	866	-	G→A	-1317	PE_PGRS56/promoter	-	3	1	211	1191	16.93	1.4	99.92	16.71	0.0123647	High
867	4105002	Q/152/Q	Homo	867	CAG/CAA	Q→Q	152	dppB	Rv3665c	3	1	211	1191	16.93	1.4	99.92	16.71	0.0123647	High
868	4119600	K/275/N	Homo	868	AAG/AAC	K→N	275	-	Rv3679	3	1	211	1191	16.93	1.4	99.92	16.71	0.0123647	High
869	4233918	S/207/R	Homo	869	AGC/CGC	S→R	207	-	Rv3787c	3	1	211	1191	16.93	1.4	99.92	16.71	0.0123647	High
870	4265759	P/300/P	Homo	870	CCG/CCT	P→P	300	fbpA	Rv3804c	3	1	211	1191	16.93	1.4	99.92	16.71	0.0123647	High
871	4300915	G/368/G	Homo	871	GGG/GGA	G→G	368	fadD23	Rv3826	3	1	211	1191	16.93	1.4	99.92	16.71	0.0123647	High
872	700194	C/-45/A	Homo	872	-	C→A	-45	lpqO/promoter	-	3	1	211	1191	16.93	1.4	99.92	16.71	0.0123647	High
873	738201	G/-52/T	Homo	873	-	G→T	-52	mmaA3/promoter	-	3	1	211	1191	16.93	1.4	99.92	16.71	0.0123647	High
874	756618	P/161/L	Homo	874	CCG/CTG	P→L	161	atsD	Rv0663	3	1	211	1191	16.93	1.4	99.92	16.71	0.0123647	High
875	779339	L/117/R	Homo	875	CTG/CGG	L→R	117	-	Rv0678	3	1	211	1191	16.93	1.4	99.92	16.71	0.0123647	High
876	911816	A/27/A	Homo	876	GCA/GCC	A→A	27	mshD	Rv0819	3	1	211	1191	16.93	1.4	99.92	16.71	0.0123647	High
877	948116	S/118/L	Homo	877	TCG/TTG	S→L	118	-	Rv0851c	3	1	211	1191	16.93	1.4	99.92	16.71	0.0123647	High
878	1884110	CGCCCCGTGCGATTTGCCGAGGGC/2407/CGCCCCGTGCGATTTGCCGAGGGGCCCCGTGCGATTTGCCGAGGGC	Homo	878	-	CGCCCCGTGCGATTTGCCGAGGGC→CGCCCCGTGCGATTTGCCGAGGGGCCCCGTGCGATTTGCCGAGGGC	2407	pks8	Rv1662	4	3	210	1189	7.55	1.87	99.75	7.43	0.0125317	Moderate
879	3932761	T/586/I	Hetero	879	ACC/ATC	T→I	586	PE_PGRS54	Rv3508	4	3	210	1189	7.55	1.87	99.75	7.43	0.0125317	Moderate
880	1351407	R/73/G	Homo	880	CGG/GGG	R→G	73	folP2	Rv1207	10	21	204	1171	2.73	4.67	98.24	2.65	0.0127151	Minimal
881	1770945	E/219/E	Homo	881	GAG/GAA	E→E	219	treX	Rv1564c	10	21	204	1171	2.73	4.67	98.24	2.65	0.0127151	Minimal
882	1891388	P/55/A	Homo	882	CCG/GCG	P→A	55	pks11	Rv1665	10	21	204	1171	2.73	4.67	98.24	2.65	0.0127151	Minimal
883	2780415	A/616/A	Homo	883	GCC/GCT	A→A	616	gdh	Rv2476c	10	21	204	1171	2.73	4.67	98.24	2.65	0.0127151	Minimal
884	515527	P/97/L	Homo	884	CCC/CTC	P→L	97	-	Rv0426c	10	21	204	1171	2.73	4.67	98.24	2.65	0.0127151	Minimal
885	623577	V/262/D	Hetero	885	GTC/GAC	V→D	262	PE_PGRS6	Rv0532	11	25	203	1167	2.53	5.14	97.9	2.45	0.0140427	Minimal
886	3738331	ACCGCCGTTGCCACCGGCACCACCGGCGCCGCCGTTGCCGGCCGAGCCAGCGCCGCCGTTGCCACCGGCACCACCG/4444/ACCGCCGTTGCCACCGGCACCACCG	Homo	886	-	ACCGCCGTTGCCACCGGCACCACCGGCGCCGCCGTTGCCGGCCGAGCCAGCGCCGCCGTTGCCACCGGCACCACCG→ACCGCCGTTGCCACCGGCACCACCG	4444	PE_PGRS50	Rv3345c	12	29	202	1163	2.38	5.61	97.57	2.3	0.0149694	Minimal
887	3377299	G/315/G	Homo	887	GGG/GGT	G→G	315	PPE46	Rv3018c	19	57	195	1135	1.94	8.88	95.22	1.86	0.0151348	Minimal
888	809840	GCCCCCC/-106/GCCCCCCC	Homo	888	-	GCCCCCC→GCCCCCCC	-106	-	Rv0713/promoter	8	15	206	1177	3.05	3.74	98.74	2.97	0.0157304	Minimal
889	1533583	Y/17/Y	Homo	889	TAC/TAT	Y→Y	17	PPE19	Rv1361c	207	1105	7	87	2.33	96.73	7.3	1.04	0.0158921	Minimal
890	1189539	G/296/S	Homo	890	GGC/AGC	G→S	296	PE_PGRS19	Rv1067c	15	41	199	1151	2.12	7.01	96.56	2.04	0.016017	Minimal
891	816819	CGGGGGG/1157/CGGGGGGG	Homo	891	-	CGGGGGG→CGGGGGGG	1157	sppA	Rv0724	7	12	207	1180	3.33	3.27	98.99	3.25	0.0169276	Minimal
892	1096567	A/-255/G	Homo	892	-	A→G	-255	mprA/promoter	-	63	267	151	925	1.45	29.44	77.6	1.31	0.0171851	Minimal
893	4359135	P/216/P	Hetero	893	CCA/CCG	P→P	216	espK	Rv3879c	60	252	154	940	1.45	28.04	78.86	1.33	0.0174325	Minimal
894	105021	S/65/S	Homo	894	TCC/TCT	S→S	65	-	Rv0095c	36	135	178	1057	1.58	16.82	88.67	1.49	0.0182706	Minimal
895	410006	CGTTGGCGCTGGTGTCGGCGCTGGTGT/645/CGTCGGCGCTGGTGT	Homo	895	-	CGTTGGCGCTGGTGTCGGCGCTGGTGT→CGTCGGCGCTGGTGT	645	iniB	Rv0341	9	19	205	1173	2.71	4.21	98.41	2.64	0.0182972	Minimal
896	4231948	T/629/TC	Homo	896	-	T→TC	629	-	Rv3785	9	19	205	1173	2.71	4.21	98.41	2.64	0.0182972	Minimal
897	2242238	V/694/I	Homo	897	GTA/ATA	V→I	694	ctpF	Rv1997	15	42	199	1150	2.06	7.01	96.48	1.99	0.0188529	Minimal
898	497393	T/303/I	Homo	898	ACC/ATC	T→I	303	glnH	Rv0411c	15	42	199	1150	2.06	7.01	96.48	1.99	0.0188529	Minimal
899	2745310	C/-326/T	Homo	899	-	C→T	-326	rne/promoter	-	15	43	199	1149	2.01	7.01	96.39	1.94	0.0220574	Minimal
900	3020446	GCC/12/GC	Homo	900	-	GCC→GC	12	-	Rv2706c	15	43	199	1149	2.01	7.01	96.39	1.94	0.0220574	Minimal
901	3020449	V/3/V	Homo	901	GTT/GTC	V→V	3	-	Rv2706c	15	43	199	1149	2.01	7.01	96.39	1.94	0.0220574	Minimal
902	3779267	N/234/D	Homo	902	AAC/GAC	N→D	234	PE_PGRS51	Rv3367	15	43	199	1149	2.01	7.01	96.39	1.94	0.0220574	Minimal
903	516324	ACATCATCATC/569/ACATCATCATCATC	Homo	903	-	ACATCATCATC→ACATCATCATCATC	569	xthA	Rv0427c	15	43	199	1149	2.01	7.01	96.39	1.94	0.0220574	Minimal
904	1630213	GA/-14/G	Homo	904	-	GA→G	-14	tkt/promoter	-	4	4	210	1188	5.66	1.87	99.66	5.57	0.0221075	Moderate
905	1863373	GCCACCGTCACCACCGT/2010/GCCACCGT	Homo	905	-	GCCACCGTCACCACCGT→GCCACCGT	2010	PE_PGRS30	Rv1651c	4	4	210	1188	5.66	1.87	99.66	5.57	0.0221075	Moderate
906	3738573	A/1401/D	Homo	906	GCC/GAC	A→D	1401	PE_PGRS50	Rv3345c	4	4	210	1188	5.66	1.87	99.66	5.57	0.0221075	Moderate
907	654931	G/340/E	Homo	907	GGG/GAG	G→E	340	gpdA1	Rv0564c	4	4	210	1188	5.66	1.87	99.66	5.57	0.0221075	Moderate
908	925623	CCAGCGGCGGCAGCGGCGG/263/CCAGCGGCGG	Homo	908	-	CCAGCGGCGGCAGCGGCGG→CCAGCGGCGG	263	PE_PGRS13	Rv0833	4	4	210	1188	5.66	1.87	99.66	5.57	0.0221075	Moderate
909	1088600	I/526/V	Homo	909	ATC/GTC	I→V	526	-	Rv0976c	7	13	207	1179	3.07	3.27	98.91	3	0.0227573	Minimal
910	916687	GAGC/960/G	Homo	910	-	GAGC→G	960	-	Rv0823c	7	13	207	1179	3.07	3.27	98.91	3	0.0227573	Minimal
911	916687	L/320/L	Homo	911	CTC/CTT	L→L	320	-	Rv0823c	7	13	207	1179	3.07	3.27	98.91	3	0.0227573	Minimal
912	2165554	G/586/G	Homo	912	GGT/GGC	G→G	586	PPE34	Rv1917c	9	20	205	1172	2.57	4.21	98.32	2.51	0.0231143	Minimal
913	1340195	Q/283/E	Homo	913	CAA/GAA	Q→E	283	PPE18	Rv1196	6	10	208	1182	3.41	2.8	99.16	3.34	0.0244388	Minimal
914	3738356	R/1473/R	Homo	914	CGC/CGG	R→R	1473	PE_PGRS50	Rv3345c	10	24	204	1168	2.39	4.67	97.99	2.32	0.0247665	Minimal
915	3738357	R/1473/H	Homo	915	CGC/CAC	R→H	1473	PE_PGRS50	Rv3345c	10	24	204	1168	2.39	4.67	97.99	2.32	0.0247665	Minimal
916	1341254	A/83/A	Homo	916	GCG/GCA	A→A	83	esxL	Rv1198	16	48	198	1144	1.93	7.48	95.97	1.86	0.0250713	Minimal
917	4359135	TGGGGTTCCCGGGGTGATCGGGGTTCCCGGGGTGATCGGGGTTCCCGG/648/TGGGGTTCCCGGGGTGATCGGGGTTCCCGGCGTGATCGGGGTTCCCGGGGTGATCGGGGTTCCCGGGGTGATCGGGGTTCCCGG	Homo	917	-	TGGGGTTCCCGGGGTGATCGGGGTTCCCGGGGTGATCGGGGTTCCCGG→TGGGGTTCCCGGGGTGATCGGGGTTCCCGGCGTGATCGGGGTTCCCGGGGTGATCGGGGTTCCCGGGGTGATCGGGGTTCCCGG	648	espK	Rv3879c	35	134	179	1058	1.54	16.36	88.76	1.45	0.0254384	Minimal
918	1049161	T/250/T	Homo	918	ACC/ACA	T→T	250	-	Rv0939	15	44	199	1148	1.97	7.01	96.31	1.9	0.025658	Minimal
919	1157583	P/125/S	Homo	919	CCC/TCC	P→S	125	trcS	Rv1032c	15	44	199	1148	1.97	7.01	96.31	1.9	0.025658	Minimal
920	121245	A/310/V	Homo	920	GCG/GTG	A→V	310	ctpB	Rv0103c	15	44	199	1148	1.97	7.01	96.31	1.9	0.025658	Minimal
921	1228067	T/206/T	Homo	921	ACC/ACT	T→T	206	glpX	Rv1099c	15	44	199	1148	1.97	7.01	96.31	1.9	0.025658	Minimal
922	1279709	D/19/H	Homo	922	GAC/CAC	D→H	19	-	Rv1152	15	44	199	1148	1.97	7.01	96.31	1.9	0.025658	Minimal
923	1324918	D/232/H	Homo	923	GAC/CAC	D→H	232	-	Rv1184c	15	44	199	1148	1.97	7.01	96.31	1.9	0.025658	Minimal
924	13699	A/-141/G	Homo	924	-	A→G	-141	-	Rv0010c/promoter	15	44	199	1148	1.97	7.01	96.31	1.9	0.025658	Minimal
925	1441334	G/-14/A	Homo	925	-	G→A	-14	-	Rv1288/promoter	15	44	199	1148	1.97	7.01	96.31	1.9	0.025658	Minimal
926	1492049	L/88/L	Homo	926	CTG/CTA	L→L	88	glgB	Rv1326c	15	44	199	1148	1.97	7.01	96.31	1.9	0.025658	Minimal
927	1564586	G/62/G	Homo	927	GGC/GGT	G→G	62	gmk	Rv1389	15	44	199	1148	1.97	7.01	96.31	1.9	0.025658	Minimal
928	158688	F/324/S	Homo	928	TTC/TCC	F→S	324	fadE1	Rv0131c	15	44	199	1148	1.97	7.01	96.31	1.9	0.025658	Minimal
929	1589234	C/-152/A	Homo	929	-	C→A	-152	-	Rv1413/promoter	15	44	199	1148	1.97	7.01	96.31	1.9	0.025658	Minimal
930	1619841	V/17/V	Homo	930	GTG/GTA	V→V	17	bisC	Rv1442	15	44	199	1148	1.97	7.01	96.31	1.9	0.025658	Minimal
931	1630279	C/-80/A	Homo	931	-	C→A	-80	tkt/promoter	-	15	44	199	1148	1.97	7.01	96.31	1.9	0.025658	Minimal
932	164814	P/149/P	Homo	932	CCC/CCT	P→P	149	msrA	Rv0137c	15	44	199	1148	1.97	7.01	96.31	1.9	0.025658	Minimal
933	1672808	A/164/A	Homo	933	GCC/GCT	A→A	164	-	Rv1482c	15	44	199	1148	1.97	7.01	96.31	1.9	0.025658	Minimal
934	1687744	R/287/R	Homo	934	CGC/CGA	R→R	287	-	Rv1496	15	44	199	1148	1.97	7.01	96.31	1.9	0.025658	Minimal
935	1713460	L/387/V	Homo	935	CTG/GTG	L→V	387	fadD25	Rv1521	15	44	199	1148	1.97	7.01	96.31	1.9	0.025658	Minimal
936	1718	C/-334/A	Homo	936	-	C→A	-334	dnaN/promoter	-	15	44	199	1148	1.97	7.01	96.31	1.9	0.025658	Minimal
937	172664	S/152/P	Homo	937	TCG/CCG	S→P	152	-	Rv0146	15	44	199	1148	1.97	7.01	96.31	1.9	0.025658	Minimal
938	1736653	E/45/D	Homo	938	GAG/GAT	E→D	45	ileS	Rv1536	15	44	199	1148	1.97	7.01	96.31	1.9	0.025658	Minimal
939	1747966	D/91/D	Homo	939	GAC/GAT	D→D	91	dnaE1	Rv1547	15	44	199	1148	1.97	7.01	96.31	1.9	0.025658	Minimal
940	1829837	V/79/V	Homo	940	GTG/GTA	V→V	79	-	Rv1627c	15	44	199	1148	1.97	7.01	96.31	1.9	0.025658	Minimal
941	1849034	D/1001/G	Homo	941	GAT/GGT	D→G	1001	lysX	Rv1640c	15	44	199	1148	1.97	7.01	96.31	1.9	0.025658	Minimal
942	1930898	S/187/P	Homo	942	TCC/CCC	S→P	187	cycA	Rv1704c	15	44	199	1148	1.97	7.01	96.31	1.9	0.025658	Minimal
943	1931907	V/250/M	Homo	943	GTG/ATG	V→M	250	PPE22	Rv1705c	15	44	199	1148	1.97	7.01	96.31	1.9	0.025658	Minimal
944	1956381	D/289/N	Homo	944	GAT/AAT	D→N	289	-	Rv1730c	15	44	199	1148	1.97	7.01	96.31	1.9	0.025658	Minimal
945	1971093	T/100/A	Homo	945	ACC/GCC	T→A	100	-	Rv1744c	15	44	199	1148	1.97	7.01	96.31	1.9	0.025658	Minimal
946	2047861	R/58/R	Homo	946	CGG/CGA	R→R	58	-	Rv1805c	15	44	199	1148	1.97	7.01	96.31	1.9	0.025658	Minimal
947	2053701	V/87/I	Homo	947	GTC/ATC	V→I	87	mgtC	Rv1811	15	44	199	1148	1.97	7.01	96.31	1.9	0.025658	Minimal
948	2066828	Q/124/Q	Homo	948	CAG/CAA	Q→Q	124	secA2	Rv1821	15	44	199	1148	1.97	7.01	96.31	1.9	0.025658	Minimal
949	2127760	S/619/S	Homo	949	TCC/TCT	S→S	619	-	Rv1877	15	44	199	1148	1.97	7.01	96.31	1.9	0.025658	Minimal
950	2168742	G/624/D	Homo	950	GGC/GAC	G→D	624	PPE35	Rv1918c	15	44	199	1148	1.97	7.01	96.31	1.9	0.025658	Minimal
951	2215204	G/361/D	Homo	951	GGT/GAT	G→D	361	lprM	Rv1970	15	44	199	1148	1.97	7.01	96.31	1.9	0.025658	Minimal
952	2216571	C/-21/T	Homo	952	-	C→T	-21	-	Rv1972/promoter	15	44	199	1148	1.97	7.01	96.31	1.9	0.025658	Minimal
953	2223553	F/159/L	Homo	953	TTC/TTA	F→L	159	mpt64	Rv1980c	15	44	199	1148	1.97	7.01	96.31	1.9	0.025658	Minimal
954	2282058	L/149/L	Homo	954	CTA/TTA	L→L	149	-	Rv2035	15	44	199	1148	1.97	7.01	96.31	1.9	0.025658	Minimal
955	2288237	L/149/L	Homo	955	CTG/TTG	L→L	149	-	Rv2042c	15	44	199	1148	1.97	7.01	96.31	1.9	0.025658	Minimal
956	2297974	T/3005/A	Homo	956	ACG/GCG	T→A	3005	pks12	Rv2048c	15	44	199	1148	1.97	7.01	96.31	1.9	0.025658	Minimal
957	2352231	A/267/S	Homo	957	GCC/TCC	A→S	267	tatC	Rv2093c	15	44	199	1148	1.97	7.01	96.31	1.9	0.025658	Minimal
958	2364420	A/34/V	Homo	958	GCC/GTC	A→V	34	vapC37	Rv2103c	15	44	199	1148	1.97	7.01	96.31	1.9	0.025658	Minimal
959	251635	G/-147/A	Homo	959	-	G→A	-147	pckA/promoter	-	15	44	199	1148	1.97	7.01	96.31	1.9	0.025658	Minimal
960	2616790	K/700/E	Homo	960	AAG/GAG	K→E	700	mmpL9	Rv2339	15	44	199	1148	1.97	7.01	96.31	1.9	0.025658	Minimal
961	2705603	G/-159/A	Homo	961	-	G→A	-159	PE24/promoter	-	15	44	199	1148	1.97	7.01	96.31	1.9	0.025658	Minimal
962	2711204	P/33/Q	Homo	962	CCG/CAG	P→Q	33	-	Rv2413c	15	44	199	1148	1.97	7.01	96.31	1.9	0.025658	Minimal
963	2743259	T/576/A	Homo	963	ACG/GCG	T→A	576	rne	Rv2444c	15	44	199	1148	1.97	7.01	96.31	1.9	0.025658	Minimal
964	2806018	H/73/H	Homo	964	CAC/CAT	H→H	73	PE_PGRS43	Rv2490c	15	44	199	1148	1.97	7.01	96.31	1.9	0.025658	Minimal
965	2953871	G/293/V	Homo	965	GGT/GTT	G→V	293	-	Rv2627c	15	44	199	1148	1.97	7.01	96.31	1.9	0.025658	Minimal
966	2957418	T/176/A	Homo	966	ACG/GCG	T→A	176	-	Rv2630	15	44	199	1148	1.97	7.01	96.31	1.9	0.025658	Minimal
967	308937	G/204/A	Homo	967	GGG/GCG	G→A	204	PPE2	Rv0256c	15	44	199	1148	1.97	7.01	96.31	1.9	0.025658	Minimal
968	3105332	T/96/T	Homo	968	ACC/ACT	T→T	96	lppV	Rv2796c	15	44	199	1148	1.97	7.01	96.31	1.9	0.025658	Minimal
969	3190125	A/-728/G	Homo	969	-	A→G	-728	mpt53/promoter	-	15	44	199	1148	1.97	7.01	96.31	1.9	0.025658	Minimal
970	3265772	N/1175/N	Homo	970	AAC/AAT	N→N	1175	ppsD	Rv2934	15	44	199	1148	1.97	7.01	96.31	1.9	0.025658	Minimal
971	3266997	A/1584/P	Homo	971	GCC/CCC	A→P	1584	ppsD	Rv2934	15	44	199	1148	1.97	7.01	96.31	1.9	0.025658	Minimal
972	3286017	L/316/L	Homo	972	CTG/CTA	L→L	316	mmpL7	Rv2942	15	44	199	1148	1.97	7.01	96.31	1.9	0.025658	Minimal
973	3314986	L/46/R	Homo	973	CTT/CGT	L→R	46	-	Rv2962c	15	44	199	1148	1.97	7.01	96.31	1.9	0.025658	Minimal
974	3352192	L/308/L	Homo	974	CTG/CTA	L→L	308	-	Rv2994	15	44	199	1148	1.97	7.01	96.31	1.9	0.025658	Minimal
975	3491453	M/67/L	Homo	975	ATG/CTG	M→L	67	PPE49	Rv3125c	15	44	199	1148	1.97	7.01	96.31	1.9	0.025658	Minimal
976	3543422	R/188/M	Homo	976	AGG/ATG	R→M	188	-	Rv3175	15	44	199	1148	1.97	7.01	96.31	1.9	0.025658	Minimal
977	3549269	A/140/A	Homo	977	GCC/GCT	A→A	140	-	Rv3180c	15	44	199	1148	1.97	7.01	96.31	1.9	0.025658	Minimal
978	3587944	D/49/E	Homo	978	GAC/GAA	D→E	49	rhlE	Rv3211	15	44	199	1148	1.97	7.01	96.31	1.9	0.025658	Minimal
979	3653386	C/-62/T	Homo	979	-	C→T	-62	-	Rv3272/promoter	15	44	199	1148	1.97	7.01	96.31	1.9	0.025658	Minimal
980	3690137	G/268/S	Homo	980	GGC/AGC	G→S	268	lpdA	Rv3303c	15	44	199	1148	1.97	7.01	96.31	1.9	0.025658	Minimal
981	3693428	L/188/I	Homo	981	CTA/ATA	L→I	188	amiB1	Rv3306c	15	44	199	1148	1.97	7.01	96.31	1.9	0.025658	Minimal
982	3696316	V/485/F	Homo	982	GTC/TTC	V→F	485	pmmB	Rv3308	15	44	199	1148	1.97	7.01	96.31	1.9	0.025658	Minimal
983	3703264	L/68/L	Homo	983	CTG/CTC	L→L	68	deoA	Rv3314c	15	44	199	1148	1.97	7.01	96.31	1.9	0.025658	Minimal
984	37040	G/58/G	Homo	984	GGC/GGA	G→G	58	-	Rv0034	15	44	199	1148	1.97	7.01	96.31	1.9	0.025658	Minimal
985	3808977	V/173/M	Homo	985	GTG/ATG	V→M	173	iunH	Rv3393	15	44	199	1148	1.97	7.01	96.31	1.9	0.025658	Minimal
986	3814737	A/88/S	Homo	986	GCG/TCG	A→S	88	phyA	Rv3397c	15	44	199	1148	1.97	7.01	96.31	1.9	0.025658	Minimal
987	3912156	P/405/L	Homo	987	CCG/CTG	P→L	405	mce4F	Rv3494c	15	44	199	1148	1.97	7.01	96.31	1.9	0.025658	Minimal
988	392990	H/352/Q	Homo	988	CAC/CAA	H→Q	352	cyp135A1	Rv0327c	15	44	199	1148	1.97	7.01	96.31	1.9	0.025658	Minimal
989	3962794	T/119/I	Homo	989	ACC/ATC	T→I	119	kshA	Rv3526	15	44	199	1148	1.97	7.01	96.31	1.9	0.025658	Minimal
990	3978230	W/58/R	Homo	990	TGG/CGG	W→R	58	PPE63	Rv3539	15	44	199	1148	1.97	7.01	96.31	1.9	0.025658	Minimal
991	3985572	I/6/V	Homo	991	ATC/GTC	I→V	6	fadA5	Rv3546	15	44	199	1148	1.97	7.01	96.31	1.9	0.025658	Minimal
992	4052488	F/132/F	Homo	992	TTC/TTT	F→F	132	ftsH	Rv3610c	15	44	199	1148	1.97	7.01	96.31	1.9	0.025658	Minimal
993	409297	A/-65/G	Homo	993	-	A→G	-65	iniB/promoter	-	15	44	199	1148	1.97	7.01	96.31	1.9	0.025658	Minimal
994	4111073	F/83/V	Homo	994	TTC/GTC	F→V	83	-	Rv3669	15	44	199	1148	1.97	7.01	96.31	1.9	0.025658	Minimal
995	4117307	A/249/V	Homo	995	GCG/GTG	A→V	249	-	Rv3677c	15	44	199	1148	1.97	7.01	96.31	1.9	0.025658	Minimal
996	4148174	A/5/T	Homo	996	GCC/ACC	A→T	5	gshA	Rv3704c	15	44	199	1148	1.97	7.01	96.31	1.9	0.025658	Minimal
997	4148809	G/52/R	Homo	997	GGG/AGG	G→R	52	-	Rv3705c	15	44	199	1148	1.97	7.01	96.31	1.9	0.025658	Minimal
998	4159405	R/139/R	Homo	998	CGC/CGA	R→R	139	-	Rv3714c	15	44	199	1148	1.97	7.01	96.31	1.9	0.025658	Minimal
999	4162072	S/63/A	Homo	999	TCG/GCG	S→A	63	-	Rv3718c	15	44	199	1148	1.97	7.01	96.31	1.9	0.025658	Minimal
1000	4200993	A/191/A	Homo	1000	GCT/GCG	A→A	191	tyrA	Rv3754	15	44	199	1148	1.97	7.01	96.31	1.9	0.025658	Minimal
1001	4251796	A/238/T	Homo	1001	GCC/ACC	A→T	238	fadE35	Rv3797	15	44	199	1148	1.97	7.01	96.31	1.9	0.025658	Minimal
1002	4265593	C/-131/A	Homo	1002	-	C→A	-131	fbpD/promoter	-	15	44	199	1148	1.97	7.01	96.31	1.9	0.025658	Minimal
1003	428531	Q/2050/R	Homo	1003	CAA/CGA	Q→R	2050	PPE8	Rv0355c	15	44	199	1148	1.97	7.01	96.31	1.9	0.025658	Minimal
1004	4289444	P/696/S	Homo	1004	CCT/TCT	P→S	696	mmpL8	Rv3823c	15	44	199	1148	1.97	7.01	96.31	1.9	0.025658	Minimal
1005	4297109	A/833/T	Homo	1005	GCC/ACC	A→T	833	pks2	Rv3825c	15	44	199	1148	1.97	7.01	96.31	1.9	0.025658	Minimal
1006	4305071	L/205/L	Homo	1006	CTC/CTA	L→L	205	-	Rv3830c	15	44	199	1148	1.97	7.01	96.31	1.9	0.025658	Minimal
1007	4340286	G/6/D	Homo	1007	GGT/GAT	G→D	6	espE	Rv3864	15	44	199	1148	1.97	7.01	96.31	1.9	0.025658	Minimal
1008	4362120	V/434/A	Homo	1008	GTG/GCG	V→A	434	eccE1	Rv3882c	15	44	199	1148	1.97	7.01	96.31	1.9	0.025658	Minimal
1009	4399104	R/836/R	Homo	1009	CGG/CGA	R→R	836	-	Rv3910	15	44	199	1148	1.97	7.01	96.31	1.9	0.025658	Minimal
1010	50593	S/178/A	Homo	1010	TCC/GCC	S→A	178	ino1	Rv0046c	15	44	199	1148	1.97	7.01	96.31	1.9	0.025658	Minimal
1011	551637	D/147/G	Homo	1011	GAT/GGT	D→G	147	-	Rv0459	15	44	199	1148	1.97	7.01	96.31	1.9	0.025658	Minimal
1012	56531	L/279/S	Homo	1012	TTG/TCG	L→S	279	-	Rv0051	15	44	199	1148	1.97	7.01	96.31	1.9	0.025658	Minimal
1013	596475	Q/37/Q	Homo	1013	CAG/CAA	Q→Q	37	serB1	Rv0505c	15	44	199	1148	1.97	7.01	96.31	1.9	0.025658	Minimal
1014	61842	L/483/L	Homo	1014	TTG/CTG	L→L	483	dnaB	Rv0058	15	44	199	1148	1.97	7.01	96.31	1.9	0.025658	Minimal
1015	654355	T/159/T	Homo	1015	ACC/ACT	T→T	159	htpX	Rv0563	15	44	199	1148	1.97	7.01	96.31	1.9	0.025658	Minimal
1016	661929	A/212/D	Homo	1016	GCC/GAC	A→D	212	nrdZ	Rv0570	15	44	199	1148	1.97	7.01	96.31	1.9	0.025658	Minimal
1017	697808	G/-8/A	Homo	1017	-	G→A	-8	vapB27/promoter	-	15	44	199	1148	1.97	7.01	96.31	1.9	0.025658	Minimal
1018	729357	G/270/G	Homo	1018	GGG/GGA	G→G	270	-	Rv0633c	15	44	199	1148	1.97	7.01	96.31	1.9	0.025658	Minimal
1019	771326	R/249/C	Homo	1019	CGC/TGC	R→C	249	lpqP	Rv0671	15	44	199	1148	1.97	7.01	96.31	1.9	0.025658	Minimal
1020	772400	R/306/P	Homo	1020	CGC/CCC	R→P	306	fadE8	Rv0672	15	44	199	1148	1.97	7.01	96.31	1.9	0.025658	Minimal
1021	787745	M/216/R	Homo	1021	ATG/AGG	M→R	216	-	Rv0687	15	44	199	1148	1.97	7.01	96.31	1.9	0.025658	Minimal
1022	814443	K/39/T	Homo	1022	AAG/ACG	K→T	39	rpsE	Rv0721	15	44	199	1148	1.97	7.01	96.31	1.9	0.025658	Minimal
1023	88764	A/187/A	Homo	1023	GCC/GCT	A→A	187	-	Rv0079	15	44	199	1148	1.97	7.01	96.31	1.9	0.025658	Minimal
1024	909921	P/38/L	Homo	1024	CCG/CTG	P→L	38	thiX	Rv0816c	15	44	199	1148	1.97	7.01	96.31	1.9	0.025658	Minimal
1025	989137	G/242/D	Homo	1025	GGC/GAC	G→D	242	citA	Rv0889c	15	44	199	1148	1.97	7.01	96.31	1.9	0.025658	Minimal
1026	994091	G/80/D	Homo	1026	GGC/GAC	G→D	80	-	Rv0892	15	44	199	1148	1.97	7.01	96.31	1.9	0.025658	Minimal
1027	2474686	R/429/R	Homo	1027	CGC/CGT	R→R	429	-	Rv2209	11	28	203	1164	2.25	5.14	97.65	2.19	0.0257448	Minimal
1028	330360	GTT/-62/GTTT	Homo	1028	-	GTT→GTTT	-62	-	Rv0274/promoter	11	28	203	1164	2.25	5.14	97.65	2.19	0.0257448	Minimal
1029	4215793	T/-18/G	Homo	1029	-	T→G	-18	-	Rv3770c/promoter	11	28	203	1164	2.25	5.14	97.65	2.19	0.0257448	Minimal
1030	1363330	R/11/T	Homo	1030	AGG/ACG	R→T	11	-	Rv1219c	14	40	200	1152	2.02	6.54	96.64	1.95	0.026084	Minimal
1031	1423699	S/118/G	Homo	1031	AGC/GGC	S→G	118	-	Rv1273c	14	40	200	1152	2.02	6.54	96.64	1.95	0.026084	Minimal
1032	1486965	G/368/G	Homo	1032	GGC/GGT	G→G	368	fadA4	Rv1323	14	40	200	1152	2.02	6.54	96.64	1.95	0.026084	Minimal
1033	1537796	L/125/R	Homo	1033	CTG/CGG	L→R	125	rsfA	Rv1365c	14	40	200	1152	2.02	6.54	96.64	1.95	0.026084	Minimal
1034	165507	I/62/T	Homo	1034	ATT/ACT	I→T	62	-	Rv0138	14	40	200	1152	2.02	6.54	96.64	1.95	0.026084	Minimal
1035	178142	R/390/W	Homo	1035	CGG/TGG	R→W	390	PE1	Rv0151c	14	40	200	1152	2.02	6.54	96.64	1.95	0.026084	Minimal
1036	1928493	P/28/H	Homo	1036	CCT/CAT	P→H	28	-	Rv1702c	14	40	200	1152	2.02	6.54	96.64	1.95	0.026084	Minimal
1037	1952161	G/104/W	Homo	1037	GGG/TGG	G→W	104	-	Rv1726	14	40	200	1152	2.02	6.54	96.64	1.95	0.026084	Minimal
1038	2287549	T/100/A	Homo	1038	ACC/GCC	T→A	100	-	Rv2041c	14	40	200	1152	2.02	6.54	96.64	1.95	0.026084	Minimal
1039	2396140	L/233/L	Homo	1039	CTC/CTT	L→L	233	-	Rv2136c	14	40	200	1152	2.02	6.54	96.64	1.95	0.026084	Minimal
1040	2623635	R/40/R	Homo	1040	CGG/AGG	R→R	40	dgt	Rv2344c	14	40	200	1152	2.02	6.54	96.64	1.95	0.026084	Minimal
1041	2819673	Q/66/Q	Homo	1041	CAA/CAG	Q→Q	66	scoA	Rv2504c	14	40	200	1152	2.02	6.54	96.64	1.95	0.026084	Minimal
1042	2932770	GC/373/GCC	Homo	1042	-	GC→GCC	373	tesB2	Rv2605c	14	40	200	1152	2.02	6.54	96.64	1.95	0.026084	Minimal
1043	300776	D/10/N	Homo	1043	GAC/AAC	D→N	10	-	Rv0248c	14	40	200	1152	2.02	6.54	96.64	1.95	0.026084	Minimal
1044	3080338	T/40/T	Homo	1044	ACA/ACG	T→T	40	PPE44	Rv2770c	14	40	200	1152	2.02	6.54	96.64	1.95	0.026084	Minimal
1045	3162970	G/235/S	Homo	1045	GGC/AGC	G→S	235	PE_PGRS48	Rv2853	14	40	200	1152	2.02	6.54	96.64	1.95	0.026084	Minimal
1046	3277985	S/1577/S	Homo	1046	TCG/TCA	S→S	1577	mas	Rv2940c	14	40	200	1152	2.02	6.54	96.64	1.95	0.026084	Minimal
1047	3380534	T/-1205/C	Homo	1047	-	T→C	-1205	esxS/promoter	-	14	40	200	1152	2.02	6.54	96.64	1.95	0.026084	Minimal
1048	414182	R/476/C	Homo	1048	CGC/TGC	R→C	476	iniC	Rv0343	14	40	200	1152	2.02	6.54	96.64	1.95	0.026084	Minimal
1049	4163589	S/428/S	Homo	1049	TCC/TCT	S→S	428	-	Rv3719	14	40	200	1152	2.02	6.54	96.64	1.95	0.026084	Minimal
1050	4292602	T/191/T	Homo	1050	ACC/ACG	T→T	191	papA1	Rv3824c	14	40	200	1152	2.02	6.54	96.64	1.95	0.026084	Minimal
1051	4338203	R/107/C	Homo	1051	CGC/TGC	R→C	107	whiB6	Rv3862c	14	40	200	1152	2.02	6.54	96.64	1.95	0.026084	Minimal
1052	658985	R/222/P	Homo	1052	CGG/CCG	R→P	222	-	Rv0567	14	40	200	1152	2.02	6.54	96.64	1.95	0.026084	Minimal
1053	7268	C/-34/T	Homo	1053	-	C→T	-34	gyrA/promoter	-	14	40	200	1152	2.02	6.54	96.64	1.95	0.026084	Minimal
1054	2196847	L/287/L	Hetero	1054	TTG/CTG	L→L	287	-	Rv1945	21	70	193	1122	1.74	9.81	94.13	1.67	0.026639	Minimal
1055	1060259	P/667/L	Homo	1055	CCG/CTG	P→L	667	uvrD1	Rv0949	3	2	211	1190	8.46	1.4	99.83	8.36	0.0274528	Moderate
1056	1174953	T/-253/G	Homo	1056	-	T→G	-253	-	Rv1051c/promoter	3	2	211	1190	8.46	1.4	99.83	8.36	0.0274528	Moderate
1057	1240894	C/-109/T	Homo	1057	-	C→T	-109	-	Rv1116/promoter	3	2	211	1190	8.46	1.4	99.83	8.36	0.0274528	Moderate
1058	1321264	G/410/G	Homo	1058	GGA/GGC	G→G	410	papA3	Rv1182	3	2	211	1190	8.46	1.4	99.83	8.36	0.0274528	Moderate
1059	1343527	L/196/L	Homo	1059	CTA/TTA	L→L	196	-	Rv1200	3	2	211	1190	8.46	1.4	99.83	8.36	0.0274528	Moderate
1060	1386982	S/42/S	Homo	1060	TCC/TCT	S→S	42	lpqZ	Rv1244	3	2	211	1190	8.46	1.4	99.83	8.36	0.0274528	Moderate
1061	1527015	S/135/I	Homo	1061	AGC/ATC	S→I	135	-	Rv1358	3	2	211	1190	8.46	1.4	99.83	8.36	0.0274528	Moderate
1062	1626036	T/309/T	Homo	1062	ACC/ACT	T→T	309	zwf2	Rv1447c	3	2	211	1190	8.46	1.4	99.83	8.36	0.0274528	Moderate
1063	1775797	L/136/L	Homo	1063	CTG/TTG	L→L	136	bioA	Rv1568	3	2	211	1190	8.46	1.4	99.83	8.36	0.0274528	Moderate
1064	1934234	C/-356/A	Homo	1064	-	C→A	-356	PPE23/promoter	-	3	2	211	1190	8.46	1.4	99.83	8.36	0.0274528	Moderate
1065	196800	G/-61/C	Homo	1065	-	G→C	-61	yrbE1A/promoter	-	3	2	211	1190	8.46	1.4	99.83	8.36	0.0274528	Moderate
1066	1992715	G/-438/T	Homo	1066	-	G→T	-438	-	Rv1760/promoter	3	2	211	1190	8.46	1.4	99.83	8.36	0.0274528	Moderate
1067	2030466	T/-228/C	Homo	1067	-	T→C	-228	esxN/promoter	-	3	2	211	1190	8.46	1.4	99.83	8.36	0.0274528	Moderate
1068	2030469	C/-225/G	Homo	1068	-	C→G	-225	esxN/promoter	-	3	2	211	1190	8.46	1.4	99.83	8.36	0.0274528	Moderate
1069	2099941	A/83/G	Homo	1069	GCT/GGT	A→G	83	ureF	Rv1851	3	2	211	1190	8.46	1.4	99.83	8.36	0.0274528	Moderate
1070	2129891	T/172/I	Homo	1070	ACC/ATC	T→I	172	-	Rv1879	3	2	211	1190	8.46	1.4	99.83	8.36	0.0274528	Moderate
1071	2208666	A/54/T	Homo	1071	GCG/ACG	A→T	54	yrbE3B	Rv1965	3	2	211	1190	8.46	1.4	99.83	8.36	0.0274528	Moderate
1072	235708	Y/267/C	Homo	1072	TAC/TGC	Y→C	267	zmp1	Rv0198c	3	2	211	1190	8.46	1.4	99.83	8.36	0.0274528	Moderate
1073	2381814	L/248/L	Homo	1073	CTG/CTA	L→L	248	PPE37	Rv2123	3	2	211	1190	8.46	1.4	99.83	8.36	0.0274528	Moderate
1074	2503417	A/19/V	Homo	1074	GCT/GTT	A→V	19	-	Rv2229c	3	2	211	1190	8.46	1.4	99.83	8.36	0.0274528	Moderate
1075	2557575	A/35/T	Homo	1075	GCA/ACA	A→T	35	-	Rv2285	3	2	211	1190	8.46	1.4	99.83	8.36	0.0274528	Moderate
1076	2566786	A/5/A	Homo	1076	GCC/GCT	A→A	5	-	Rv2295	3	2	211	1190	8.46	1.4	99.83	8.36	0.0274528	Moderate
1077	2592222	R/169/G	Homo	1077	AGG/GGG	R→G	169	-	Rv2319c	3	2	211	1190	8.46	1.4	99.83	8.36	0.0274528	Moderate
1078	2969159	A/-309/G	Homo	1078	-	A→G	-309	-	Rv2644c/promoter	3	2	211	1190	8.46	1.4	99.83	8.36	0.0274528	Moderate
1079	3007615	T/532/N	Homo	1079	ACC/AAC	T→N	532	-	Rv2690c	3	2	211	1190	8.46	1.4	99.83	8.36	0.0274528	Moderate
1080	3277191	G/1842/E	Homo	1080	GGG/GAG	G→E	1842	mas	Rv2940c	3	2	211	1190	8.46	1.4	99.83	8.36	0.0274528	Moderate
1081	3342094	GA/-71/GAA	Homo	1081	-	GA→GAA	-71	mutT1/promoter	-	3	2	211	1190	8.46	1.4	99.83	8.36	0.0274528	Moderate
1082	3349655	K/208/T	Homo	1082	AAG/ACG	K→T	208	gltS	Rv2992c	3	2	211	1190	8.46	1.4	99.83	8.36	0.0274528	Moderate
1083	3801551	A/-102/T	Homo	1083	-	A→T	-102	PE_PGRS52/promoter	-	3	2	211	1190	8.46	1.4	99.83	8.36	0.0274528	Moderate
1084	3840259	Y/388/D	Homo	1084	TAC/GAC	Y→D	388	alr	Rv3423c	3	2	211	1190	8.46	1.4	99.83	8.36	0.0274528	Moderate
1085	4295795	D/1271/N	Homo	1085	GAC/AAC	D→N	1271	pks2	Rv3825c	3	2	211	1190	8.46	1.4	99.83	8.36	0.0274528	Moderate
1086	4305450	P/79/L	Homo	1086	CCG/CTG	P→L	79	-	Rv3830c	3	2	211	1190	8.46	1.4	99.83	8.36	0.0274528	Moderate
1087	4358241	A/514/A	Homo	1087	GCG/GCA	A→A	514	espK	Rv3879c	3	2	211	1190	8.46	1.4	99.83	8.36	0.0274528	Moderate
1088	513201	A/707/A	Homo	1088	GCC/GCG	A→A	707	ctpH	Rv0425c	3	2	211	1190	8.46	1.4	99.83	8.36	0.0274528	Moderate
1089	761827	H/674/R	Homo	1089	CAC/CGC	H→R	674	rpoB	Rv0667	3	2	211	1190	8.46	1.4	99.83	8.36	0.0274528	Moderate
1090	795400	A/229/V	Homo	1090	GCG/GTG	A→V	229	-	Rv0695	3	2	211	1190	8.46	1.4	99.83	8.36	0.0274528	Moderate
1091	839372	GCCCCC/922/GCCCC	Homo	1091	-	GCCCCC→GCCCC	922	PE_PGRS10	Rv0747	3	2	211	1190	8.46	1.4	99.83	8.36	0.0274528	Moderate
1092	4053050	T/-167/C	Homo	1092	-	T→C	-167	ftsH/promoter	-	68	301	146	891	1.38	31.78	74.75	1.26	0.0293067	Minimal
1093	13482	A/26/V	Homo	1093	GCG/GTG	A→V	26	-	Rv0010c	15	45	199	1147	1.92	7.01	96.22	1.86	0.0296814	Minimal
1094	1638211	T/7/A	Homo	1094	ACC/GCC	T→A	7	PE_PGRS28	Rv1452c	7	14	207	1178	2.85	3.27	98.83	2.79	0.0298417	Minimal
1095	3147316	G/186/G	Homo	1095	GGC/GGT	G→G	186	infB	Rv2839c	14	41	200	1151	1.97	6.54	96.56	1.9	0.0303733	Minimal
1096	4326148	S/442/S	Homo	1096	TCG/TCT	S→S	442	ethA	Rv3854c	14	41	200	1151	1.97	6.54	96.56	1.9	0.0303733	Minimal
1097	104919	L/99/L	Homo	1097	CTC/CTT	L→L	99	-	Rv0095c	30	113	184	1079	1.56	14.02	90.52	1.48	0.0321505	Minimal
1098	2191428	R/134/R	Homo	1098	CGC/CGT	R→R	134	ephB	Rv1938	15	46	199	1146	1.88	7.01	96.14	1.82	0.0341534	Minimal
1099	4396073	A/628/T	Homo	1099	GCC/ACC	A→T	628	-	Rv3909	15	46	199	1146	1.88	7.01	96.14	1.82	0.0341534	Minimal
1100	3621678	V/178/V	Homo	1100	GTG/GTC	V→V	178	-	Rv3242c	4	5	210	1187	4.52	1.87	99.58	4.46	0.0351274	Minimal
1101	927080	S/574/P	Homo	1101	TCC/CCC	S→P	574	PE_PGRS13	Rv0833	4	5	210	1187	4.52	1.87	99.58	4.46	0.0351274	Minimal
1102	673031	Q/962/Q	Homo	1102	CAG/CAA	Q→Q	962	PE_PGRS7	Rv0578c	14	42	200	1150	1.92	6.54	96.48	1.86	0.0351587	Minimal
1103	925829	S/157/A	Homo	1103	TCC/GCC	S→A	157	PE_PGRS13	Rv0833	9	22	205	1170	2.33	4.21	98.15	2.28	0.0353465	Minimal
1104	2382776	Y/1098/D	Homo	1104	TAC/GAC	Y→D	1098	metH	Rv2124c	5	8	209	1184	3.54	2.34	99.33	3.48	0.0354455	Minimal
1105	2196837	Q/283/Q	Hetero	1105	CAG/CAA	Q→Q	283	-	Rv1945	19	64	195	1128	1.72	8.88	94.63	1.65	0.0370588	Minimal
1106	2196841	R/285/R	Hetero	1106	CGG/AGG	R→R	285	-	Rv1945	19	64	195	1128	1.72	8.88	94.63	1.65	0.0370588	Minimal
1107	840203	T/585/S	Homo	1107	ACC/TCC	T→S	585	PE_PGRS10	Rv0747	39	158	175	1034	1.46	18.22	86.74	1.37	0.0370758	Minimal
1108	1072628	A/458/A	Homo	1108	GCG/GCA	A→A	458	-	Rv0959	15	47	199	1145	1.84	7.01	96.06	1.78	0.0390987	Minimal
1109	1188232	V/79/I	Homo	1109	GTC/ATC	V→I	79	-	Rv1066	15	47	199	1145	1.84	7.01	96.06	1.78	0.0390987	Minimal
1110	1214118	A/-395/G	Homo	1110	-	A→G	-395	PE9/promoter	-	15	47	199	1145	1.84	7.01	96.06	1.78	0.0390987	Minimal
1111	1365430	P/29/P	Homo	1111	CCG/CCC	P→P	29	rseA	Rv1222	15	47	199	1145	1.84	7.01	96.06	1.78	0.0390987	Minimal
1112	1440771	T/-34/G	Homo	1112	-	T→G	-34	-	Rv1287/promoter	15	47	199	1145	1.84	7.01	96.06	1.78	0.0390987	Minimal
1113	154051	G/576/G	Homo	1113	GGA/GGG	G→G	576	treS	Rv0126	15	47	199	1145	1.84	7.01	96.06	1.78	0.0390987	Minimal
1114	1556886	A/306/T	Homo	1114	GCC/ACC	A→T	306	carA	Rv1383	15	47	199	1145	1.84	7.01	96.06	1.78	0.0390987	Minimal
1115	1677267	Q/109/Q	Homo	1115	CAG/CAA	Q→Q	109	-	Rv1487	15	47	199	1145	1.84	7.01	96.06	1.78	0.0390987	Minimal
1116	1699088	S/269/S	Homo	1116	TCG/TCA	S→S	269	-	Rv1508c	15	47	199	1145	1.84	7.01	96.06	1.78	0.0390987	Minimal
1117	1751960	S/458/S	Homo	1117	TCG/TCC	S→S	458	PPE21	Rv1548c	15	47	199	1145	1.84	7.01	96.06	1.78	0.0390987	Minimal
1118	1971673	L/107/L	Homo	1118	CTG/TTG	L→L	107	idi	Rv1745c	15	47	199	1145	1.84	7.01	96.06	1.78	0.0390987	Minimal
1119	1980556	D/312/D	Homo	1119	GAC/GAT	D→D	312	-	Rv1751	15	47	199	1145	1.84	7.01	96.06	1.78	0.0390987	Minimal
1120	2047874	T/54/M	Homo	1120	ACG/ATG	T→M	54	-	Rv1805c	15	47	199	1145	1.84	7.01	96.06	1.78	0.0390987	Minimal
1121	2127504	I/534/T	Homo	1121	ATC/ACC	I→T	534	-	Rv1877	15	47	199	1145	1.84	7.01	96.06	1.78	0.0390987	Minimal
1122	2181410	V/166/A	Homo	1122	GTC/GCC	V→A	166	-	Rv1929c	15	47	199	1145	1.84	7.01	96.06	1.78	0.0390987	Minimal
1123	2332153	R/243/W	Homo	1123	CGG/TGG	R→W	243	-	Rv2075c	15	47	199	1145	1.84	7.01	96.06	1.78	0.0390987	Minimal
1124	2420173	L/146/V	Homo	1124	TTG/GTG	L→V	146	murE	Rv2158c	15	47	199	1145	1.84	7.01	96.06	1.78	0.0390987	Minimal
1125	2432170	A/-65/G	Homo	1125	-	A→G	-65	-	Rv2170/promoter	15	47	199	1145	1.84	7.01	96.06	1.78	0.0390987	Minimal
1126	2501007	T/26/I	Homo	1126	ACC/ATC	T→I	26	-	Rv2227	15	47	199	1145	1.84	7.01	96.06	1.78	0.0390987	Minimal
1127	2512478	T/-61/C	Homo	1127	-	T→C	-61	aceE/promoter	-	15	47	199	1145	1.84	7.01	96.06	1.78	0.0390987	Minimal
1128	2565061	G/-266/A	Homo	1128	-	G→A	-266	-	Rv2294/promoter	15	47	199	1145	1.84	7.01	96.06	1.78	0.0390987	Minimal
1129	2577881	F/272/L	Homo	1129	TTC/TTG	F→L	272	-	Rv2307c	15	47	199	1145	1.84	7.01	96.06	1.78	0.0390987	Minimal
1130	2751502	A/24/D	Homo	1130	GCC/GAC	A→D	24	-	Rv2449c	15	47	199	1145	1.84	7.01	96.06	1.78	0.0390987	Minimal
1131	2821709	C/-113/T	Homo	1131	-	C→T	-113	fadD35/promoter	-	15	47	199	1145	1.84	7.01	96.06	1.78	0.0390987	Minimal
1132	3001053	I/147/T	Homo	1132	ATT/ACT	I→T	147	arsA	Rv2684	15	47	199	1145	1.84	7.01	96.06	1.78	0.0390987	Minimal
1133	3061362	D/382/G	Homo	1133	GAT/GGT	D→G	382	ftsK	Rv2748c	15	47	199	1145	1.84	7.01	96.06	1.78	0.0390987	Minimal
1134	3183210	T/25/A	Homo	1134	ACC/GCC	T→A	25	vapB43	Rv2871	15	47	199	1145	1.84	7.01	96.06	1.78	0.0390987	Minimal
1135	32773	K/239/K	Homo	1135	AAG/AAA	K→K	239	-	Rv0029	15	47	199	1145	1.84	7.01	96.06	1.78	0.0390987	Minimal
1136	3458422	P/71/H	Homo	1136	CCC/CAC	P→H	71	-	Rv3090	15	47	199	1145	1.84	7.01	96.06	1.78	0.0390987	Minimal
1137	3470324	K/119/R	Homo	1137	AAG/AGG	K→R	119	ftsX	Rv3101c	15	47	199	1145	1.84	7.01	96.06	1.78	0.0390987	Minimal
1138	3470377	Q/101/Q	Homo	1138	CAG/CAA	Q→Q	101	ftsX	Rv3101c	15	47	199	1145	1.84	7.01	96.06	1.78	0.0390987	Minimal
1139	3517413	A/223/V	Homo	1139	GCC/GTC	A→V	223	nuoG	Rv3151	15	47	199	1145	1.84	7.01	96.06	1.78	0.0390987	Minimal
1140	3677203	V/143/V	Homo	1140	GTG/GTA	V→V	143	lhr	Rv3296	15	47	199	1145	1.84	7.01	96.06	1.78	0.0390987	Minimal
1141	3771585	R/81/H	Homo	1141	CGC/CAC	R→H	81	-	Rv3359	15	47	199	1145	1.84	7.01	96.06	1.78	0.0390987	Minimal
1142	4077915	TGGGGG/536/TGGGG	Homo	1142	-	TGGGGG→TGGGG	536	-	Rv3639c	15	47	199	1145	1.84	7.01	96.06	1.78	0.0390987	Minimal
1143	4238120	Q/63/Q	Homo	1143	CAG/CAA	Q→Q	63	aftA	Rv3792	15	47	199	1145	1.84	7.01	96.06	1.78	0.0390987	Minimal
1144	4277450	D/294/N	Homo	1144	GAT/AAT	D→N	294	PE_PGRS62	Rv3812	15	47	199	1145	1.84	7.01	96.06	1.78	0.0390987	Minimal
1145	4299514	G/31/D	Homo	1145	GGC/GAC	G→D	31	pks2	Rv3825c	15	47	199	1145	1.84	7.01	96.06	1.78	0.0390987	Minimal
1146	4326439	N/345/K	Homo	1146	AAC/AAA	N→K	345	ethA	Rv3854c	15	47	199	1145	1.84	7.01	96.06	1.78	0.0390987	Minimal
1147	4356477	A/491/T	Homo	1147	GCC/ACC	A→T	491	eccD1	Rv3877	15	47	199	1145	1.84	7.01	96.06	1.78	0.0390987	Minimal
1148	4356690	G/-3/A	Homo	1148	-	G→A	-3	espJ/promoter	-	15	47	199	1145	1.84	7.01	96.06	1.78	0.0390987	Minimal
1149	4360524	P/8/R	Homo	1149	CCG/CGG	P→R	8	espL	Rv3880c	15	47	199	1145	1.84	7.01	96.06	1.78	0.0390987	Minimal
1150	483489	L/56/L	Homo	1150	CTC/CTT	L→L	56	mmpS1	Rv0403c	15	47	199	1145	1.84	7.01	96.06	1.78	0.0390987	Minimal
1151	5075	C/-165/T	Homo	1151	-	C→T	-165	gyrB/promoter	-	15	47	199	1145	1.84	7.01	96.06	1.78	0.0390987	Minimal
1152	540126	D/456/N	Homo	1152	GAT/AAT	D→N	456	mmpL4	Rv0450c	15	47	199	1145	1.84	7.01	96.06	1.78	0.0390987	Minimal
1153	549875	H/67/H	Homo	1153	CAC/CAT	H→H	67	-	Rv0458	15	47	199	1145	1.84	7.01	96.06	1.78	0.0390987	Minimal
1154	552361	L/112/L	Homo	1154	CTG/CTA	L→L	112	-	Rv0461	15	47	199	1145	1.84	7.01	96.06	1.78	0.0390987	Minimal
1155	553220	L/203/F	Homo	1155	CTT/TTT	L→F	203	lpdC	Rv0462	15	47	199	1145	1.84	7.01	96.06	1.78	0.0390987	Minimal
1156	617729	G/79/G	Homo	1156	GGG/GGA	G→G	79	ccdA	Rv0527	15	47	199	1145	1.84	7.01	96.06	1.78	0.0390987	Minimal
1157	866827	N/188/S	Homo	1157	AAC/AGC	N→S	188	ggtA	Rv0773c	15	47	199	1145	1.84	7.01	96.06	1.78	0.0390987	Minimal
1158	886348	I/100/T	Homo	1158	ATC/ACC	I→T	100	-	Rv0792c	15	47	199	1145	1.84	7.01	96.06	1.78	0.0390987	Minimal
1159	933126	D/302/D	Homo	1159	GAC/GAT	D→D	302	-	Rv0837c	15	47	199	1145	1.84	7.01	96.06	1.78	0.0390987	Minimal
1160	952984	G/54/S	Homo	1160	GGC/AGC	G→S	54	-	Rv0856	15	47	199	1145	1.84	7.01	96.06	1.78	0.0390987	Minimal
1161	3383295	CCCG/594/C	Homo	1161	-	CCCG→C	594	trmU	Rv3024c	14	43	200	1149	1.87	6.54	96.39	1.81	0.0404676	Minimal
1162	2196842	R/285/Q	Hetero	1162	CGG/CAG	R→Q	285	-	Rv1945	19	65	195	1127	1.69	8.88	94.55	1.63	0.0415038	Minimal
1163	2002219	G/536/R	Homo	1163	GGG/AGG	G→R	536	PE_PGRS31	Rv1768	13	39	201	1153	1.91	6.07	96.73	1.86	0.0416792	Minimal
1164	964777	TGCCAGGTCGGCGGGCGCGGGTGGCGCCAGGTCGGCGGGCGCGGGTGGCGCCAGGTCGGCGGGCGCGGGTGGTGCCAGGTCGGCGGG/759/TGCCAGGTCGGCGGGCGCGGGTGGCGCCAGGTCGGCGGGCGCGGGTGGTGCCAGGTCGGCGGG	Homo	1164	-	TGCCAGGTCGGCGGGCGCGGGTGGCGCCAGGTCGGCGGGCGCGGGTGGCGCCAGGTCGGCGGGCGCGGGTGGTGCCAGGTCGGCGGG→TGCCAGGTCGGCGGGCGCGGGTGGCGCCAGGTCGGCGGGCGCGGGTGGTGCCAGGTCGGCGGG	759	rpfA	Rv0867c	11	31	203	1161	2.03	5.14	97.4	1.98	0.0432925	Minimal
1165	10174	S/87/S	Homo	1165	TCC/TCT	S→S	87	-	Rv0007	15	48	199	1144	1.8	7.01	95.97	1.74	0.0445406	Minimal
1166	1018811	N/385/N	Homo	1166	AAC/AAT	N→N	385	-	Rv0914c	15	48	199	1144	1.8	7.01	95.97	1.74	0.0445406	Minimal
1167	1020615	G/239/R	Homo	1167	GGA/CGA	G→R	239	PPE14	Rv0915c	15	48	199	1144	1.8	7.01	95.97	1.74	0.0445406	Minimal
1168	1033573	C/72/R	Homo	1168	TGC/CGC	C→R	72	-	Rv0926c	15	48	199	1144	1.8	7.01	95.97	1.74	0.0445406	Minimal
1169	1287639	P/104/P	Homo	1169	CCC/CCT	P→P	104	narG	Rv1161	15	48	199	1144	1.8	7.01	95.97	1.74	0.0445406	Minimal
1170	1370066	R/77/H	Homo	1170	CGT/CAT	R→H	77	-	Rv1226c	15	48	199	1144	1.8	7.01	95.97	1.74	0.0445406	Minimal
1171	1636156	G/692/S	Hetero	1171	GGC/AGC	G→S	692	PE_PGRS28	Rv1452c	15	48	199	1144	1.8	7.01	95.97	1.74	0.0445406	Minimal
1172	1805690	R/13/H	Homo	1172	CGT/CAT	R→H	13	hisI	Rv1606	15	48	199	1144	1.8	7.01	95.97	1.74	0.0445406	Minimal
1173	20407	L/412/L	Homo	1173	CTG/TTG	L→L	412	rodA	Rv0017c	15	48	199	1144	1.8	7.01	95.97	1.74	0.0445406	Minimal
1174	2050382	Y/154/Y	Homo	1174	TAT/TAC	Y→Y	154	PPE32	Rv1808	15	48	199	1144	1.8	7.01	95.97	1.74	0.0445406	Minimal
1175	2116648	TC/885/T	Homo	1175	-	TC→T	885	-	Rv1867	15	48	199	1144	1.8	7.01	95.97	1.74	0.0445406	Minimal
1176	2119694	M/334/I	Homo	1176	ATG/ATA	M→I	334	-	Rv1869c	15	48	199	1144	1.8	7.01	95.97	1.74	0.0445406	Minimal
1177	2245117	R/8/C	Homo	1177	CGC/TGC	R→C	8	-	Rv1999c	15	48	199	1144	1.8	7.01	95.97	1.74	0.0445406	Minimal
1178	227386	G/170/V	Homo	1178	GGC/GTC	G→V	170	-	Rv0194	15	48	199	1144	1.8	7.01	95.97	1.74	0.0445406	Minimal
1179	2284848	A/265/V	Homo	1179	GCA/GTA	A→V	265	-	Rv2039c	15	48	199	1144	1.8	7.01	95.97	1.74	0.0445406	Minimal
1180	2330343	R/207/R	Homo	1180	CGG/CGT	R→R	207	-	Rv2073c	15	48	199	1144	1.8	7.01	95.97	1.74	0.0445406	Minimal
1181	2355363	R/439/R	Homo	1181	CGG/AGG	R→R	439	pafA	Rv2097c	15	48	199	1144	1.8	7.01	95.97	1.74	0.0445406	Minimal
1182	2583803	G/-81/A	Homo	1182	-	G→A	-81	-	Rv2311/promoter	15	48	199	1144	1.8	7.01	95.97	1.74	0.0445406	Minimal
1183	2763624	L/51/L	Homo	1183	CTG/TTG	L→L	51	clpP1	Rv2461c	15	48	199	1144	1.8	7.01	95.97	1.74	0.0445406	Minimal
1184	2801147	G/-2/A	Homo	1184	-	G→A	-2	-	Rv2489c/promoter	15	48	199	1144	1.8	7.01	95.97	1.74	0.0445406	Minimal
1185	3016943	G/29/A	Homo	1185	GGC/GCC	G→A	29	ppgK	Rv2702	15	48	199	1144	1.8	7.01	95.97	1.74	0.0445406	Minimal
1186	3049806	R/540/Q	Homo	1186	CGG/CAG	R→Q	540	recA	Rv2737c	15	48	199	1144	1.8	7.01	95.97	1.74	0.0445406	Minimal
1187	3052353	A/279/A	Homo	1187	GCC/GCT	A→A	279	-	Rv2739c	15	48	199	1144	1.8	7.01	95.97	1.74	0.0445406	Minimal
1188	3189154	S/82/G	Homo	1188	AGC/GGC	S→G	82	mpt53	Rv2878c	15	48	199	1144	1.8	7.01	95.97	1.74	0.0445406	Minimal
1189	3429876	F/125/L	Homo	1189	TTC/TTG	F→L	125	-	Rv3064c	15	48	199	1144	1.8	7.01	95.97	1.74	0.0445406	Minimal
1190	3534263	R/45/G	Homo	1190	CGG/GGG	R→G	45	-	Rv3165c	15	48	199	1144	1.8	7.01	95.97	1.74	0.0445406	Minimal
1191	3691767	L/348/M	Homo	1191	CTG/ATG	L→M	348	amiA1	Rv3305c	15	48	199	1144	1.8	7.01	95.97	1.74	0.0445406	Minimal
1192	3739262	N/1171/N	Homo	1192	AAT/AAC	N→N	1171	PE_PGRS50	Rv3345c	15	48	199	1144	1.8	7.01	95.97	1.74	0.0445406	Minimal
1193	3824167	R/140/G	Homo	1193	CGG/GGG	R→G	140	-	Rv3404c	15	48	199	1144	1.8	7.01	95.97	1.74	0.0445406	Minimal
1194	3928712	E/715/A	Homo	1194	GAG/GCG	E→A	715	PE_PGRS53	Rv3507	15	48	199	1144	1.8	7.01	95.97	1.74	0.0445406	Minimal
1195	3967966	E/327/K	Homo	1195	GAG/AAG	E→K	327	-	Rv3531c	15	48	199	1144	1.8	7.01	95.97	1.74	0.0445406	Minimal
1196	4096967	H/343/P	Homo	1196	CAC/CCC	H→P	343	-	Rv3659c	15	48	199	1144	1.8	7.01	95.97	1.74	0.0445406	Minimal
1197	4121388	A/56/V	Homo	1197	GCG/GTG	A→V	56	whiB4	Rv3681c	15	48	199	1144	1.8	7.01	95.97	1.74	0.0445406	Minimal
1198	4176694	A/608/T	Homo	1198	GCG/ACG	A→T	608	-	Rv3728	15	48	199	1144	1.8	7.01	95.97	1.74	0.0445406	Minimal
1199	4285318	D/170/N	Homo	1199	GAT/AAT	D→N	170	papA2	Rv3820c	15	48	199	1144	1.8	7.01	95.97	1.74	0.0445406	Minimal
1200	486511	S/261/P	Homo	1200	TCC/CCC	S→P	261	pks6	Rv0405	15	48	199	1144	1.8	7.01	95.97	1.74	0.0445406	Minimal
1201	727440	L/289/L	Homo	1201	CTG/CTA	L→L	289	recC	Rv0631c	15	48	199	1144	1.8	7.01	95.97	1.74	0.0445406	Minimal
1202	828422	S/95/A	Homo	1202	TCG/GCG	S→A	95	rslA	Rv0736	15	48	199	1144	1.8	7.01	95.97	1.74	0.0445406	Minimal
1203	942811	V/462/L	Homo	1203	GTG/TTG	V→L	462	-	Rv0846c	15	48	199	1144	1.8	7.01	95.97	1.74	0.0445406	Minimal
1204	3732310	N/1542/N	Homo	1204	AAC/AAT	N→N	1542	PPE54	Rv3343c	151	767	63	425	1.33	70.56	35.65	1.1	0.0453238	Minimal
1205	2711432	CACTGCGCAAC/1445/CAC	Homo	1205	-	CACTGCGCAAC→CAC	1445	-	Rv2414c	14	44	200	1148	1.83	6.54	96.31	1.77	0.0463254	Minimal
1206	1416232	C/372/C	Hetero	1206	TGT/TGC	C→C	372	embR	Rv1267c	111	541	103	651	1.3	51.87	54.61	1.14	0.0469381	Minimal
1207	840165	TCGGCGCCGGCGGGACCGGCGGGGCCGGCGGGGGAAGCACCCTCGCCGGCGGCGCCGGCGGG/1715/TCGGCGCCGGCGGG	Homo	1207	-	TCGGCGCCGGCGGGACCGGCGGGGCCGGCGGGGGAAGCACCCTCGCCGGCGGCGCCGGCGGG→TCGGCGCCGGCGGG	1715	PE_PGRS10	Rv0747	84	394	130	798	1.31	39.25	66.95	1.19	0.0469917	Minimal
1208	3528971	TCGCCGCCGCCGCCGC/193/TCGCCGCCGCCGC	Hetero	1208	-	TCGCCGCCGCCGCCGC→TCGCCGCCGCCGC	193	PPE53	Rv3159c	123	608	91	584	1.3	57.48	48.99	1.13	0.0472521	Minimal
1209	4056416	C/-1317/A	Homo	1209	-	C→A	-1317	ephA/promoter	-	123	608	91	584	1.3	57.48	48.99	1.13	0.0472521	Minimal
1210	1632518	TGGCGCCGTTGCCGCCGGCCCCACCG/2110/TGGCGCCGTTGCCGCCGGCCCCACCGTCGGCGCCGTTGCCGCCGGCCCCACCG	Homo	1210	-	TGGCGCCGTTGCCGCCGGCCCCACCG→TGGCGCCGTTGCCGCCGGCCCCACCGTCGGCGCCGTTGCCGCCGGCCCCACCG	2110	PE_PGRS27	Rv1450c	116	569	98	623	1.3	54.21	52.27	1.14	0.0475089	Minimal
1211	2866578	H/37/Q	Hetero	1211	CAC/CAA	H→Q	37	lppA	Rv2543	91	432	123	760	1.3	42.52	63.76	1.17	0.0477932	Minimal
1212	1638212	V/6/V	Homo	1212	GTA/GTG	V→V	6	PE_PGRS28	Rv1452c	7	16	207	1176	2.49	3.27	98.66	2.44	0.0481419	Minimal
1213	3933458	CGGCGGCCAAGGCGGCCAAGGCGG/2454/CGGCGGCCAAGGCGG	Homo	1213	-	CGGCGGCCAAGGCGGCCAAGGCGG→CGGCGGCCAAGGCGG	2454	PE_PGRS54	Rv3508	5	9	209	1183	3.14	2.34	99.24	3.09	0.0484976	Minimal
1214	1287081	C/-247/T	Homo	1214	-	C→T	-247	narG/promoter	-	20	71	194	1121	1.63	9.35	94.04	1.57	0.048704	Minimal
1215	3067949	C/-4/T	Homo	1215	-	C→T	-4	thyX/promoter	-	3	3	211	1189	5.64	1.4	99.75	5.57	0.0488123	Moderate
1216	3744831	T/2785/I	Hetero	1216	ACC/ATC	T→I	2785	PPE55	Rv3347c	3	3	211	1189	5.64	1.4	99.75	5.57	0.0488123	Moderate
1217	3834803	C/-89/A	Homo	1217	-	C→A	-89	whiB3/promoter	-	3	3	211	1189	5.64	1.4	99.75	5.57	0.0488123	Moderate
1218	3915836	A/17/A	Homo	1218	GCC/GCT	A→A	17	mce4D	Rv3496c	3	3	211	1189	5.64	1.4	99.75	5.57	0.0488123	Moderate
1219	3943135	C/-677/G	Homo	1219	-	C→G	-677	PE_PGRS56/promoter	-	3	3	211	1189	5.64	1.4	99.75	5.57	0.0488123	Moderate
1220	3943139	A/-673/C	Homo	1220	-	A→C	-673	PE_PGRS56/promoter	-	3	3	211	1189	5.64	1.4	99.75	5.57	0.0488123	Moderate
1221	4130329	S/10/L	Homo	1221	TCA/TTA	S→L	10	-	Rv3688c	3	3	211	1189	5.64	1.4	99.75	5.57	0.0488123	Moderate
1222	477898	AGGGGGG/659/AGGGGGGG	Homo	1222	-	AGGGGGG→AGGGGGGG	659	lpqK	Rv0399c	3	3	211	1189	5.64	1.4	99.75	5.57	0.0488123	Moderate
1223	836372	V/224/V	Homo	1223	GTT/GTC	V→V	224	PE_PGRS9	Rv0746	3	3	211	1189	5.64	1.4	99.75	5.57	0.0488123	Moderate
1224	836375	G/225/G	Homo	1224	GGT/GGC	G→G	225	PE_PGRS9	Rv0746	3	3	211	1189	5.64	1.4	99.75	5.57	0.0488123	Moderate
1225	839807	GCCGGCGGGA/1357/G	Homo	1225	-	GCCGGCGGGA→G	1357	PE_PGRS10	Rv0747	3	3	211	1189	5.64	1.4	99.75	5.57	0.0488123	Moderate
1226	845795	E/53/E	Homo	1226	GAG/GAA	E→E	53	mmsA	Rv0753c	3	3	211	1189	5.64	1.4	99.75	5.57	0.0488123	Moderate
1227	2196855	V/289/V	Hetero	1227	GTG/GTA	V→V	289	-	Rv1945	18	62	196	1130	1.67	8.41	94.8	1.62	0.0488877	Minimal
1228	77469	G/52/S	Homo	1228	GGC/AGC	G→S	52	sdaA	Rv0069c	15	49	199	1143	1.76	7.01	95.89	1.71	0.0505006	Indeterminate
1229	335705	G/202/G	Hetero	1229	GGC/GGA	G→G	202	-	Rv0278c	8	20	206	1172	2.28	3.74	98.32	2.23	0.0505202	Indeterminate
1230	1213388	TCGGCGGCGGCGGCGG/1829/TCGGCGGCGGCGG	Hetero	1230	-	TCGGCGGCGGCGGCGG→TCGGCGGCGGCGG	1829	PE_PGRS21	Rv1087	4	6	210	1186	3.77	1.87	99.5	3.71	0.0517215	Indeterminate
1231	1875444	P/47/P	Hetero	1231	CCG/CCA	P→P	47	pks7	Rv1661	4	6	210	1186	3.77	1.87	99.5	3.71	0.0517215	Indeterminate
1232	225500	G/358/S	Homo	1232	GGT/AGT	G→S	358	-	Rv0193c	4	6	210	1186	3.77	1.87	99.5	3.71	0.0517215	Indeterminate
1233	2867037	D/190/D	Hetero	1233	GAT/GAC	D→D	190	lppA	Rv2543	4	6	210	1186	3.77	1.87	99.5	3.71	0.0517215	Indeterminate
1234	3377347	G/299/G	Homo	1234	GGG/GGT	G→G	299	PPE46	Rv3018c	4	6	210	1186	3.77	1.87	99.5	3.71	0.0517215	Indeterminate
1235	3834803	G/-282/T	Homo	1235	-	G→T	-282	-	Rv3415c/promoter	4	6	210	1186	3.77	1.87	99.5	3.71	0.0517215	Indeterminate
1236	927079	G/573/G	Homo	1236	GGA/GGG	G→G	573	PE_PGRS13	Rv0833	4	6	210	1186	3.77	1.87	99.5	3.71	0.0517215	Indeterminate
1237	2165503	A/603/A	Hetero	1237	GCA/GCT	A→A	603	PPE34	Rv1917c	174	906	40	286	1.37	81.31	23.99	1.07	0.0522346	Indeterminate
1238	1096508	C/-314/G	Homo	1238	-	C→G	-314	mprA/promoter	-	31	124	183	1068	1.46	14.49	89.6	1.39	0.0540446	Indeterminate
1239	2196834	G/282/G	Hetero	1239	GGG/GGC	G→G	282	-	Rv1945	18	63	196	1129	1.65	8.41	94.71	1.59	0.0545016	Indeterminate
1240	336617	P/819/P	Hetero	1240	CCC/CCG	P→P	819	PE_PGRS4	Rv0279c	212	1156	2	36	3.3	99.07	3.02	1.02	0.0550806	Indeterminate
1241	336620	T/818/T	Hetero	1241	ACA/ACG	T→T	818	PE_PGRS4	Rv0279c	212	1156	2	36	3.3	99.07	3.02	1.02	0.0550806	Indeterminate
1242	3738521	G/1418/G	Hetero	1242	GGC/GGT	G→G	1418	PE_PGRS50	Rv3345c	33	134	181	1058	1.44	15.42	88.76	1.37	0.0551863	Indeterminate
1243	1189137	CGCCGCCGGCCCCGCCGTTGCC/1288/CGCCGCCGGCCCCGCCGTTGCCGCCGGCCCCGCCGTTGCC	Homo	1243	-	CGCCGCCGGCCCCGCCGTTGCC→CGCCGCCGGCCCCGCCGTTGCCGCCGGCCCCGCCGTTGCC	1288	PE_PGRS19	Rv1067c	124	617	90	575	1.28	57.94	48.24	1.12	0.0552835	Indeterminate
1244	2025913	S/205/P	Homo	1244	TCG/CCG	S→P	205	PPE25	Rv1787	6	13	208	1179	2.62	2.8	98.91	2.57	0.055802	Indeterminate
1245	2866744	D/93/N	Homo	1245	GAC/AAC	D→N	93	lppA	Rv2543	6	13	208	1179	2.62	2.8	98.91	2.57	0.055802	Indeterminate
1246	3947557	A/588/A	Hetero	1246	GCG/GCC	A→A	588	PE_PGRS57	Rv3514	6	13	208	1179	2.62	2.8	98.91	2.57	0.055802	Indeterminate
1247	840178	G/576/G	Hetero	1247	GGG/GGC	G→G	576	PE_PGRS10	Rv0747	19	68	195	1124	1.61	8.88	94.3	1.56	0.0571633	Indeterminate
1248	338960	A/38/A	Hetero	1248	GCA/GCG	A→A	38	PE_PGRS4	Rv0279c	202	1084	12	108	1.68	94.39	9.06	1.04	0.0577553	Indeterminate
1249	335847	G/155/V	Homo	1249	GGC/GTC	G→V	155	-	Rv0278c	33	135	181	1057	1.43	15.42	88.67	1.36	0.0594081	Indeterminate
1250	338618	G/152/G	Homo	1250	GGG/GGC	G→G	152	PE_PGRS4	Rv0279c	36	150	178	1042	1.4	16.82	87.42	1.34	0.0603902	Indeterminate
1251	2196840	H/284/H	Hetero	1251	CAT/CAC	H→H	284	-	Rv1945	18	64	196	1128	1.62	8.41	94.63	1.57	0.0605556	Indeterminate
1252	1864924	ACCGCCGGCCCCGCCGT/459/ACCGCCGGCCCCGCCGTCGGGTCCGCCGGCCCCGCCGT	Homo	1252	-	ACCGCCGGCCCCGCCGT→ACCGCCGGCCCCGCCGTCGGGTCCGCCGGCCCCGCCGT	459	PE_PGRS30	Rv1651c	168	873	46	319	1.33	78.5	26.76	1.07	0.0608591	Indeterminate
1253	4252878	T/-115/A	Homo	1253	-	T→A	-115	-	Rv3798/promoter	8	21	206	1171	2.17	3.74	98.24	2.12	0.0609605	Indeterminate
1254	1008371	A/55/A	Homo	1254	GCG/GCA	A→A	55	echA6	Rv0905	2	1	212	1191	11.24	0.93	99.92	11.14	0.0622551	Indeterminate
1255	1010358	G/75/S	Homo	1255	GGC/AGC	G→S	75	-	Rv0907	2	1	212	1191	11.24	0.93	99.92	11.14	0.0622551	Indeterminate
1256	1018016	A/237/G	Homo	1256	GCG/GGG	A→G	237	-	Rv0913c	2	1	212	1191	11.24	0.93	99.92	11.14	0.0622551	Indeterminate
1257	1042677	G/188/E	Homo	1257	GGG/GAG	G→E	188	pstS1	Rv0934	2	1	212	1191	11.24	0.93	99.92	11.14	0.0622551	Indeterminate
1258	1062469	A/169/V	Homo	1258	GCA/GTA	A→V	169	sucC	Rv0951	2	1	212	1191	11.24	0.93	99.92	11.14	0.0622551	Indeterminate
1259	1080498	A/586/T	Homo	1259	GCG/ACG	A→T	586	ctpV	Rv0969	2	1	212	1191	11.24	0.93	99.92	11.14	0.0622551	Indeterminate
1260	1095929	L/175/L	Homo	1260	CTA/TTA	L→L	175	PE_PGRS18	Rv0980c	2	1	212	1191	11.24	0.93	99.92	11.14	0.0622551	Indeterminate
1261	1099330	P/89/T	Homo	1261	CCT/ACT	P→T	89	pepD	Rv0983	2	1	212	1191	11.24	0.93	99.92	11.14	0.0622551	Indeterminate
1262	1105606	A/164/V	Homo	1262	GCG/GTG	A→V	164	-	Rv0988	2	1	212	1191	11.24	0.93	99.92	11.14	0.0622551	Indeterminate
1263	1107547	A/185/T	Homo	1263	GCG/ACG	A→T	185	-	Rv0990c	2	1	212	1191	11.24	0.93	99.92	11.14	0.0622551	Indeterminate
1264	1111426	G/386/G	Homo	1264	GGG/GGC	G→G	386	moeA1	Rv0994	2	1	212	1191	11.24	0.93	99.92	11.14	0.0622551	Indeterminate
1265	1140229	H/421/H	Homo	1265	CAC/CAT	H→H	421	mfd	Rv1020	2	1	212	1191	11.24	0.93	99.92	11.14	0.0622551	Indeterminate
1266	1189586	A/280/D	Hetero	1266	GCC/GAC	A→D	280	PE_PGRS19	Rv1067c	2	1	212	1191	11.24	0.93	99.92	11.14	0.0622551	Indeterminate
1267	1191418	G/244/V	Hetero	1267	GGG/GTG	G→V	244	PE_PGRS20	Rv1068c	2	1	212	1191	11.24	0.93	99.92	11.14	0.0622551	Indeterminate
1268	1194475	R/190/T	Homo	1268	AGG/ACG	R→T	190	echA8	Rv1070c	2	1	212	1191	11.24	0.93	99.92	11.14	0.0622551	Indeterminate
1269	1199	R/400/H	Homo	1269	CGC/CAC	R→H	400	dnaA	Rv0001	2	1	212	1191	11.24	0.93	99.92	11.14	0.0622551	Indeterminate
1270	1200706	C/-336/G	Homo	1270	-	C→G	-336	-	Rv1075c/promoter	2	1	212	1191	11.24	0.93	99.92	11.14	0.0622551	Indeterminate
1271	1243633	A/-74/G	Homo	1271	-	A→G	-74	zwf1/promoter	-	2	1	212	1191	11.24	0.93	99.92	11.14	0.0622551	Indeterminate
1272	1245072	Q/456/*	Homo	1272	CAG/TAG	Q→*	456	zwf1	Rv1121	2	1	212	1191	11.24	0.93	99.92	11.14	0.0622551	Indeterminate
1273	1294	R/432/C	Homo	1273	CGC/TGC	R→C	432	dnaA	Rv0001	2	1	212	1191	11.24	0.93	99.92	11.14	0.0622551	Indeterminate
1274	1295555	V/463/A	Homo	1274	GTG/GCG	V→A	463	typA	Rv1165	2	1	212	1191	11.24	0.93	99.92	11.14	0.0622551	Indeterminate
1275	1312143	S/386/L	Homo	1275	TCG/TTG	S→L	386	-	Rv1179c	2	1	212	1191	11.24	0.93	99.92	11.14	0.0622551	Indeterminate
1276	1347617	L/336/L	Homo	1276	CTG/CTA	L→L	336	-	Rv1204c	2	1	212	1191	11.24	0.93	99.92	11.14	0.0622551	Indeterminate
1277	1371334	E/139/K	Homo	1277	GAA/AAA	E→K	139	lpqX	Rv1228	2	1	212	1191	11.24	0.93	99.92	11.14	0.0622551	Indeterminate
1278	138169	I/77/V	Homo	1278	ATA/GTA	I→V	77	gmhB	Rv0114	2	1	212	1191	11.24	0.93	99.92	11.14	0.0622551	Indeterminate
1279	1398120	R/374/H	Homo	1279	CGC/CAC	R→H	374	-	Rv1251c	2	1	212	1191	11.24	0.93	99.92	11.14	0.0622551	Indeterminate
1280	1409793	G/47/G	Homo	1280	GGC/GGA	G→G	47	-	Rv1261c	2	1	212	1191	11.24	0.93	99.92	11.14	0.0622551	Indeterminate
1281	1412467	H/192/D	Homo	1281	CAC/GAC	H→D	192	-	Rv1264	2	1	212	1191	11.24	0.93	99.92	11.14	0.0622551	Indeterminate
1282	1419366	T/128/N	Homo	1282	ACC/AAC	T→N	128	lprA	Rv1270c	2	1	212	1191	11.24	0.93	99.92	11.14	0.0622551	Indeterminate
1283	1431338	A/426/V	Homo	1283	GCG/GTG	A→V	426	-	Rv1279	2	1	212	1191	11.24	0.93	99.92	11.14	0.0622551	Indeterminate
1284	1440517	H/537/H	Homo	1284	CAC/CAT	H→H	537	-	Rv1286	2	1	212	1191	11.24	0.93	99.92	11.14	0.0622551	Indeterminate
1285	1448518	V/164/A	Homo	1285	GTC/GCC	V→A	164	lysA	Rv1293	2	1	212	1191	11.24	0.93	99.92	11.14	0.0622551	Indeterminate
1286	1466449	E/203/E	Homo	1286	GAG/GAA	E→E	203	atpD	Rv1310	2	1	212	1191	11.24	0.93	99.92	11.14	0.0622551	Indeterminate
1287	1471660	G/-186/T	Homo	1287	-	G→T	-186	rrs/promoter	-	2	1	212	1191	11.24	0.93	99.92	11.14	0.0622551	Indeterminate
1288	1472713	T/868/C	Hetero	1288	-	T→C	868	rrs	Rvnr01	2	1	212	1191	11.24	0.93	99.92	11.14	0.0622551	Indeterminate
1289	1472716	C/871/T	Hetero	1289	-	C→T	871	rrs	Rvnr01	2	1	212	1191	11.24	0.93	99.92	11.14	0.0622551	Indeterminate
1290	1472734	C/889/T	Hetero	1290	-	C→T	889	rrs	Rvnr01	2	1	212	1191	11.24	0.93	99.92	11.14	0.0622551	Indeterminate
1291	1472741	G/896/A	Hetero	1291	-	G→A	896	rrs	Rvnr01	2	1	212	1191	11.24	0.93	99.92	11.14	0.0622551	Indeterminate
1292	1473192	A/1347/G	Hetero	1292	-	A→G	1347	rrs	Rvnr01	2	1	212	1191	11.24	0.93	99.92	11.14	0.0622551	Indeterminate
1293	1473205	T/1360/C	Hetero	1293	-	T→C	1360	rrs	Rvnr01	2	1	212	1191	11.24	0.93	99.92	11.14	0.0622551	Indeterminate
1294	1476294	A/2637/G	Hetero	1294	-	A→G	2637	rrl	Rvnr02	2	1	212	1191	11.24	0.93	99.92	11.14	0.0622551	Indeterminate
1295	1476295	C/2638/G	Hetero	1295	-	C→G	2638	rrl	Rvnr02	2	1	212	1191	11.24	0.93	99.92	11.14	0.0622551	Indeterminate
1296	1476296	C/2639/T	Hetero	1296	-	C→T	2639	rrl	Rvnr02	2	1	212	1191	11.24	0.93	99.92	11.14	0.0622551	Indeterminate
1297	1477866	V/418/A	Homo	1297	GTG/GCG	V→A	418	alkA	Rv1317c	2	1	212	1191	11.24	0.93	99.92	11.14	0.0622551	Indeterminate
1298	1486487	Q/209/P	Homo	1298	CAG/CCG	Q→P	209	fadA4	Rv1323	2	1	212	1191	11.24	0.93	99.92	11.14	0.0622551	Indeterminate
1299	152749	T/142/T	Homo	1299	ACC/ACT	T→T	142	treS	Rv0126	2	1	212	1191	11.24	0.93	99.92	11.14	0.0622551	Indeterminate
1300	1533788	T/-155/A	Homo	1300	-	T→A	-155	PPE19/promoter	-	2	1	212	1191	11.24	0.93	99.92	11.14	0.0622551	Indeterminate
1301	1535895	G/584/R	Homo	1301	GGC/CGC	G→R	584	-	Rv1364c	2	1	212	1191	11.24	0.93	99.92	11.14	0.0622551	Indeterminate
1302	1540232	V/138/V	Homo	1302	GTG/GTA	V→V	138	-	Rv1367c	2	1	212	1191	11.24	0.93	99.92	11.14	0.0622551	Indeterminate
1303	154162	G/-70/A	Homo	1303	-	G→A	-70	mak/promoter	-	2	1	212	1191	11.24	0.93	99.92	11.14	0.0622551	Indeterminate
1304	1573160	ACCCCCCC/698/ACCCCCC	Homo	1304	-	ACCCCCCC→ACCCCCC	698	PE_PGRS25	Rv1396c	2	1	212	1191	11.24	0.93	99.92	11.14	0.0622551	Indeterminate
1305	1579312	T/567/M	Homo	1305	ACG/ATG	T→M	567	priA	Rv1402	2	1	212	1191	11.24	0.93	99.92	11.14	0.0622551	Indeterminate
1306	1583128	R/10/C	Homo	1306	CGC/TGC	R→C	10	fmu	Rv1407	2	1	212	1191	11.24	0.93	99.92	11.14	0.0622551	Indeterminate
1307	1598103	Y/66/Y	Homo	1307	TAC/TAT	Y→Y	66	whiA	Rv1423	2	1	212	1191	11.24	0.93	99.92	11.14	0.0622551	Indeterminate
1308	1613138	G/-188/T	Homo	1308	-	G→T	-188	-	Rv1435c/promoter	2	1	212	1191	11.24	0.93	99.92	11.14	0.0622551	Indeterminate
1309	162013	TAC/243/T	Homo	1309	-	TAC→T	243	ephF	Rv0134	2	1	212	1191	11.24	0.93	99.92	11.14	0.0622551	Indeterminate
1310	162016	T/82/T	Homo	1310	ACC/ACT	T→T	82	ephF	Rv0134	2	1	212	1191	11.24	0.93	99.92	11.14	0.0622551	Indeterminate
1311	162074	V/102/I	Homo	1311	GTC/ATC	V→I	102	ephF	Rv0134	2	1	212	1191	11.24	0.93	99.92	11.14	0.0622551	Indeterminate
1312	1629190	A/337/V	Homo	1312	GCC/GTC	A→V	337	tkt	Rv1449c	2	1	212	1191	11.24	0.93	99.92	11.14	0.0622551	Indeterminate
1313	1634912	C/-117/T	Homo	1313	-	C→T	-117	-	Rv1451/promoter	2	1	212	1191	11.24	0.93	99.92	11.14	0.0622551	Indeterminate
1314	1636867	G/455/S	Homo	1314	GGC/AGC	G→S	455	PE_PGRS28	Rv1452c	2	1	212	1191	11.24	0.93	99.92	11.14	0.0622551	Indeterminate
1315	1646451	S/89/L	Homo	1315	TCG/TTG	S→L	89	-	Rv1460	2	1	212	1191	11.24	0.93	99.92	11.14	0.0622551	Indeterminate
1316	1708154	R/129/Q	Homo	1316	CGA/CAA	R→Q	129	-	Rv1516c	2	1	212	1191	11.24	0.93	99.92	11.14	0.0622551	Indeterminate
1317	1715379	GAAAAAA/2234/GAAAAA	Homo	1317	-	GAAAAAA→GAAAAA	2234	mmpL12	Rv1522c	2	1	212	1191	11.24	0.93	99.92	11.14	0.0622551	Indeterminate
1318	1726197	H/738/R	Homo	1318	CAC/CGC	H→R	738	pks5	Rv1527c	2	1	212	1191	11.24	0.93	99.92	11.14	0.0622551	Indeterminate
1319	1727479	P/311/S	Homo	1319	CCG/TCG	P→S	311	pks5	Rv1527c	2	1	212	1191	11.24	0.93	99.92	11.14	0.0622551	Indeterminate
1320	1749894	I/734/S	Homo	1320	ATT/AGT	I→S	734	dnaE1	Rv1547	2	1	212	1191	11.24	0.93	99.92	11.14	0.0622551	Indeterminate
1321	1781781	T/95/N	Homo	1321	ACC/AAC	T→N	95	-	Rv1576c	2	1	212	1191	11.24	0.93	99.92	11.14	0.0622551	Indeterminate
1322	178254	CG/1056/C	Homo	1322	-	CG→C	1056	PE1	Rv0151c	2	1	212	1191	11.24	0.93	99.92	11.14	0.0622551	Indeterminate
1323	1784574	P/447/S	Homo	1323	CCG/TCG	P→S	447	-	Rv1582c	2	1	212	1191	11.24	0.93	99.92	11.14	0.0622551	Indeterminate
1324	1802576	A/181/G	Homo	1324	GCT/GGT	A→G	181	hisB	Rv1601	2	1	212	1191	11.24	0.93	99.92	11.14	0.0622551	Indeterminate
1325	181271	L/239/L	Homo	1325	CTG/TTG	L→L	239	ptbB	Rv0153c	2	1	212	1191	11.24	0.93	99.92	11.14	0.0622551	Indeterminate
1326	1852749	R/159/R	Homo	1326	CGC/CGA	R→R	159	infC	Rv1641	2	1	212	1191	11.24	0.93	99.92	11.14	0.0622551	Indeterminate
1327	1875469	L/56/L	Hetero	1327	CTG/TTG	L→L	56	pks7	Rv1661	2	1	212	1191	11.24	0.93	99.92	11.14	0.0622551	Indeterminate
1328	1876073	C/257/Y	Homo	1328	TGT/TAT	C→Y	257	pks7	Rv1661	2	1	212	1191	11.24	0.93	99.92	11.14	0.0622551	Indeterminate
1329	1883365	A/554/A	Homo	1329	GCG/GCC	A→A	554	pks8	Rv1662	2	1	212	1191	11.24	0.93	99.92	11.14	0.0622551	Indeterminate
1330	1891246	V/7/V	Homo	1330	GTG/GTT	V→V	7	pks11	Rv1665	2	1	212	1191	11.24	0.93	99.92	11.14	0.0622551	Indeterminate
1331	1911841	G/81/R	Homo	1331	GGG/CGG	G→R	81	-	Rv1686c	2	1	212	1191	11.24	0.93	99.92	11.14	0.0622551	Indeterminate
1332	1912008	G/25/A	Homo	1332	GGT/GCT	G→A	25	-	Rv1686c	2	1	212	1191	11.24	0.93	99.92	11.14	0.0622551	Indeterminate
1333	1928139	D/146/V	Homo	1333	GAC/GTC	D→V	146	-	Rv1702c	2	1	212	1191	11.24	0.93	99.92	11.14	0.0622551	Indeterminate
1334	1931288	V/57/I	Homo	1334	GTC/ATC	V→I	57	cycA	Rv1704c	2	1	212	1191	11.24	0.93	99.92	11.14	0.0622551	Indeterminate
1335	1953654	L/129/L	Homo	1335	CTA/TTA	L→L	129	-	Rv1727	2	1	212	1191	11.24	0.93	99.92	11.14	0.0622551	Indeterminate
1336	1965153	M/73/T	Homo	1336	ATG/ACG	M→T	73	narK2	Rv1737c	2	1	212	1191	11.24	0.93	99.92	11.14	0.0622551	Indeterminate
1337	1969667	V/222/M	Homo	1337	GTG/ATG	V→M	222	pknE	Rv1743	2	1	212	1191	11.24	0.93	99.92	11.14	0.0622551	Indeterminate
1338	1974428	R/267/C	Homo	1338	CGC/TGC	R→C	267	-	Rv1747	2	1	212	1191	11.24	0.93	99.92	11.14	0.0622551	Indeterminate
1339	1979453	R/39/S	Homo	1339	CGC/AGC	R→S	39	fadD1	Rv1750c	2	1	212	1191	11.24	0.93	99.92	11.14	0.0622551	Indeterminate
1340	2008250	Y/140/C	Homo	1340	TAC/TGC	Y→C	140	-	Rv1774	2	1	212	1191	11.24	0.93	99.92	11.14	0.0622551	Indeterminate
1341	2028120	G/-305/A	Homo	1341	-	G→A	-305	PPE27/promoter	-	2	1	212	1191	11.24	0.93	99.92	11.14	0.0622551	Indeterminate
1342	2030787	V/32/I	Homo	1342	GTT/ATT	V→I	32	esxN	Rv1793	2	1	212	1191	11.24	0.93	99.92	11.14	0.0622551	Indeterminate
1343	2030808	G/39/S	Homo	1343	GGT/AGT	G→S	39	esxN	Rv1793	2	1	212	1191	11.24	0.93	99.92	11.14	0.0622551	Indeterminate
1344	2048605	G/-1316/T	Homo	1344	-	G→T	-1316	PPE32/promoter	-	2	1	212	1191	11.24	0.93	99.92	11.14	0.0622551	Indeterminate
1345	2060946	S/451/F	Homo	1345	TCC/TTC	S→F	451	-	Rv1817	2	1	212	1191	11.24	0.93	99.92	11.14	0.0622551	Indeterminate
1346	2079930	T/34/I	Homo	1346	ACA/ATA	T→I	34	lipZ	Rv1834	2	1	212	1191	11.24	0.93	99.92	11.14	0.0622551	Indeterminate
1347	2117310	T/-37/G	Homo	1347	-	T→G	-37	-	Rv1868/promoter	2	1	212	1191	11.24	0.93	99.92	11.14	0.0622551	Indeterminate
1348	2118252	E/302/E	Homo	1348	GAG/GAA	E→E	302	-	Rv1868	2	1	212	1191	11.24	0.93	99.92	11.14	0.0622551	Indeterminate
1349	2141681	Y/63/*	Homo	1349	TAC/TAA	Y→*	63	-	Rv1894c	2	1	212	1191	11.24	0.93	99.92	11.14	0.0622551	Indeterminate
1350	2141739	P/44/L	Homo	1350	CCG/CTG	P→L	44	-	Rv1894c	2	1	212	1191	11.24	0.93	99.92	11.14	0.0622551	Indeterminate
1351	214396	K/103/N	Homo	1351	AAG/AAT	K→N	103	-	Rv0183	2	1	212	1191	11.24	0.93	99.92	11.14	0.0622551	Indeterminate
1352	214831	L/248/L	Homo	1352	CTG/CTA	L→L	248	-	Rv0183	2	1	212	1191	11.24	0.93	99.92	11.14	0.0622551	Indeterminate
1353	2153192	A/-297/C	Homo	1353	-	A→C	-297	-	Rv1906c/promoter	2	1	212	1191	11.24	0.93	99.92	11.14	0.0622551	Indeterminate
1354	2156752	Q/183/R	Homo	1354	CAG/CGG	Q→R	183	-	Rv1910c	2	1	212	1191	11.24	0.93	99.92	11.14	0.0622551	Indeterminate
1355	2170938	G/-326/A	Homo	1355	-	G→A	-326	PPE35/promoter	-	2	1	212	1191	11.24	0.93	99.92	11.14	0.0622551	Indeterminate
1356	2172646	P/384/S	Homo	1356	CCG/TCG	P→S	384	lppF	Rv1921c	2	1	212	1191	11.24	0.93	99.92	11.14	0.0622551	Indeterminate
1357	2175183	A/4/E	Homo	1357	GCG/GAG	A→E	4	lipD	Rv1923	2	1	212	1191	11.24	0.93	99.92	11.14	0.0622551	Indeterminate
1358	2175392	R/74/C	Homo	1358	CGC/TGC	R→C	74	lipD	Rv1923	2	1	212	1191	11.24	0.93	99.92	11.14	0.0622551	Indeterminate
1359	2179053	Q/128/H	Homo	1359	CAA/CAC	Q→H	128	mpt63	Rv1926c	2	1	212	1191	11.24	0.93	99.92	11.14	0.0622551	Indeterminate
1360	2196684	P/232/P	Homo	1360	CCG/CCA	P→P	232	-	Rv1945	2	1	212	1191	11.24	0.93	99.92	11.14	0.0622551	Indeterminate
1361	2201984	A/89/V	Homo	1361	GCG/GTG	A→V	89	higB	Rv1955	2	1	212	1191	11.24	0.93	99.92	11.14	0.0622551	Indeterminate
1362	2205118	GGAGA/156/GGA	Homo	1362	-	GGAGA→GGA	156	vapC35	Rv1962c	2	1	212	1191	11.24	0.93	99.92	11.14	0.0622551	Indeterminate
1363	2211572	G/324/G	Homo	1363	GGC/GGG	G→G	324	mce3B	Rv1967	2	1	212	1191	11.24	0.93	99.92	11.14	0.0622551	Indeterminate
1364	2211670	V/15/V	Homo	1364	GTC/GTT	V→V	15	mce3C	Rv1968	2	1	212	1191	11.24	0.93	99.92	11.14	0.0622551	Indeterminate
1365	2221053	I/49/T	Homo	1365	ATC/ACC	I→T	49	-	Rv1978	2	1	212	1191	11.24	0.93	99.92	11.14	0.0622551	Indeterminate
1366	2226126	G/-25/A	Homo	1366	-	G→A	-25	vapB36/promoter	-	2	1	212	1191	11.24	0.93	99.92	11.14	0.0622551	Indeterminate
1367	224025	V/154/V	Homo	1367	GTC/GTT	V→V	154	-	Rv0192	2	1	212	1191	11.24	0.93	99.92	11.14	0.0622551	Indeterminate
1368	2243129	A/198/V	Homo	1368	GCC/GTC	A→V	198	-	Rv1998c	2	1	212	1191	11.24	0.93	99.92	11.14	0.0622551	Indeterminate
1369	2244234	A/302/V	Homo	1369	GCG/GTG	A→V	302	-	Rv1999c	2	1	212	1191	11.24	0.93	99.92	11.14	0.0622551	Indeterminate
1370	2277858	F/210/S	Homo	1370	TTC/TCC	F→S	210	-	Rv2030c	2	1	212	1191	11.24	0.93	99.92	11.14	0.0622551	Indeterminate
1371	2279306	L/60/V	Homo	1371	CTG/GTG	L→V	60	acg	Rv2032	2	1	212	1191	11.24	0.93	99.92	11.14	0.0622551	Indeterminate
1372	228591	L/572/V	Homo	1372	CTC/GTC	L→V	572	-	Rv0194	2	1	212	1191	11.24	0.93	99.92	11.14	0.0622551	Indeterminate
1373	2288218	L/155/S	Homo	1373	TTG/TCG	L→S	155	-	Rv2042c	2	1	212	1191	11.24	0.93	99.92	11.14	0.0622551	Indeterminate
1374	2288925	F/106/C	Homo	1374	TTC/TGC	F→C	106	pncA	Rv2043c	2	1	212	1191	11.24	0.93	99.92	11.14	0.0622551	Indeterminate
1375	2288951	ACCC/291/ACCCC	Homo	1375	-	ACCC→ACCCC	291	pncA	Rv2043c	2	1	212	1191	11.24	0.93	99.92	11.14	0.0622551	Indeterminate
1376	2289188	CG/54/CGG	Hetero	1376	-	CG→CGG	54	pncA	Rv2043c	2	1	212	1191	11.24	0.93	99.92	11.14	0.0622551	Indeterminate
1377	229370	F/831/F	Homo	1377	TTC/TTT	F→F	831	-	Rv0194	2	1	212	1191	11.24	0.93	99.92	11.14	0.0622551	Indeterminate
1378	2300666	D/2107/D	Hetero	1378	GAC/GAT	D→D	2107	pks12	Rv2048c	2	1	212	1191	11.24	0.93	99.92	11.14	0.0622551	Indeterminate
1379	2301121	L/1956/L	Homo	1379	CTG/TTG	L→L	1956	pks12	Rv2048c	2	1	212	1191	11.24	0.93	99.92	11.14	0.0622551	Indeterminate
1380	2314151	R/68/H	Homo	1380	CGC/CAC	R→H	68	rpsR2	Rv2055c	2	1	212	1191	11.24	0.93	99.92	11.14	0.0622551	Indeterminate
1381	2317834	L/974/M	Homo	1381	CTG/ATG	L→M	974	cobN	Rv2062c	2	1	212	1191	11.24	0.93	99.92	11.14	0.0622551	Indeterminate
1382	2318368	L/796/V	Homo	1382	CTG/GTG	L→V	796	cobN	Rv2062c	2	1	212	1191	11.24	0.93	99.92	11.14	0.0622551	Indeterminate
1383	2327658	V/190/I	Homo	1383	GTC/ATC	V→I	190	cobK	Rv2070c	2	1	212	1191	11.24	0.93	99.92	11.14	0.0622551	Indeterminate
1384	2339354	AG/646/AGG	Homo	1384	-	AG→AGG	646	-	Rv2082	2	1	212	1191	11.24	0.93	99.92	11.14	0.0622551	Indeterminate
1385	2352193	A/279/A	Homo	1385	GCC/GCT	A→A	279	tatC	Rv2093c	2	1	212	1191	11.24	0.93	99.92	11.14	0.0622551	Indeterminate
1386	2359097	D/237/N	Homo	1386	GAC/AAC	D→N	237	-	Rv2100	2	1	212	1191	11.24	0.93	99.92	11.14	0.0622551	Indeterminate
1387	2364064	A/225/V	Homo	1387	GCC/GTC	A→V	225	-	Rv2102	2	1	212	1191	11.24	0.93	99.92	11.14	0.0622551	Indeterminate
1388	237754	A/183/A	Homo	1388	GCC/GCT	A→A	183	-	Rv0200	2	1	212	1191	11.24	0.93	99.92	11.14	0.0622551	Indeterminate
1389	23779	C/-42/T	Homo	1389	-	C→T	-42	fhaB/promoter	-	2	1	212	1191	11.24	0.93	99.92	11.14	0.0622551	Indeterminate
1390	237849	G/215/D	Homo	1390	GGC/GAC	G→D	215	-	Rv0200	2	1	212	1191	11.24	0.93	99.92	11.14	0.0622551	Indeterminate
1391	2381802	A/244/A	Hetero	1391	GCC/GCT	A→A	244	PPE37	Rv2123	2	1	212	1191	11.24	0.93	99.92	11.14	0.0622551	Indeterminate
1392	2384874	A/398/A	Homo	1392	GCC/GCT	A→A	398	metH	Rv2124c	2	1	212	1191	11.24	0.93	99.92	11.14	0.0622551	Indeterminate
1393	2387302	E/224/G	Hetero	1393	GAG/GGG	E→G	224	PE_PGRS37	Rv2126c	2	1	212	1191	11.24	0.93	99.92	11.14	0.0622551	Indeterminate
1394	239016	P/759/P	Homo	1394	CCG/CCA	P→P	759	mmpL11	Rv0202c	2	1	212	1191	11.24	0.93	99.92	11.14	0.0622551	Indeterminate
1395	2395743	R/90/K	Homo	1395	AGA/AAA	R→K	90	-	Rv2135c	2	1	212	1191	11.24	0.93	99.92	11.14	0.0622551	Indeterminate
1396	2409527	A/-3/G	Homo	1396	-	A→G	-3	ftsZ/promoter	-	2	1	212	1191	11.24	0.93	99.92	11.14	0.0622551	Indeterminate
1397	2411986	R/46/H	Homo	1397	CGC/CAC	R→H	46	murC	Rv2152c	2	1	212	1191	11.24	0.93	99.92	11.14	0.0622551	Indeterminate
1398	2419778	A/277/A	Homo	1398	GCC/GCG	A→A	277	murE	Rv2158c	2	1	212	1191	11.24	0.93	99.92	11.14	0.0622551	Indeterminate
1399	2436862	F/318/F	Homo	1399	TTC/TTT	F→F	318	mptA	Rv2174	2	1	212	1191	11.24	0.93	99.92	11.14	0.0622551	Indeterminate
1400	2439365	M/195/V	Hetero	1400	ATG/GTG	M→V	195	-	Rv2177c	2	1	212	1191	11.24	0.93	99.92	11.14	0.0622551	Indeterminate
1401	2455363	R/515/R	Homo	1401	CGC/CGG	R→R	515	-	Rv2191	2	1	212	1191	11.24	0.93	99.92	11.14	0.0622551	Indeterminate
1402	2462256	V/264/V	Homo	1402	GTG/GTA	V→V	264	mmpS3	Rv2198c	2	1	212	1191	11.24	0.93	99.92	11.14	0.0622551	Indeterminate
1403	2463252	V/134/G	Homo	1403	GTC/GGC	V→G	134	-	Rv2199c	2	1	212	1191	11.24	0.93	99.92	11.14	0.0622551	Indeterminate
1404	2463253	V/134/L	Homo	1404	GTC/CTC	V→L	134	-	Rv2199c	2	1	212	1191	11.24	0.93	99.92	11.14	0.0622551	Indeterminate
1405	2476807	I/125/M	Homo	1405	ATC/ATG	I→M	125	gcvT	Rv2211c	2	1	212	1191	11.24	0.93	99.92	11.14	0.0622551	Indeterminate
1406	248910	CGCCCGGCGTAGCCGCCCCTGG/-4/CG	Homo	1406	-	CGCCCGGCGTAGCCGCCCCTGG→CG	-4	-	Rv0208c/promoter	2	1	212	1191	11.24	0.93	99.92	11.14	0.0622551	Indeterminate
1407	2511530	Q/41/Q	Homo	1407	CAG/CAA	Q→Q	41	-	Rv2239c	2	1	212	1191	11.24	0.93	99.92	11.14	0.0622551	Indeterminate
1408	2514624	V/696/I	Homo	1408	GTC/ATC	V→I	696	aceE	Rv2241	2	1	212	1191	11.24	0.93	99.92	11.14	0.0622551	Indeterminate
1409	2523782	T/337/I	Homo	1409	ACC/ATC	T→I	337	glpD1	Rv2249c	2	1	212	1191	11.24	0.93	99.92	11.14	0.0622551	Indeterminate
1410	2549337	T/231/T	Homo	1410	ACC/ACG	T→T	231	-	Rv2277c	2	1	212	1191	11.24	0.93	99.92	11.14	0.0622551	Indeterminate
1411	2568829	G/131/D	Homo	1411	GGC/GAC	G→D	131	-	Rv2297	2	1	212	1191	11.24	0.93	99.92	11.14	0.0622551	Indeterminate
1412	2574801	A/73/A	Homo	1412	GCC/GCT	A→A	73	-	Rv2303c	2	1	212	1191	11.24	0.93	99.92	11.14	0.0622551	Indeterminate
1413	2604360	G/22/S	Homo	1413	GGC/AGC	G→S	22	-	Rv2331	2	1	212	1191	11.24	0.93	99.92	11.14	0.0622551	Indeterminate
1414	2620011	P/139/S	Homo	1414	CCA/TCA	P→S	139	lppQ	Rv2341	2	1	212	1191	11.24	0.93	99.92	11.14	0.0622551	Indeterminate
1415	2632704	T/-629/G	Homo	1415	-	T→G	-629	plcA/promoter	-	2	1	212	1191	11.24	0.93	99.92	11.14	0.0622551	Indeterminate
1416	2648484	F/143/F	Homo	1416	TTC/TTT	F→F	143	-	Rv2367c	2	1	212	1191	11.24	0.93	99.92	11.14	0.0622551	Indeterminate
1417	2673710	V/710/M	Homo	1417	GTG/ATG	V→M	710	mbtB	Rv2383c	2	1	212	1191	11.24	0.93	99.92	11.14	0.0622551	Indeterminate
1418	267673	P/31/L	Homo	1418	CCA/CTA	P→L	31	-	Rv0223c	2	1	212	1191	11.24	0.93	99.92	11.14	0.0622551	Indeterminate
1419	2700643	V/216/V	Homo	1419	GTC/GTT	V→V	216	lppR	Rv2403c	2	1	212	1191	11.24	0.93	99.92	11.14	0.0622551	Indeterminate
1420	2701791	P/486/P	Homo	1420	CCC/CCT	P→P	486	lepA	Rv2404c	2	1	212	1191	11.24	0.93	99.92	11.14	0.0622551	Indeterminate
1421	2711293	L/3/L	Homo	1421	CTG/CTA	L→L	3	-	Rv2413c	2	1	212	1191	11.24	0.93	99.92	11.14	0.0622551	Indeterminate
1422	2726107	A/-630/G	Homo	1422	-	A→G	-630	proA/promoter	-	2	1	212	1191	11.24	0.93	99.92	11.14	0.0622551	Indeterminate
1423	2738349	M/446/I	Homo	1423	ATG/ATT	M→I	446	obg	Rv2440c	2	1	212	1191	11.24	0.93	99.92	11.14	0.0622551	Indeterminate
1424	2773361	Y/62/D	Homo	1424	TAC/GAC	Y→D	62	glbO	Rv2470	2	1	212	1191	11.24	0.93	99.92	11.14	0.0622551	Indeterminate
1425	2779981	G/761/V	Homo	1425	GGT/GTT	G→V	761	gdh	Rv2476c	2	1	212	1191	11.24	0.93	99.92	11.14	0.0622551	Indeterminate
1426	2789025	V/87/L	Homo	1426	GTG/TTG	V→L	87	plsB2	Rv2482c	2	1	212	1191	11.24	0.93	99.92	11.14	0.0622551	Indeterminate
1427	2796845	G/181/R	Homo	1427	GGG/AGG	G→R	181	PE_PGRS42	Rv2487c	2	1	212	1191	11.24	0.93	99.92	11.14	0.0622551	Indeterminate
1428	279787	D/452/H	Homo	1428	GAC/CAC	D→H	452	gabD1	Rv0234c	2	1	212	1191	11.24	0.93	99.92	11.14	0.0622551	Indeterminate
1429	2804826	G/471/C	Homo	1429	GGC/TGC	G→C	471	PE_PGRS43	Rv2490c	2	1	212	1191	11.24	0.93	99.92	11.14	0.0622551	Indeterminate
1430	2816807	G/25/D	Homo	1430	GGC/GAC	G→D	25	accA1	Rv2501c	2	1	212	1191	11.24	0.93	99.92	11.14	0.0622551	Indeterminate
1431	2821072	L/175/L	Homo	1431	CTG/CTA	L→L	175	fadD35	Rv2505c	2	1	212	1191	11.24	0.93	99.92	11.14	0.0622551	Indeterminate
1432	282288	L/109/L	Homo	1432	CTC/CTT	L→L	109	-	Rv0235c	2	1	212	1191	11.24	0.93	99.92	11.14	0.0622551	Indeterminate
1433	2847074	S/753/S	Homo	1433	TCG/TCA	S→S	753	fas	Rv2524c	2	1	212	1191	11.24	0.93	99.92	11.14	0.0622551	Indeterminate
1434	2866731	Q/88/Q	Homo	1434	CAA/CAG	Q→Q	88	lppA	Rv2543	2	1	212	1191	11.24	0.93	99.92	11.14	0.0622551	Indeterminate
1435	287134	G/-52/T	Homo	1435	-	G→T	-52	lpqI/promoter	-	2	1	212	1191	11.24	0.93	99.92	11.14	0.0622551	Indeterminate
1436	289361	T/6/M	Homo	1436	ACG/ATG	T→M	6	vapC24	Rv0240	2	1	212	1191	11.24	0.93	99.92	11.14	0.0622551	Indeterminate
1437	2897336	L/156/L	Homo	1437	CTG/CTA	L→L	156	aspS	Rv2572c	2	1	212	1191	11.24	0.93	99.92	11.14	0.0622551	Indeterminate
1438	2898281	AGCCGC/239/AGCCGCCGC	Homo	1438	-	AGCCGC→AGCCGCCGC	239	-	Rv2573	2	1	212	1191	11.24	0.93	99.92	11.14	0.0622551	Indeterminate
1439	2905178	F/305/F	Homo	1439	TTC/TTT	F→F	305	hisS	Rv2580c	2	1	212	1191	11.24	0.93	99.92	11.14	0.0622551	Indeterminate
1440	2906991	V/60/M	Homo	1440	GTG/ATG	V→M	60	ppiB	Rv2582	2	1	212	1191	11.24	0.93	99.92	11.14	0.0622551	Indeterminate
1441	2910193	A/2/A	Homo	1441	GCC/GCG	A→A	2	relA	Rv2583c	2	1	212	1191	11.24	0.93	99.92	11.14	0.0622551	Indeterminate
1442	2915251	P/162/P	Homo	1442	CCG/CCT	P→P	162	secD	Rv2587c	2	1	212	1191	11.24	0.93	99.92	11.14	0.0622551	Indeterminate
1443	2948324	A/79/T	Homo	1443	GCG/ACG	A→T	79	-	Rv2621c	2	1	212	1191	11.24	0.93	99.92	11.14	0.0622551	Indeterminate
1444	2980892	CGGGGG/-74/CGGGG	Homo	1444	-	CGGGGG→CGGGG	-74	-	Rv2659c/promoter	2	1	212	1191	11.24	0.93	99.92	11.14	0.0622551	Indeterminate
1445	3007674	V/512/V	Homo	1445	GTC/GTT	V→V	512	-	Rv2690c	2	1	212	1191	11.24	0.93	99.92	11.14	0.0622551	Indeterminate
1446	3013493	A/39/V	Homo	1446	GCC/GTC	A→V	39	-	Rv2696c	2	1	212	1191	11.24	0.93	99.92	11.14	0.0622551	Indeterminate
1447	3030372	CGGGGG/-11/CGGGG	Homo	1447	-	CGGGGG→CGGGG	-11	-	Rv2717c/promoter	2	1	212	1191	11.24	0.93	99.92	11.14	0.0622551	Indeterminate
1448	3030631	L/83/V	Homo	1448	CTG/GTG	L→V	83	nrdR	Rv2718c	2	1	212	1191	11.24	0.93	99.92	11.14	0.0622551	Indeterminate
1449	3036385	R/303/C	Homo	1449	CGC/TGC	R→C	303	fadE20	Rv2724c	2	1	212	1191	11.24	0.93	99.92	11.14	0.0622551	Indeterminate
1450	3041290	P/58/A	Homo	1450	CCC/GCC	P→A	58	-	Rv2728c	2	1	212	1191	11.24	0.93	99.92	11.14	0.0622551	Indeterminate
1451	3049111	A/772/T	Homo	1451	GCC/ACC	A→T	772	recA	Rv2737c	2	1	212	1191	11.24	0.93	99.92	11.14	0.0622551	Indeterminate
1452	3068905	T/393/T	Homo	1452	ACC/ACT	T→T	393	hsdM	Rv2756c	2	1	212	1191	11.24	0.93	99.92	11.14	0.0622551	Indeterminate
1453	3073981	Y/164/F	Homo	1453	TAC/TTC	Y→F	164	thyA	Rv2764c	2	1	212	1191	11.24	0.93	99.92	11.14	0.0622551	Indeterminate
1454	3087715	CG/896/CGG	Homo	1454	-	CG→CGG	896	ald	Rv2780	2	1	212	1191	11.24	0.93	99.92	11.14	0.0622551	Indeterminate
1455	310508	F/81/S	Homo	1455	TTC/TCC	F→S	81	-	Rv0258c	2	1	212	1191	11.24	0.93	99.92	11.14	0.0622551	Indeterminate
1456	3106018	P/430/P	Homo	1456	CCC/CCT	P→P	430	-	Rv2797c	2	1	212	1191	11.24	0.93	99.92	11.14	0.0622551	Indeterminate
1457	3107837	G/24/W	Homo	1457	GGG/TGG	G→W	24	-	Rv2799	2	1	212	1191	11.24	0.93	99.92	11.14	0.0622551	Indeterminate
1458	3113458	*/64/S	Homo	1458	TAG/TCG	*→S	64	-	Rv2806	2	1	212	1191	11.24	0.93	99.92	11.14	0.0622551	Indeterminate
1459	3113806	W/50/S	Homo	1459	TGG/TCG	W→S	50	-	Rv2807	2	1	212	1191	11.24	0.93	99.92	11.14	0.0622551	Indeterminate
1460	3126707	C/221/R	Homo	1460	TGC/CGC	C→R	221	-	Rv2819c	2	1	212	1191	11.24	0.93	99.92	11.14	0.0622551	Indeterminate
1461	3137492	T/74/T	Homo	1461	ACC/ACT	T→T	74	echA16	Rv2831	2	1	212	1191	11.24	0.93	99.92	11.14	0.0622551	Indeterminate
1462	3138918	L/88/L	Homo	1462	CTG/CTA	L→L	88	ugpC	Rv2832c	2	1	212	1191	11.24	0.93	99.92	11.14	0.0622551	Indeterminate
1463	3149268	V/54/A	Homo	1463	GTC/GCC	V→A	54	nusA	Rv2841c	2	1	212	1191	11.24	0.93	99.92	11.14	0.0622551	Indeterminate
1464	3153226	T/469/I	Homo	1464	ACC/ATC	T→I	469	efpA	Rv2846c	2	1	212	1191	11.24	0.93	99.92	11.14	0.0622551	Indeterminate
1465	319718	A/479/A	Homo	1465	GCG/GCA	A→A	479	oplA	Rv0266c	2	1	212	1191	11.24	0.93	99.92	11.14	0.0622551	Indeterminate
1466	3208085	R/82/C	Homo	1466	CGC/TGC	R→C	82	-	Rv2898c	2	1	212	1191	11.24	0.93	99.92	11.14	0.0622551	Indeterminate
1467	3240899	P/91/P	Homo	1467	CCG/CCT	P→P	91	-	Rv2926c	2	1	212	1191	11.24	0.93	99.92	11.14	0.0622551	Indeterminate
1468	3243574	T/-123/C	Homo	1468	-	T→C	-123	fadD26/promoter	-	2	1	212	1191	11.24	0.93	99.92	11.14	0.0622551	Indeterminate
1469	3247622	A/726/A	Homo	1469	GCC/GCT	A→A	726	ppsA	Rv2931	2	1	212	1191	11.24	0.93	99.92	11.14	0.0622551	Indeterminate
1470	3259102	T/1140/P	Homo	1470	ACG/CCG	T→P	1140	ppsC	Rv2933	2	1	212	1191	11.24	0.93	99.92	11.14	0.0622551	Indeterminate
1471	3268137	L/134/R	Homo	1471	CTG/CGG	L→R	134	ppsE	Rv2935	2	1	212	1191	11.24	0.93	99.92	11.14	0.0622551	Indeterminate
1472	3288334	G/-130/T	Homo	1472	-	G→T	-130	-	Rv2943/promoter	2	1	212	1191	11.24	0.93	99.92	11.14	0.0622551	Indeterminate
1473	3299175	R/260/R	Homo	1473	CGT/CGC	R→R	260	fadD22	Rv2948c	2	1	212	1191	11.24	0.93	99.92	11.14	0.0622551	Indeterminate
1474	3308636	G/-32/A	Homo	1474	-	G→A	-32	-	Rv2956/promoter	2	1	212	1191	11.24	0.93	99.92	11.14	0.0622551	Indeterminate
1475	3314133	L/330/L	Homo	1475	CTG/CTA	L→L	330	-	Rv2962c	2	1	212	1191	11.24	0.93	99.92	11.14	0.0622551	Indeterminate
1476	3337368	C/184/G	Homo	1476	TGC/GGC	C→G	184	ddlA	Rv2981c	2	1	212	1191	11.24	0.93	99.92	11.14	0.0622551	Indeterminate
1477	3341152	S/433/S	Homo	1477	TCC/TCT	S→S	433	ppk1	Rv2984	2	1	212	1191	11.24	0.93	99.92	11.14	0.0622551	Indeterminate
1478	3366639	TCCC/-5/TCC	Homo	1478	-	TCCC→TCC	-5	-	Rv3008/promoter	2	1	212	1191	11.24	0.93	99.92	11.14	0.0622551	Indeterminate
1479	3373436	P/395/P	Homo	1479	CCC/CCT	P→P	395	ligA	Rv3014c	2	1	212	1191	11.24	0.93	99.92	11.14	0.0622551	Indeterminate
1480	3377878	V/122/V	Hetero	1480	GTG/GTA	V→V	122	PPE46	Rv3018c	2	1	212	1191	11.24	0.93	99.92	11.14	0.0622551	Indeterminate
1481	3387842	D/64/N	Homo	1481	GAC/AAC	D→N	64	fixB	Rv3028c	2	1	212	1191	11.24	0.93	99.92	11.14	0.0622551	Indeterminate
1482	3405681	A/182/A	Homo	1482	GCA/GCG	A→A	182	fecB	Rv3044	2	1	212	1191	11.24	0.93	99.92	11.14	0.0622551	Indeterminate
1483	341291	R/98/R	Homo	1483	CGG/CGA	R→R	98	-	Rv0281	2	1	212	1191	11.24	0.93	99.92	11.14	0.0622551	Indeterminate
1484	3415215	C/-257/T	Hetero	1484	-	C→T	-257	nrdH/promoter	-	2	1	212	1191	11.24	0.93	99.92	11.14	0.0622551	Indeterminate
1485	3417398	A/232/T	Homo	1485	GCC/ACC	A→T	232	dinP	Rv3056	2	1	212	1191	11.24	0.93	99.92	11.14	0.0622551	Indeterminate
1486	3423180	TGTCCGTCC/34/TGTCC	Homo	1486	-	TGTCCGTCC→TGTCC	34	-	Rv3060c	2	1	212	1191	11.24	0.93	99.92	11.14	0.0622551	Indeterminate
1487	3438866	H/36/H	Homo	1487	CAC/CAT	H→H	36	-	Rv3075c	2	1	212	1191	11.24	0.93	99.92	11.14	0.0622551	Indeterminate
1488	3443784	M/735/I	Homo	1488	ATG/ATA	M→I	735	pknK	Rv3080c	2	1	212	1191	11.24	0.93	99.92	11.14	0.0622551	Indeterminate
1489	344801	R/260/R	Homo	1489	CGG/CGA	R→R	260	eccB3	Rv0283	2	1	212	1191	11.24	0.93	99.92	11.14	0.0622551	Indeterminate
1490	3478231	E/195/*	Hetero	1490	GAA/TAA	E→*	195	moaA1	Rv3109	2	1	212	1191	11.24	0.93	99.92	11.14	0.0622551	Indeterminate
1491	3486091	P/174/S	Homo	1491	CCC/TCC	P→S	174	-	Rv3120	2	1	212	1191	11.24	0.93	99.92	11.14	0.0622551	Indeterminate
1492	3491304	R/116/R	Homo	1492	CGG/CGT	R→R	116	PPE49	Rv3125c	2	1	212	1191	11.24	0.93	99.92	11.14	0.0622551	Indeterminate
1493	3493136	A/330/A	Homo	1493	GCC/GCA	A→A	330	-	Rv3127	2	1	212	1191	11.24	0.93	99.92	11.14	0.0622551	Indeterminate
1494	3500399	R/117/R	Homo	1494	CGC/CGG	R→R	117	-	Rv3134c	2	1	212	1191	11.24	0.93	99.92	11.14	0.0622551	Indeterminate
1495	3513631	M/98/I	Homo	1495	ATG/ATA	M→I	98	nuoD	Rv3148	2	1	212	1191	11.24	0.93	99.92	11.14	0.0622551	Indeterminate
1496	3533116	L/264/L	Homo	1496	CTG/TTG	L→L	264	moxR3	Rv3164c	2	1	212	1191	11.24	0.93	99.92	11.14	0.0622551	Indeterminate
1497	3545387	G/-87/A	Homo	1497	-	G→A	-87	mesT/promoter	-	2	1	212	1191	11.24	0.93	99.92	11.14	0.0622551	Indeterminate
1498	3561691	G/494/G	Homo	1498	GGT/GGC	G→G	494	-	Rv3193c	2	1	212	1191	11.24	0.93	99.92	11.14	0.0622551	Indeterminate
1499	3588161	A/122/T	Homo	1499	GCG/ACG	A→T	122	rhlE	Rv3211	2	1	212	1191	11.24	0.93	99.92	11.14	0.0622551	Indeterminate
1500	3596066	R/490/Q	Homo	1500	CGG/CAG	R→Q	490	-	Rv3220c	2	1	212	1191	11.24	0.93	99.92	11.14	0.0622551	Indeterminate
1501	3607077	A/-43/G	Homo	1501	-	A→G	-43	desA3/promoter	-	2	1	212	1191	11.24	0.93	99.92	11.14	0.0622551	Indeterminate
1502	3637468	L/414/L	Homo	1502	TTA/TTG	L→L	414	pmmA	Rv3257c	2	1	212	1191	11.24	0.93	99.92	11.14	0.0622551	Indeterminate
1503	3644103	T/309/T	Homo	1503	ACC/ACT	T→T	309	-	Rv3263	2	1	212	1191	11.24	0.93	99.92	11.14	0.0622551	Indeterminate
1504	3664072	A/128/A	Homo	1504	GCG/GCT	A→A	128	accE5	Rv3281	2	1	212	1191	11.24	0.93	99.92	11.14	0.0622551	Indeterminate
1505	3682179	G/282/G	Homo	1505	GGG/GGC	G→G	282	lpqC	Rv3298c	2	1	212	1191	11.24	0.93	99.92	11.14	0.0622551	Indeterminate
1506	3686643	P/86/P	Homo	1506	CCA/CCC	P→P	86	-	Rv3300c	2	1	212	1191	11.24	0.93	99.92	11.14	0.0622551	Indeterminate
1507	3700052	D/93/D	Homo	1507	GAC/GAT	D→D	93	-	Rv3312c	2	1	212	1191	11.24	0.93	99.92	11.14	0.0622551	Indeterminate
1508	3705094	A/32/V	Homo	1508	GCG/GTG	A→V	32	sdhA	Rv3318	2	1	212	1191	11.24	0.93	99.92	11.14	0.0622551	Indeterminate
1509	371736	N/343/N	Homo	1509	AAT/AAC	N→N	343	PPE5	Rv0304c	2	1	212	1191	11.24	0.93	99.92	11.14	0.0622551	Indeterminate
1510	3718885	G/97/G	Homo	1510	GGC/GGT	G→G	97	nagA	Rv3332	2	1	212	1191	11.24	0.93	99.92	11.14	0.0622551	Indeterminate
1511	3722244	G/119/G	Homo	1511	GGC/GGA	G→G	119	-	Rv3335c	2	1	212	1191	11.24	0.93	99.92	11.14	0.0622551	Indeterminate
1512	3732538	T/1466/T	Hetero	1512	ACC/ACT	T→T	1466	PPE54	Rv3343c	2	1	212	1191	11.24	0.93	99.92	11.14	0.0622551	Indeterminate
1513	3737690	A/104/V	Homo	1513	GCC/GTC	A→V	104	PE_PGRS49	Rv3344c	2	1	212	1191	11.24	0.93	99.92	11.14	0.0622551	Indeterminate
1514	3738846	G/1310/D	Homo	1514	GGC/GAC	G→D	1310	PE_PGRS50	Rv3345c	2	1	212	1191	11.24	0.93	99.92	11.14	0.0622551	Indeterminate
1515	374004	G/570/S	Homo	1515	GGT/AGT	G→S	570	PPE6	Rv0305c	2	1	212	1191	11.24	0.93	99.92	11.14	0.0622551	Indeterminate
1516	37448	GCCC/190/GCC	Homo	1516	-	GCCC→GCC	190	fadD34	Rv0035	2	1	212	1191	11.24	0.93	99.92	11.14	0.0622551	Indeterminate
1517	374502	V/404/I	Hetero	1517	GTC/ATC	V→I	404	PPE6	Rv0305c	2	1	212	1191	11.24	0.93	99.92	11.14	0.0622551	Indeterminate
1518	374920	N/264/N	Hetero	1518	AAT/AAC	N→N	264	PPE6	Rv0305c	2	1	212	1191	11.24	0.93	99.92	11.14	0.0622551	Indeterminate
1519	3750472	V/905/I	Homo	1519	GTC/ATC	V→I	905	PPE55	Rv3347c	2	1	212	1191	11.24	0.93	99.92	11.14	0.0622551	Indeterminate
1520	3752761	L/142/L	Hetero	1520	TTG/CTG	L→L	142	PPE55	Rv3347c	2	1	212	1191	11.24	0.93	99.92	11.14	0.0622551	Indeterminate
1521	3790451	A/99/V	Homo	1521	GCC/GTC	A→V	99	-	Rv3376	2	1	212	1191	11.24	0.93	99.92	11.14	0.0622551	Indeterminate
1522	3794736	V/44/V	Hetero	1522	GTC/GTA	V→V	44	dxs2	Rv3379c	2	1	212	1191	11.24	0.93	99.92	11.14	0.0622551	Indeterminate
1523	382463	ATCGGTATGG/-27/ATCGGTATGGTCGGTATGG	Homo	1523	-	ATCGGTATGG→ATCGGTATGGTCGGTATGG	-27	-	Rv0313/promoter	2	1	212	1191	11.24	0.93	99.92	11.14	0.0622551	Indeterminate
1524	382792	N/101/N	Homo	1524	AAC/AAT	N→N	101	-	Rv0313	2	1	212	1191	11.24	0.93	99.92	11.14	0.0622551	Indeterminate
1525	3832175	P/291/S	Homo	1525	CCG/TCG	P→S	291	-	Rv3413c	2	1	212	1191	11.24	0.93	99.92	11.14	0.0622551	Indeterminate
1526	3838274	G/106/R	Homo	1526	GGG/AGG	G→R	106	gcp	Rv3419c	2	1	212	1191	11.24	0.93	99.92	11.14	0.0622551	Indeterminate
1527	3842389	L/51/M	Homo	1527	CTG/ATG	L→M	51	PPE57	Rv3425	2	1	212	1191	11.24	0.93	99.92	11.14	0.0622551	Indeterminate
1528	3858400	V/421/V	Homo	1528	GTC/GTG	V→V	421	-	Rv3439c	2	1	212	1191	11.24	0.93	99.92	11.14	0.0622551	Indeterminate
1529	3865183	Q/1019/R	Homo	1529	CAG/CGG	Q→R	1019	eccC4	Rv3447c	2	1	212	1191	11.24	0.93	99.92	11.14	0.0622551	Indeterminate
1530	387930	A/15/S	Homo	1530	GCG/TCG	A→S	15	-	Rv0320	2	1	212	1191	11.24	0.93	99.92	11.14	0.0622551	Indeterminate
1531	3887214	T/530/I	Homo	1531	ACC/ATC	T→I	530	ilvB2	Rv3470c	2	1	212	1191	11.24	0.93	99.92	11.14	0.0622551	Indeterminate
1532	3888136	I/223/V	Homo	1532	ATC/GTC	I→V	223	ilvB2	Rv3470c	2	1	212	1191	11.24	0.93	99.92	11.14	0.0622551	Indeterminate
1533	3898237	S/806/S	Homo	1533	AGC/AGT	S→S	806	-	Rv3479	2	1	212	1191	11.24	0.93	99.92	11.14	0.0622551	Indeterminate
1534	3904909	GTACC/658/G	Hetero	1534	-	GTACC→G	658	-	Rv3485c	2	1	212	1191	11.24	0.93	99.92	11.14	0.0622551	Indeterminate
1535	3915456	G/144/E	Homo	1535	GGG/GAG	G→E	144	mce4D	Rv3496c	2	1	212	1191	11.24	0.93	99.92	11.14	0.0622551	Indeterminate
1536	3929171	CCGGCAGCGGCGGCA/2603/CCGGCA	Homo	1536	-	CCGGCAGCGGCGGCA→CCGGCA	2603	PE_PGRS53	Rv3507	2	1	212	1191	11.24	0.93	99.92	11.14	0.0622551	Indeterminate
1537	3935004	G/1334/R	Homo	1537	GGT/CGT	G→R	1334	PE_PGRS54	Rv3508	2	1	212	1191	11.24	0.93	99.92	11.14	0.0622551	Indeterminate
1538	3940515	H/300/P	Homo	1538	CAC/CCC	H→P	300	PE_PGRS55	Rv3511	2	1	212	1191	11.24	0.93	99.92	11.14	0.0622551	Indeterminate
1539	3941524	G/636/G	Hetero	1539	GGA/GGG	G→G	636	PE_PGRS55	Rv3511	2	1	212	1191	11.24	0.93	99.92	11.14	0.0622551	Indeterminate
1540	3944106	G/99/C	Homo	1540	GGC/TGC	G→C	99	PE_PGRS56	Rv3512	2	1	212	1191	11.24	0.93	99.92	11.14	0.0622551	Indeterminate
1541	3957563	R/15/C	Homo	1541	CGC/TGC	R→C	15	-	Rv3521	2	1	212	1191	11.24	0.93	99.92	11.14	0.0622551	Indeterminate
1542	3961557	P/268/Q	Homo	1542	CCA/CAA	P→Q	268	-	Rv3524	2	1	212	1191	11.24	0.93	99.92	11.14	0.0622551	Indeterminate
1543	3973658	M/281/I	Homo	1543	ATG/ATA	M→I	281	hsaG	Rv3535c	2	1	212	1191	11.24	0.93	99.92	11.14	0.0622551	Indeterminate
1544	3978121	G/21/G	Homo	1544	GGG/GGA	G→G	21	PPE63	Rv3539	2	1	212	1191	11.24	0.93	99.92	11.14	0.0622551	Indeterminate
1545	3993579	S/299/P	Homo	1545	TCC/CCC	S→P	299	fdxB	Rv3554	2	1	212	1191	11.24	0.93	99.92	11.14	0.0622551	Indeterminate
1546	3994349	L/555/L	Homo	1546	CTC/CTT	L→L	555	fdxB	Rv3554	2	1	212	1191	11.24	0.93	99.92	11.14	0.0622551	Indeterminate
1547	4007507	L/226/F	Homo	1547	CTT/TTT	L→F	226	nat	Rv3566c	2	1	212	1191	11.24	0.93	99.92	11.14	0.0622551	Indeterminate
1548	4011659	R/204/R	Hetero	1548	CGG/CGA	R→R	204	hsaA	Rv3570c	2	1	212	1191	11.24	0.93	99.92	11.14	0.0622551	Indeterminate
1549	401658	T/489/T	Homo	1549	ACC/ACT	T→T	489	-	Rv0336	2	1	212	1191	11.24	0.93	99.92	11.14	0.0622551	Indeterminate
1550	4017189	A/327/V	Homo	1550	GCG/GTG	A→V	327	-	Rv3575c	2	1	212	1191	11.24	0.93	99.92	11.14	0.0622551	Indeterminate
1551	403995	G/616/A	Homo	1551	GGT/GCT	G→A	616	-	Rv0338c	2	1	212	1191	11.24	0.93	99.92	11.14	0.0622551	Indeterminate
1552	4042656	S/95/R	Homo	1552	AGC/AGA	S→R	95	lysS	Rv3598c	2	1	212	1191	11.24	0.93	99.92	11.14	0.0622551	Indeterminate
1553	404806	A/346/T	Homo	1553	GCC/ACC	A→T	346	-	Rv0338c	2	1	212	1191	11.24	0.93	99.92	11.14	0.0622551	Indeterminate
1554	4068797	I/86/I	Homo	1554	ATC/ATT	I→I	86	-	Rv3629c	2	1	212	1191	11.24	0.93	99.92	11.14	0.0622551	Indeterminate
1555	4070522	S/3/S	Hetero	1555	TCG/TCA	S→S	3	-	Rv3631	2	1	212	1191	11.24	0.93	99.92	11.14	0.0622551	Indeterminate
1556	4084297	L/497/L	Homo	1556	CTG/CTA	L→L	497	-	Rv3645	2	1	212	1191	11.24	0.93	99.92	11.14	0.0622551	Indeterminate
1557	4089380	F/200/L	Hetero	1557	TTC/TTA	F→L	200	-	Rv3649	2	1	212	1191	11.24	0.93	99.92	11.14	0.0622551	Indeterminate
1558	4104430	F/16/L	Homo	1558	TTT/CTT	F→L	16	dppC	Rv3664c	2	1	212	1191	11.24	0.93	99.92	11.14	0.0622551	Indeterminate
1559	4109148	G/453/S	Homo	1559	GGT/AGT	G→S	453	acs	Rv3667	2	1	212	1191	11.24	0.93	99.92	11.14	0.0622551	Indeterminate
1560	4125726	P/96/P	Homo	1560	CCG/CCA	P→P	96	-	Rv3684	2	1	212	1191	11.24	0.93	99.92	11.14	0.0622551	Indeterminate
1561	4143845	A/26/S	Homo	1561	GCG/TCG	A→S	26	egtE	Rv3700c	2	1	212	1191	11.24	0.93	99.92	11.14	0.0622551	Indeterminate
1562	4144130	GTAC/787/GTACTAC	Homo	1562	-	GTAC→GTACTAC	787	egtD	Rv3701c	2	1	212	1191	11.24	0.93	99.92	11.14	0.0622551	Indeterminate
1563	4186037	G/-52/A	Homo	1563	-	G→A	-52	-	Rv3735/promoter	2	1	212	1191	11.24	0.93	99.92	11.14	0.0622551	Indeterminate
1564	4186710	L/26/R	Homo	1564	CTG/CGG	L→R	26	-	Rv3736	2	1	212	1191	11.24	0.93	99.92	11.14	0.0622551	Indeterminate
1565	4186813	T/60/T	Homo	1565	ACC/ACA	T→T	60	-	Rv3736	2	1	212	1191	11.24	0.93	99.92	11.14	0.0622551	Indeterminate
1566	4212824	E/178/K	Homo	1566	GAA/AAA	E→K	178	-	Rv3766	2	1	212	1191	11.24	0.93	99.92	11.14	0.0622551	Indeterminate
1567	4222293	W/402/*	Homo	1567	TGG/TAG	W→*	402	-	Rv3776	2	1	212	1191	11.24	0.93	99.92	11.14	0.0622551	Indeterminate
1568	4226914	A/644/T	Homo	1568	GCG/ACG	A→T	644	-	Rv3779	2	1	212	1191	11.24	0.93	99.92	11.14	0.0622551	Indeterminate
1569	4228460	V/38/V	Homo	1569	GTC/GTA	V→V	38	glfT1	Rv3782	2	1	212	1191	11.24	0.93	99.92	11.14	0.0622551	Indeterminate
1570	4231361	L/14/L	Homo	1570	CTG/CTT	L→L	14	-	Rv3785	2	1	212	1191	11.24	0.93	99.92	11.14	0.0622551	Indeterminate
1571	4249522	A/1003/A	Homo	1571	GCC/GCT	A→A	1003	embB	Rv3795	2	1	212	1191	11.24	0.93	99.92	11.14	0.0622551	Indeterminate
1572	4250724	L/283/V	Homo	1572	CTG/GTG	L→V	283	-	Rv3796	2	1	212	1191	11.24	0.93	99.92	11.14	0.0622551	Indeterminate
1573	4251734	W/217/*	Hetero	1573	TGG/TAG	W→*	217	fadE35	Rv3797	2	1	212	1191	11.24	0.93	99.92	11.14	0.0622551	Indeterminate
1574	4252551	L/489/L	Homo	1574	CTG/CTA	L→L	489	fadE35	Rv3797	2	1	212	1191	11.24	0.93	99.92	11.14	0.0622551	Indeterminate
1575	4258268	K/960/R	Homo	1575	AAG/AGG	K→R	960	pks13	Rv3800c	2	1	212	1191	11.24	0.93	99.92	11.14	0.0622551	Indeterminate
1576	426745	M/2645/I	Homo	1576	ATG/ATA	M→I	2645	PPE8	Rv0355c	2	1	212	1191	11.24	0.93	99.92	11.14	0.0622551	Indeterminate
1577	4272561	Y/305/Y	Homo	1577	TAC/TAT	Y→Y	305	glf	Rv3809c	2	1	212	1191	11.24	0.93	99.92	11.14	0.0622551	Indeterminate
1578	427310	TTGCCGAGGTTTGCACTGCCGAGGTTTGCACTGCCGAGGTTTGCACTGCCGAGGTTTGCACTGCC/7370/TTGCCGAGGTTTGCACTGCCGAGGTTTGCACTGCCGAGGTTTGCACTGCCGAGGTTTGCACTGCCGAGGTTTGCACTGCC	Homo	1578	-	TTGCCGAGGTTTGCACTGCCGAGGTTTGCACTGCCGAGGTTTGCACTGCCGAGGTTTGCACTGCC→TTGCCGAGGTTTGCACTGCCGAGGTTTGCACTGCCGAGGTTTGCACTGCCGAGGTTTGCACTGCCGAGGTTTGCACTGCC	7370	PPE8	Rv0355c	2	1	212	1191	11.24	0.93	99.92	11.14	0.0622551	Indeterminate
1579	4274134	T/132/T	Homo	1579	ACC/ACT	T→T	132	pirG	Rv3810	2	1	212	1191	11.24	0.93	99.92	11.14	0.0622551	Indeterminate
1580	4313806	F/80/F	Homo	1580	TTC/TTT	F→F	80	-	Rv3840	2	1	212	1191	11.24	0.93	99.92	11.14	0.0622551	Indeterminate
1581	4313896	Y/110/Y	Homo	1581	TAC/TAT	Y→Y	110	-	Rv3840	2	1	212	1191	11.24	0.93	99.92	11.14	0.0622551	Indeterminate
1582	4327132	GTTTT/342/GTTT	Homo	1582	-	GTTTT→GTTT	342	ethA	Rv3854c	2	1	212	1191	11.24	0.93	99.92	11.14	0.0622551	Indeterminate
1583	4338468	N/18/N	Homo	1583	AAC/AAT	N→N	18	whiB6	Rv3862c	2	1	212	1191	11.24	0.93	99.92	11.14	0.0622551	Indeterminate
1584	4342724	GA/845/GAA	Homo	1584	-	GA→GAA	845	espG1	Rv3866	2	1	212	1191	11.24	0.93	99.92	11.14	0.0622551	Indeterminate
1585	4348300	S/607/N	Homo	1585	AGT/AAT	S→N	607	eccCa1	Rv3870	2	1	212	1191	11.24	0.93	99.92	11.14	0.0622551	Indeterminate
1586	4365312	V/509/V	Homo	1586	GTG/GTT	V→V	509	eccA2	Rv3884c	2	1	212	1191	11.24	0.93	99.92	11.14	0.0622551	Indeterminate
1587	4370299	ACCC/1386/ACCCC	Homo	1587	-	ACCC→ACCCC	1386	eccD2	Rv3887c	2	1	212	1191	11.24	0.93	99.92	11.14	0.0622551	Indeterminate
1588	4372124	V/195/L	Homo	1588	GTG/CTG	V→L	195	-	Rv3888c	2	1	212	1191	11.24	0.93	99.92	11.14	0.0622551	Indeterminate
1589	4372823	Y/270/H	Homo	1589	TAC/CAC	Y→H	270	espG2	Rv3889c	2	1	212	1191	11.24	0.93	99.92	11.14	0.0622551	Indeterminate
1590	4374427	G/-55/T	Homo	1590	-	G→T	-55	esxD/promoter	-	2	1	212	1191	11.24	0.93	99.92	11.14	0.0622551	Indeterminate
1591	4374637	A/349/A	Homo	1591	GCT/GCC	A→A	349	PPE69	Rv3892c	2	1	212	1191	11.24	0.93	99.92	11.14	0.0622551	Indeterminate
1592	4390311	G/41/A	Homo	1592	GGG/GCG	G→A	41	-	Rv3903c	2	1	212	1191	11.24	0.93	99.92	11.14	0.0622551	Indeterminate
1593	4395522	A/444/V	Homo	1593	GCG/GTG	A→V	444	-	Rv3909	2	1	212	1191	11.24	0.93	99.92	11.14	0.0622551	Indeterminate
1594	443649	R/183/R	Homo	1594	CGC/CGT	R→R	183	-	Rv0365c	2	1	212	1191	11.24	0.93	99.92	11.14	0.0622551	Indeterminate
1595	465250	GCC/1840/GC	Homo	1595	-	GCC→GC	1840	-	Rv0386	2	1	212	1191	11.24	0.93	99.92	11.14	0.0622551	Indeterminate
1596	466611	T/1067/T	Homo	1596	ACC/ACT	T→T	1067	-	Rv0386	2	1	212	1191	11.24	0.93	99.92	11.14	0.0622551	Indeterminate
1597	469774	D/62/H	Homo	1597	GAC/CAC	D→H	62	-	Rv0390	2	1	212	1191	11.24	0.93	99.92	11.14	0.0622551	Indeterminate
1598	476405	L/4/L	Homo	1598	CTG/CTA	L→L	4	-	Rv0397A	2	1	212	1191	11.24	0.93	99.92	11.14	0.0622551	Indeterminate
1599	476436	I/15/V	Homo	1599	ATC/GTC	I→V	15	-	Rv0397A	2	1	212	1191	11.24	0.93	99.92	11.14	0.0622551	Indeterminate
1600	47697	T/135/M	Homo	1600	ACG/ATG	T→M	135	-	Rv0043c	2	1	212	1191	11.24	0.93	99.92	11.14	0.0622551	Indeterminate
1601	478420	R/46/H	Homo	1601	CGT/CAT	R→H	46	lpqK	Rv0399c	2	1	212	1191	11.24	0.93	99.92	11.14	0.0622551	Indeterminate
1602	495215	T/700/T	Homo	1602	ACC/ACT	T→T	700	pknG	Rv0410c	2	1	212	1191	11.24	0.93	99.92	11.14	0.0622551	Indeterminate
1603	497794	R/169/R	Homo	1603	CGG/CGA	R→R	169	glnH	Rv0411c	2	1	212	1191	11.24	0.93	99.92	11.14	0.0622551	Indeterminate
1604	510848	P/1492/A	Homo	1604	CCC/GCC	P→A	1492	ctpH	Rv0425c	2	1	212	1191	11.24	0.93	99.92	11.14	0.0622551	Indeterminate
1605	52814	G/-17/A	Homo	1605	-	G→A	-17	-	Rv0049/promoter	2	1	212	1191	11.24	0.93	99.92	11.14	0.0622551	Indeterminate
1606	531625	S/197/N	Homo	1606	AGC/AAC	S→N	197	PPE10	Rv0442c	2	1	212	1191	11.24	0.93	99.92	11.14	0.0622551	Indeterminate
1607	573565	V/79/V	Homo	1607	GTG/GTT	V→V	79	-	Rv0484c	2	1	212	1191	11.24	0.93	99.92	11.14	0.0622551	Indeterminate
1608	577230	Q/148/Q	Homo	1608	CAG/CAA	Q→Q	148	-	Rv0487	2	1	212	1191	11.24	0.93	99.92	11.14	0.0622551	Indeterminate
1609	588132	D/252/D	Homo	1609	GAC/GAT	D→D	252	-	Rv0497	2	1	212	1191	11.24	0.93	99.92	11.14	0.0622551	Indeterminate
1610	614854	A/7/V	Homo	1610	GCC/GTC	A→V	7	hemL	Rv0524	2	1	212	1191	11.24	0.93	99.92	11.14	0.0622551	Indeterminate
1611	619968	V/26/V	Homo	1611	GTG/GTA	V→V	26	ccsA	Rv0529	2	1	212	1191	11.24	0.93	99.92	11.14	0.0622551	Indeterminate
1612	627302	A/19/T	Homo	1612	GCG/ACG	A→T	19	galE3	Rv0536	2	1	212	1191	11.24	0.93	99.92	11.14	0.0622551	Indeterminate
1613	628273	F/342/L	Homo	1613	TTC/TTG	F→L	342	galE3	Rv0536	2	1	212	1191	11.24	0.93	99.92	11.14	0.0622551	Indeterminate
1614	672500	G/1139/G	Homo	1614	GGT/GGC	G→G	1139	PE_PGRS7	Rv0578c	2	1	212	1191	11.24	0.93	99.92	11.14	0.0622551	Indeterminate
1615	676095	G/-179/A	Homo	1615	-	G→A	-179	PE_PGRS7/promoter	-	2	1	212	1191	11.24	0.93	99.92	11.14	0.0622551	Indeterminate
1616	678427	A/217/T	Homo	1616	GCC/ACC	A→T	217	lpqN	Rv0583c	2	1	212	1191	11.24	0.93	99.92	11.14	0.0622551	Indeterminate
1617	681399	I/724/T	Homo	1617	ATC/ACC	I→T	724	-	Rv0584	2	1	212	1191	11.24	0.93	99.92	11.14	0.0622551	Indeterminate
1618	68392	C/-26/A	Homo	1618	-	C→A	-26	-	Rv0063a/promoter	2	1	212	1191	11.24	0.93	99.92	11.14	0.0622551	Indeterminate
1619	703989	S/54/R	Homo	1619	AGT/CGT	S→R	54	-	Rv0609A	2	1	212	1191	11.24	0.93	99.92	11.14	0.0622551	Indeterminate
1620	712598	C/-118/A	Homo	1620	-	C→A	-118	galK/promoter	-	2	1	212	1191	11.24	0.93	99.92	11.14	0.0622551	Indeterminate
1621	718936	C/326/Y	Homo	1621	TGC/TAC	C→Y	326	-	Rv0628c	2	1	212	1191	11.24	0.93	99.92	11.14	0.0622551	Indeterminate
1622	725808	P/833/P	Homo	1622	CCG/CCT	P→P	833	recC	Rv0631c	2	1	212	1191	11.24	0.93	99.92	11.14	0.0622551	Indeterminate
1623	736397	N/269/N	Homo	1623	AAC/AAT	N→N	269	mmaA4	Rv0642c	2	1	212	1191	11.24	0.93	99.92	11.14	0.0622551	Indeterminate
1624	747000	G/213/D	Homo	1624	GGC/GAC	G→D	213	fabD2	Rv0649	2	1	212	1191	11.24	0.93	99.92	11.14	0.0622551	Indeterminate
1625	757486	V/450/V	Homo	1625	GTG/GTA	V→V	450	atsD	Rv0663	2	1	212	1191	11.24	0.93	99.92	11.14	0.0622551	Indeterminate
1626	760315	V/170/A	Homo	1626	GTC/GCC	V→A	170	rpoB	Rv0667	2	1	212	1191	11.24	0.93	99.92	11.14	0.0622551	Indeterminate
1627	761826	H/674/Y	Homo	1627	CAC/TAC	H→Y	674	rpoB	Rv0667	2	1	212	1191	11.24	0.93	99.92	11.14	0.0622551	Indeterminate
1628	761998	L/731/P	Homo	1628	CTG/CCG	L→P	731	rpoB	Rv0667	2	1	212	1191	11.24	0.93	99.92	11.14	0.0622551	Indeterminate
1629	766849	Q/1160/Q	Homo	1629	CAG/CAA	Q→Q	1160	rpoC	Rv0668	2	1	212	1191	11.24	0.93	99.92	11.14	0.0622551	Indeterminate
1630	771332	GT/751/G	Homo	1630	-	GT→G	751	lpqP	Rv0671	2	1	212	1191	11.24	0.93	99.92	11.14	0.0622551	Indeterminate
1631	789632	C/-221/T	Homo	1631	-	C→T	-221	-	Rv0689c/promoter	2	1	212	1191	11.24	0.93	99.92	11.14	0.0622551	Indeterminate
1632	798105	L/391/L	Homo	1632	CTG/CTA	L→L	391	-	Rv0697	2	1	212	1191	11.24	0.93	99.92	11.14	0.0622551	Indeterminate
1633	798710	G/-123/A	Homo	1633	-	G→A	-123	-	Rv0698/promoter	2	1	212	1191	11.24	0.93	99.92	11.14	0.0622551	Indeterminate
1634	832197	P/141/L	Homo	1634	CCG/CTG	P→L	141	-	Rv0740	2	1	212	1191	11.24	0.93	99.92	11.14	0.0622551	Indeterminate
1635	841105	F/53/F	Hetero	1635	TTC/TTT	F→F	53	vapB31	Rv0748	2	1	212	1191	11.24	0.93	99.92	11.14	0.0622551	Indeterminate
1636	841110	G/55/A	Hetero	1636	GGC/GCC	G→A	55	vapB31	Rv0748	2	1	212	1191	11.24	0.93	99.92	11.14	0.0622551	Indeterminate
1637	842084	G/18/R	Homo	1637	GGG/AGG	G→R	18	-	Rv0750	2	1	212	1191	11.24	0.93	99.92	11.14	0.0622551	Indeterminate
1638	845536	P/140/S	Homo	1638	CCC/TCC	P→S	140	mmsA	Rv0753c	2	1	212	1191	11.24	0.93	99.92	11.14	0.0622551	Indeterminate
1639	85636	*/277/*	Homo	1639	TAG/TAA	*→*	277	-	Rv0077c	2	1	212	1191	11.24	0.93	99.92	11.14	0.0622551	Indeterminate
1640	873694	G/118/R	Homo	1640	GGG/AGG	G→R	118	purC	Rv0780	2	1	212	1191	11.24	0.93	99.92	11.14	0.0622551	Indeterminate
1641	879364	S/9/R	Homo	1641	AGC/CGC	S→R	9	-	Rv0785	2	1	212	1191	11.24	0.93	99.92	11.14	0.0622551	Indeterminate
1642	880361	T/341/I	Homo	1642	ACA/ATA	T→I	341	-	Rv0785	2	1	212	1191	11.24	0.93	99.92	11.14	0.0622551	Indeterminate
1643	882552	P/10/L	Homo	1643	CCC/CTC	P→L	10	-	Rv0787A	2	1	212	1191	11.24	0.93	99.92	11.14	0.0622551	Indeterminate
1644	88897	H/232/N	Homo	1644	CAT/AAT	H→N	232	-	Rv0079	2	1	212	1191	11.24	0.93	99.92	11.14	0.0622551	Indeterminate
1645	893821	H/168/H	Homo	1645	CAC/CAT	H→H	168	pepC	Rv0800	2	1	212	1191	11.24	0.93	99.92	11.14	0.0622551	Indeterminate
1646	901640	S/2/R	Homo	1646	AGC/AGA	S→R	2	-	Rv0807	2	1	212	1191	11.24	0.93	99.92	11.14	0.0622551	Indeterminate
1647	921324	E/97/A	Homo	1647	GAA/GCA	E→A	97	-	Rv0828c	2	1	212	1191	11.24	0.93	99.92	11.14	0.0622551	Indeterminate
1648	92210	G/604/E	Homo	1648	GGG/GAG	G→E	604	-	Rv0083	2	1	212	1191	11.24	0.93	99.92	11.14	0.0622551	Indeterminate
1649	925354	A/135/V	Homo	1649	GCG/GTG	A→V	135	PE_PGRS12	Rv0832	2	1	212	1191	11.24	0.93	99.92	11.14	0.0622551	Indeterminate
1650	932781	S/51/N	Homo	1650	AGC/AAC	S→N	51	-	Rv0836c	2	1	212	1191	11.24	0.93	99.92	11.14	0.0622551	Indeterminate
1651	942061	P/291/L	Homo	1651	CCG/CTG	P→L	291	-	Rv0845	2	1	212	1191	11.24	0.93	99.92	11.14	0.0622551	Indeterminate
1652	955169	L/31/L	Homo	1652	CTG/CTA	L→L	31	-	Rv0859	2	1	212	1191	11.24	0.93	99.92	11.14	0.0622551	Indeterminate
1653	958192	D/634/H	Homo	1653	GAC/CAC	D→H	634	fadB	Rv0860	2	1	212	1191	11.24	0.93	99.92	11.14	0.0622551	Indeterminate
1654	958952	H/400/H	Homo	1654	CAC/CAT	H→H	400	ercc3	Rv0861c	2	1	212	1191	11.24	0.93	99.92	11.14	0.0622551	Indeterminate
1655	965735	G/-200/A	Homo	1655	-	G→A	-200	rpfA/promoter	-	2	1	212	1191	11.24	0.93	99.92	11.14	0.0622551	Indeterminate
1656	96601	CG/1188/CGG	Homo	1656	-	CG→CGG	1188	hycE	Rv0087	2	1	212	1191	11.24	0.93	99.92	11.14	0.0622551	Indeterminate
1657	9758	A/819/A	Homo	1657	GCC/GCT	A→A	819	gyrA	Rv0006	2	1	212	1191	11.24	0.93	99.92	11.14	0.0622551	Indeterminate
1658	988573	G/447/G	Homo	1658	GGA/GGC	G→G	447	-	Rv0888	2	1	212	1191	11.24	0.93	99.92	11.14	0.0622551	Indeterminate
1659	995805	L/164/S	Homo	1659	TTG/TCG	L→S	164	-	Rv0893c	2	1	212	1191	11.24	0.93	99.92	11.14	0.0622551	Indeterminate
1660	1212753	G/398/G	Homo	1660	GGC/GGG	G→G	398	PE_PGRS21	Rv1087	13	42	201	1150	1.77	6.07	96.48	1.72	0.0625381	Indeterminate
1661	368087	AGCTGCCGGTGTTGATGCTGCCGGTGTTGATGCTGCCGGTGTTG/4678/AGCTGCCGGTGTTGATGCTGCCGGTGTTG	Homo	1661	-	AGCTGCCGGTGTTGATGCTGCCGGTGTTGATGCTGCCGGTGTTG→AGCTGCCGGTGTTGATGCTGCCGGTGTTG	4678	PPE5	Rv0304c	187	989	27	203	1.42	87.38	17.03	1.05	0.0630616	Indeterminate
1662	2626514	A/2/A	Homo	1662	GCA/GCC	A→A	2	esxP	Rv2347c	100	487	114	705	1.27	46.73	59.14	1.14	0.0635427	Indeterminate
1663	1019978	C/-13/CA	Homo	1663	-	C→CA	-13	-	Rv0914c/promoter	5	10	209	1182	2.83	2.34	99.16	2.79	0.0640269	Indeterminate
1664	1099691	S/209/T	Homo	1664	AGT/ACT	S→T	209	pepD	Rv0983	5	10	209	1182	2.83	2.34	99.16	2.79	0.0640269	Indeterminate
1665	1101205	L/92/L	Homo	1665	CTG/CTA	L→L	92	mscL	Rv0985c	5	10	209	1182	2.83	2.34	99.16	2.79	0.0640269	Indeterminate
1666	1159119	G/-383/A	Homo	1666	-	G→A	-383	trcR/promoter	-	5	10	209	1182	2.83	2.34	99.16	2.79	0.0640269	Indeterminate
1667	1161721	V/251/D	Homo	1667	GTC/GAC	V→D	251	PPE15	Rv1039c	5	10	209	1182	2.83	2.34	99.16	2.79	0.0640269	Indeterminate
1668	116468	T/2156/T	Homo	1668	ACC/ACT	T→T	2156	nrp	Rv0101	5	10	209	1182	2.83	2.34	99.16	2.79	0.0640269	Indeterminate
1669	1262078	D/53/H	Homo	1669	GAC/CAC	D→H	53	-	Rv1134	5	10	209	1182	2.83	2.34	99.16	2.79	0.0640269	Indeterminate
1670	1263915	AGGGGG/214/AGGGGGG	Homo	1670	-	AGGGGG→AGGGGGG	214	PPE16	Rv1135c	5	10	209	1182	2.83	2.34	99.16	2.79	0.0640269	Indeterminate
1671	137273	G/-46/C	Homo	1671	-	G→C	-46	gmhA/promoter	-	5	10	209	1182	2.83	2.34	99.16	2.79	0.0640269	Indeterminate
1672	1414119	T/574/T	Homo	1672	ACG/ACA	T→T	574	pknH	Rv1266c	5	10	209	1182	2.83	2.34	99.16	2.79	0.0640269	Indeterminate
1673	1442733	C/-34/T	Homo	1673	-	C→T	-34	-	Rv1289/promoter	5	10	209	1182	2.83	2.34	99.16	2.79	0.0640269	Indeterminate
1674	1625098	A/90/P	Homo	1674	GCC/CCC	A→P	90	opcA	Rv1446c	5	10	209	1182	2.83	2.34	99.16	2.79	0.0640269	Indeterminate
1675	1636170	TTTCCGC/2060/TCGC	Hetero	1675	-	TTTCCGC→TCGC	2060	PE_PGRS28	Rv1452c	5	10	209	1182	2.83	2.34	99.16	2.79	0.0640269	Indeterminate
1676	1715357	G/752/G	Homo	1676	GGC/GGA	G→G	752	mmpL12	Rv1522c	5	10	209	1182	2.83	2.34	99.16	2.79	0.0640269	Indeterminate
1677	1752992	R/114/R	Homo	1677	CGA/CGG	R→R	114	PPE21	Rv1548c	5	10	209	1182	2.83	2.34	99.16	2.79	0.0640269	Indeterminate
1678	1770906	L/232/L	Homo	1678	CTG/CTT	L→L	232	treX	Rv1564c	5	10	209	1182	2.83	2.34	99.16	2.79	0.0640269	Indeterminate
1679	1829645	G/143/G	Homo	1679	GGG/GGC	G→G	143	-	Rv1627c	5	10	209	1182	2.83	2.34	99.16	2.79	0.0640269	Indeterminate
1680	1831340	R/226/W	Homo	1680	CGG/TGG	R→W	226	polA	Rv1629	5	10	209	1182	2.83	2.34	99.16	2.79	0.0640269	Indeterminate
1681	1894878	G/-847/A	Homo	1681	-	G→A	-847	-	Rv1669/promoter	5	10	209	1182	2.83	2.34	99.16	2.79	0.0640269	Indeterminate
1682	197289	H/143/H	Homo	1682	CAC/CAT	H→H	143	yrbE1A	Rv0167	5	10	209	1182	2.83	2.34	99.16	2.79	0.0640269	Indeterminate
1683	198917	N/128/K	Homo	1683	AAC/AAG	N→K	128	mce1A	Rv0169	5	10	209	1182	2.83	2.34	99.16	2.79	0.0640269	Indeterminate
1684	2111513	E/199/E	Homo	1684	GAG/GAA	E→E	199	-	Rv1864c	5	10	209	1182	2.83	2.34	99.16	2.79	0.0640269	Indeterminate
1685	2156196	L/133/L	Homo	1685	CTA/TTA	L→L	133	furA	Rv1909c	5	10	209	1182	2.83	2.34	99.16	2.79	0.0640269	Indeterminate
1686	2315748	D/192/A	Homo	1686	GAC/GCC	D→A	192	-	Rv2059	5	10	209	1182	2.83	2.34	99.16	2.79	0.0640269	Indeterminate
1687	2323712	V/180/M	Homo	1687	GTG/ATG	V→M	180	cobIJ	Rv2066	5	10	209	1182	2.83	2.34	99.16	2.79	0.0640269	Indeterminate
1688	239059	R/745/Q	Homo	1688	CGG/CAG	R→Q	745	mmpL11	Rv0202c	5	10	209	1182	2.83	2.34	99.16	2.79	0.0640269	Indeterminate
1689	2453879	D/21/N	Homo	1689	GAC/AAC	D→N	21	-	Rv2191	5	10	209	1182	2.83	2.34	99.16	2.79	0.0640269	Indeterminate
1690	2569934	D/285/Y	Homo	1690	GAC/TAC	D→Y	285	-	Rv2298	5	10	209	1182	2.83	2.34	99.16	2.79	0.0640269	Indeterminate
1691	2625785	G/655/G	Homo	1691	GGC/GGA	G→G	655	-	Rv2345	5	10	209	1182	2.83	2.34	99.16	2.79	0.0640269	Indeterminate
1692	2746340	A/420/V	Homo	1692	GCG/GTG	A→V	420	folC	Rv2447c	5	10	209	1182	2.83	2.34	99.16	2.79	0.0640269	Indeterminate
1693	275009	F/319/V	Homo	1693	TTC/GTC	F→V	319	php	Rv0230c	5	10	209	1182	2.83	2.34	99.16	2.79	0.0640269	Indeterminate
1694	275634	L/110/L	Homo	1694	CTC/CTT	L→L	110	php	Rv0230c	5	10	209	1182	2.83	2.34	99.16	2.79	0.0640269	Indeterminate
1695	2775938	Q/124/P	Homo	1695	CAG/CCG	Q→P	124	-	Rv2473	5	10	209	1182	2.83	2.34	99.16	2.79	0.0640269	Indeterminate
1696	286415	M/146/K	Homo	1696	ATG/AAG	M→K	146	aftD	Rv0236c	5	10	209	1182	2.83	2.34	99.16	2.79	0.0640269	Indeterminate
1697	2889763	D/1131/H	Homo	1697	GAC/CAC	D→H	1131	-	Rv2566	5	10	209	1182	2.83	2.34	99.16	2.79	0.0640269	Indeterminate
1698	2932275	R/5/R	Homo	1698	CGG/CGT	R→R	5	snoP	Rv2604c	5	10	209	1182	2.83	2.34	99.16	2.79	0.0640269	Indeterminate
1699	294099	T/512/S	Homo	1699	ACC/AGC	T→S	512	fadE5	Rv0244c	5	10	209	1182	2.83	2.34	99.16	2.79	0.0640269	Indeterminate
1700	2945518	R/63/R	Homo	1700	CGG/CGT	R→R	63	-	Rv2616	5	10	209	1182	2.83	2.34	99.16	2.79	0.0640269	Indeterminate
1701	294841	A/265/P	Homo	1701	GCG/CCG	A→P	265	fadE5	Rv0244c	5	10	209	1182	2.83	2.34	99.16	2.79	0.0640269	Indeterminate
1702	3019478	M/7/I	Homo	1702	ATG/ATT	M→I	7	-	Rv2704	5	10	209	1182	2.83	2.34	99.16	2.79	0.0640269	Indeterminate
1703	3102800	E/154/A	Homo	1703	GAG/GCG	E→A	154	truB	Rv2793c	5	10	209	1182	2.83	2.34	99.16	2.79	0.0640269	Indeterminate
1704	3320128	H/973/H	Homo	1704	CAC/CAT	H→H	973	pca	Rv2967c	5	10	209	1182	2.83	2.34	99.16	2.79	0.0640269	Indeterminate
1705	3443144	I/949/V	Homo	1705	ATC/GTC	I→V	949	pknK	Rv3080c	5	10	209	1182	2.83	2.34	99.16	2.79	0.0640269	Indeterminate
1706	34527	C/78/S	Homo	1706	TGC/TCC	C→S	78	bioF2	Rv0032	5	10	209	1182	2.83	2.34	99.16	2.79	0.0640269	Indeterminate
1707	3460419	Y/435/C	Homo	1707	TAT/TGT	Y→C	435	-	Rv3091	5	10	209	1182	2.83	2.34	99.16	2.79	0.0640269	Indeterminate
1708	348304	R/890/R	Homo	1708	CGC/CGT	R→R	890	eccC3	Rv0284	5	10	209	1182	2.83	2.34	99.16	2.79	0.0640269	Indeterminate
1709	3572800	D/290/D	Homo	1709	GAT/GAC	D→D	290	-	Rv3200c	5	10	209	1182	2.83	2.34	99.16	2.79	0.0640269	Indeterminate
1710	3601494	P/316/L	Homo	1710	CCC/CTC	P→L	316	-	Rv3225c	5	10	209	1182	2.83	2.34	99.16	2.79	0.0640269	Indeterminate
1711	3628148	C/-85/G	Homo	1711	-	C→G	-85	tmk/promoter	-	5	10	209	1182	2.83	2.34	99.16	2.79	0.0640269	Indeterminate
1712	3682023	T/235/M	Homo	1712	ACG/ATG	T→M	235	nei	Rv3297	5	10	209	1182	2.83	2.34	99.16	2.79	0.0640269	Indeterminate
1713	3686446	R/152/H	Homo	1713	CGC/CAC	R→H	152	-	Rv3300c	5	10	209	1182	2.83	2.34	99.16	2.79	0.0640269	Indeterminate
1714	371940	ACCGGTGTTGAAGCTGCCGGTGTTGAAGCTACCGGTGTTGAAGCTGCC/825/ACCGGTGTTGAAGCTACCGGTGTTGAAGCTGCC	Homo	1714	-	ACCGGTGTTGAAGCTGCCGGTGTTGAAGCTACCGGTGTTGAAGCTGCC→ACCGGTGTTGAAGCTACCGGTGTTGAAGCTGCC	825	PPE5	Rv0304c	5	10	209	1182	2.83	2.34	99.16	2.79	0.0640269	Indeterminate
1715	3734518	F/806/L	Homo	1715	TTC/TTA	F→L	806	PPE54	Rv3343c	5	10	209	1182	2.83	2.34	99.16	2.79	0.0640269	Indeterminate
1716	3744009	D/3059/A	Homo	1716	GAC/GCC	D→A	3059	PPE55	Rv3347c	5	10	209	1182	2.83	2.34	99.16	2.79	0.0640269	Indeterminate
1717	3803526	G/625/A	Homo	1717	GGC/GCC	G→A	625	PE_PGRS52	Rv3388	5	10	209	1182	2.83	2.34	99.16	2.79	0.0640269	Indeterminate
1718	3882128	V/98/L	Homo	1718	GTC/CTC	V→L	98	rmlB	Rv3464	5	10	209	1182	2.83	2.34	99.16	2.79	0.0640269	Indeterminate
1719	3913455	I/360/I	Homo	1719	ATT/ATC	I→I	360	lprN	Rv3495c	5	10	209	1182	2.83	2.34	99.16	2.79	0.0640269	Indeterminate
1720	3921864	S/59/S	Homo	1720	TCC/TCA	S→S	59	-	Rv3502c	5	10	209	1182	2.83	2.34	99.16	2.79	0.0640269	Indeterminate
1721	392479	E/69/D	Homo	1721	GAG/GAC	E→D	69	-	Rv0326	5	10	209	1182	2.83	2.34	99.16	2.79	0.0640269	Indeterminate
1722	3926151	P/421/Q	Homo	1722	CCG/CAG	P→Q	421	fadD17	Rv3506	5	10	209	1182	2.83	2.34	99.16	2.79	0.0640269	Indeterminate
1723	3938168	A/86/V	Homo	1723	GCG/GTG	A→V	86	ilvX	Rv3509c	5	10	209	1182	2.83	2.34	99.16	2.79	0.0640269	Indeterminate
1724	4022129	L/89/L	Homo	1724	CTA/TTA	L→L	89	-	Rv3579c	5	10	209	1182	2.83	2.34	99.16	2.79	0.0640269	Indeterminate
1725	4057146	G/-771/A	Homo	1725	-	G→A	-771	espA/promoter	-	5	10	209	1182	2.83	2.34	99.16	2.79	0.0640269	Indeterminate
1726	4101905	A/44/G	Homo	1726	GCC/GGC	A→G	44	-	Rv3662c	5	10	209	1182	2.83	2.34	99.16	2.79	0.0640269	Indeterminate
1727	411694	F/286/C	Homo	1727	TTT/TGT	F→C	286	iniA	Rv0342	5	10	209	1182	2.83	2.34	99.16	2.79	0.0640269	Indeterminate
1728	412339	S/501/W	Homo	1728	TCG/TGG	S→W	501	iniA	Rv0342	5	10	209	1182	2.83	2.34	99.16	2.79	0.0640269	Indeterminate
1729	4175390	A/173/V	Homo	1729	GCG/GTG	A→V	173	-	Rv3728	5	10	209	1182	2.83	2.34	99.16	2.79	0.0640269	Indeterminate
1730	4209511	E/155/D	Homo	1730	GAG/GAC	E→D	155	lpqH	Rv3763	5	10	209	1182	2.83	2.34	99.16	2.79	0.0640269	Indeterminate
1731	4325029	T/-45/C	Homo	1731	-	T→C	-45	hns/promoter	-	5	10	209	1182	2.83	2.34	99.16	2.79	0.0640269	Indeterminate
1732	4384930	L/150/L	Homo	1732	CTG/CTC	L→L	150	-	Rv3899c	5	10	209	1182	2.83	2.34	99.16	2.79	0.0640269	Indeterminate
1733	4388606	T/609/T	Homo	1733	ACC/ACT	T→T	609	-	Rv3903c	5	10	209	1182	2.83	2.34	99.16	2.79	0.0640269	Indeterminate
1734	4394450	V/87/L	Homo	1734	GTC/CTC	V→L	87	-	Rv3909	5	10	209	1182	2.83	2.34	99.16	2.79	0.0640269	Indeterminate
1735	4397368	M/258/L	Homo	1735	ATG/CTG	M→L	258	-	Rv3910	5	10	209	1182	2.83	2.34	99.16	2.79	0.0640269	Indeterminate
1736	49080	L/287/P	Homo	1736	CTG/CCG	L→P	287	-	Rv0045c	5	10	209	1182	2.83	2.34	99.16	2.79	0.0640269	Indeterminate
1737	584017	I/225/T	Homo	1737	ATC/ACC	I→T	225	-	Rv0493c	5	10	209	1182	2.83	2.34	99.16	2.79	0.0640269	Indeterminate
1738	623110	P/106/P	Homo	1738	CCC/CCT	P→P	106	PE_PGRS6	Rv0532	5	10	209	1182	2.83	2.34	99.16	2.79	0.0640269	Indeterminate
1739	657895	V/49/I	Homo	1739	GTC/ATC	V→I	49	-	Rv0566c	5	10	209	1182	2.83	2.34	99.16	2.79	0.0640269	Indeterminate
1740	77058	I/189/V	Homo	1740	ATT/GTT	I→V	189	sdaA	Rv0069c	5	10	209	1182	2.83	2.34	99.16	2.79	0.0640269	Indeterminate
1741	868174	D/60/N	Homo	1741	GAT/AAT	D→N	60	-	Rv0774c	5	10	209	1182	2.83	2.34	99.16	2.79	0.0640269	Indeterminate
1742	879326	CG/-14/C	Homo	1742	-	CG→C	-14	-	Rv0785/promoter	5	10	209	1182	2.83	2.34	99.16	2.79	0.0640269	Indeterminate
1743	983550	F/263/F	Homo	1743	TTC/TTT	F→F	263	-	Rv0885	5	10	209	1182	2.83	2.34	99.16	2.79	0.0640269	Indeterminate
1744	1340136	S/263/N	Hetero	1744	AGC/AAC	S→N	263	PPE18	Rv1196	23	88	191	1104	1.51	10.75	92.62	1.46	0.0652165	Indeterminate
1745	2632341	CAAAA/-266/CAAAAA	Homo	1745	-	CAAAA→CAAAAA	-266	plcA/promoter	-	187	990	27	202	1.41	87.38	16.95	1.05	0.0667841	Indeterminate
1746	338963	T/37/T	Hetero	1746	ACA/ACG	T→T	37	PE_PGRS4	Rv0279c	202	1086	12	106	1.64	94.39	8.89	1.04	0.067079	Indeterminate
1747	1751958	A/459/G	Homo	1747	GCC/GGC	A→G	459	PPE21	Rv1548c	14	47	200	1145	1.71	6.54	96.06	1.66	0.0674106	Indeterminate
1748	1987206	A/-1836/G	Homo	1748	-	A→G	-1836	cut1/promoter	-	14	47	200	1145	1.71	6.54	96.06	1.66	0.0674106	Indeterminate
1749	396199	A/-112/G	Homo	1749	-	A→G	-112	-	Rv0330c/promoter	143	730	71	462	1.27	66.82	38.76	1.09	0.0696286	Indeterminate
1750	1176778	T/-618/G	Homo	1750	-	T→G	-618	leuX/promoter	-	6	14	208	1178	2.43	2.8	98.83	2.39	0.0699639	Indeterminate
1751	1216601	D/45/N	Homo	1751	GAT/AAT	D→N	45	PE_PGRS22	Rv1091	6	14	208	1178	2.43	2.8	98.83	2.39	0.0699639	Indeterminate
1752	2306274	ACC/713/AC	Homo	1752	-	ACC→AC	713	pks12	Rv2048c	6	14	208	1178	2.43	2.8	98.83	2.39	0.0699639	Indeterminate
1753	2306276	T/237/T	Homo	1753	ACG/ACA	T→T	237	pks12	Rv2048c	6	14	208	1178	2.43	2.8	98.83	2.39	0.0699639	Indeterminate
1754	2306279	CGG/708/CGGG	Homo	1754	-	CGG→CGGG	708	pks12	Rv2048c	6	14	208	1178	2.43	2.8	98.83	2.39	0.0699639	Indeterminate
1755	2945134	A/-196/G	Hetero	1755	-	A→G	-196	-	Rv2616/promoter	6	14	208	1178	2.43	2.8	98.83	2.39	0.0699639	Indeterminate
1756	3619667	S/289/G	Homo	1756	AGC/GGC	S→G	289	secA1	Rv3240c	6	14	208	1178	2.43	2.8	98.83	2.39	0.0699639	Indeterminate
1757	374514	Y/400/D	Hetero	1757	TAC/GAC	Y→D	400	PPE6	Rv0305c	6	14	208	1178	2.43	2.8	98.83	2.39	0.0699639	Indeterminate
1758	3925928	G/347/C	Homo	1758	GGC/TGC	G→C	347	fadD17	Rv3506	6	14	208	1178	2.43	2.8	98.83	2.39	0.0699639	Indeterminate
1759	42490	P/292/P	Homo	1759	CCC/CCT	P→P	292	mtc28	Rv0040c	6	14	208	1178	2.43	2.8	98.83	2.39	0.0699639	Indeterminate
1760	4345048	R/4/C	Homo	1760	CGC/TGC	R→C	4	eccB1	Rv3869	6	14	208	1178	2.43	2.8	98.83	2.39	0.0699639	Indeterminate
1761	4355380	D/125/A	Homo	1761	GAC/GCC	D→A	125	eccD1	Rv3877	6	14	208	1178	2.43	2.8	98.83	2.39	0.0699639	Indeterminate
1762	960166	CAGTCAATGGCGCCGCTCCTCCTCATCGCTGCGCTCTGCATCGTCGCCGGCGGTAGTCAATGGCGCCGCTCCTCCTCATCGCTGCGCTCTGCATCGTCGCCGGCGGTAGTCAATGGCGCCGCTCCTCCTCATCGCTGCGCTCTGCATCGTCGCCGGCG/-15/CAGTCAATGGCGCCGCTCCTCCTCATCGCTGCGCTCTGCATCGTCGCCGGCGGTAGTCAATGGCGCCGCTCCTCCTCATCGCTGCGCTCTGCATCGTCGCCGGCG	Homo	1762	-	CAGTCAATGGCGCCGCTCCTCCTCATCGCTGCGCTCTGCATCGTCGCCGGCGGTAGTCAATGGCGCCGCTCCTCCTCATCGCTGCGCTCTGCATCGTCGCCGGCGGTAGTCAATGGCGCCGCTCCTCCTCATCGCTGCGCTCTGCATCGTCGCCGGCG→CAGTCAATGGCGCCGCTCCTCCTCATCGCTGCGCTCTGCATCGTCGCCGGCGGTAGTCAATGGCGCCGCTCCTCCTCATCGCTGCGCTCTGCATCGTCGCCGGCG	-15	ercc3/promoter	-	6	14	208	1178	2.43	2.8	98.83	2.39	0.0699639	Indeterminate
1763	96028	D/205/D	Homo	1763	GAC/GAT	D→D	205	hycE	Rv0087	6	14	208	1178	2.43	2.8	98.83	2.39	0.0699639	Indeterminate
1764	2338810	R/34/R	Homo	1764	CGT/CGC	R→R	34	-	Rv2082	137	696	77	496	1.27	64.02	41.61	1.1	0.0705245	Indeterminate
1765	1416222	F/376/L	Hetero	1765	TTC/CTC	F→L	376	embR	Rv1267c	109	539	105	653	1.26	50.93	54.78	1.13	0.0708971	Indeterminate
1766	1340123	T/259/A	Homo	1766	ACC/GCC	T→A	259	PPE18	Rv1196	4	7	210	1185	3.22	1.87	99.41	3.18	0.0718613	Indeterminate
1767	1340127	N/260/S	Homo	1767	AAC/AGC	N→S	260	PPE18	Rv1196	4	7	210	1185	3.22	1.87	99.41	3.18	0.0718613	Indeterminate
1768	336473	A/-163/G	Hetero	1768	-	A→G	-163	-	Rv0278c/promoter	4	7	210	1185	3.22	1.87	99.41	3.18	0.0718613	Indeterminate
1769	3712765	H/339/H	Homo	1769	CAC/CAT	H→H	339	-	Rv3327	4	7	210	1185	3.22	1.87	99.41	3.18	0.0718613	Indeterminate
1770	3943842	AGCGGCAACGGCGGCAACGGCGGCAGCGGCGGCAACGGCGGCAACG/31/AGCGGCAACGGCGGCAGCGGCGGCAACGGCGGCAACG	Homo	1770	-	AGCGGCAACGGCGGCAACGGCGGCAGCGGCGGCAACGGCGGCAACG→AGCGGCAACGGCGGCAGCGGCGGCAACGGCGGCAACG	31	PE_PGRS56	Rv3512	4	7	210	1185	3.22	1.87	99.41	3.18	0.0718613	Indeterminate
1771	2163375	N/1313/D	Hetero	1771	AAT/GAT	N→D	1313	PPE34	Rv1917c	202	1087	12	105	1.63	94.39	8.81	1.04	0.0721987	Indeterminate
1772	1096510	T/-312/C	Homo	1772	-	T→C	-312	mprA/promoter	-	31	128	183	1064	1.41	14.49	89.26	1.35	0.0727706	Indeterminate
1773	2196858	T/290/T	Hetero	1773	ACC/ACG	T→T	290	-	Rv1945	18	66	196	1126	1.57	8.41	94.46	1.52	0.074033	Indeterminate
1774	1031239	E/209/A	Homo	1774	GAG/GCG	E→A	209	mntH	Rv0924c	3	4	211	1188	4.22	1.4	99.66	4.18	0.0760229	Indeterminate
1775	1426454	P/97/P	Homo	1775	CCA/CCG	P→P	97	-	Rv1277	3	4	211	1188	4.22	1.4	99.66	4.18	0.0760229	Indeterminate
1776	1447052	T/225/I	Homo	1776	ACC/ATC	T→I	225	argS	Rv1292	3	4	211	1188	4.22	1.4	99.66	4.18	0.0760229	Indeterminate
1777	1817220	T/344/T	Homo	1777	ACA/ACG	T→T	344	pykA	Rv1617	3	4	211	1188	4.22	1.4	99.66	4.18	0.0760229	Indeterminate
1778	2095904	I/89/V	Homo	1778	ATC/GTC	I→V	89	blaR	Rv1845c	3	4	211	1188	4.22	1.4	99.66	4.18	0.0760229	Indeterminate
1779	2173241	Y/185/Y	Homo	1779	TAC/TAT	Y→Y	185	lppF	Rv1921c	3	4	211	1188	4.22	1.4	99.66	4.18	0.0760229	Indeterminate
1780	2227838	F/532/C	Homo	1780	TTC/TGC	F→C	532	PE_PGRS35	Rv1983	3	4	211	1188	4.22	1.4	99.66	4.18	0.0760229	Indeterminate
1781	2482957	K/331/N	Homo	1781	AAG/AAC	K→N	331	dlaT	Rv2215	3	4	211	1188	4.22	1.4	99.66	4.18	0.0760229	Indeterminate
1782	2639356	G/-3764/C	Hetero	1782	-	G→C	-3764	PPE39/promoter	-	3	4	211	1188	4.22	1.4	99.66	4.18	0.0760229	Indeterminate
1783	2639358	G/-3766/T	Hetero	1783	-	G→T	-3766	PPE39/promoter	-	3	4	211	1188	4.22	1.4	99.66	4.18	0.0760229	Indeterminate
1784	2866745	D/93/A	Homo	1784	GAC/GCC	D→A	93	lppA	Rv2543	3	4	211	1188	4.22	1.4	99.66	4.18	0.0760229	Indeterminate
1785	2894950	C/337/W	Homo	1785	TGT/TGG	C→W	337	-	Rv2571c	3	4	211	1188	4.22	1.4	99.66	4.18	0.0760229	Indeterminate
1786	3153665	L/323/L	Homo	1786	CTG/TTG	L→L	323	efpA	Rv2846c	3	4	211	1188	4.22	1.4	99.66	4.18	0.0760229	Indeterminate
1787	3730789	I/2049/I	Hetero	1787	ATT/ATC	I→I	2049	PPE54	Rv3343c	3	4	211	1188	4.22	1.4	99.66	4.18	0.0760229	Indeterminate
1788	3928281	TAACGGCGGCAACGGCGGCAACGGCGGCAACGGCGGCAACGGCGGCAACGGCGGCAACGGCGGCAA/1713/TAACGGCGGCAACGGCGGCAACGGCGGCAACGGCGGCAACGGCGGCAACGGCGGCAACGGCGGCAACGGCGGCAACGGCGGCAA	Homo	1788	-	TAACGGCGGCAACGGCGGCAACGGCGGCAACGGCGGCAACGGCGGCAACGGCGGCAACGGCGGCAA→TAACGGCGGCAACGGCGGCAACGGCGGCAACGGCGGCAACGGCGGCAACGGCGGCAACGGCGGCAACGGCGGCAACGGCGGCAA	1713	PE_PGRS53	Rv3507	3	4	211	1188	4.22	1.4	99.66	4.18	0.0760229	Indeterminate
1789	3943749	A/-63/G	Hetero	1789	-	A→G	-63	PE_PGRS56/promoter	-	3	4	211	1188	4.22	1.4	99.66	4.18	0.0760229	Indeterminate
1790	400197	P/2/P	Homo	1790	CCT/CCG	P→P	2	-	Rv0336	3	4	211	1188	4.22	1.4	99.66	4.18	0.0760229	Indeterminate
1791	4122326	E/137/E	Homo	1791	GAA/GAG	E→E	137	ponA2	Rv3682	3	4	211	1188	4.22	1.4	99.66	4.18	0.0760229	Indeterminate
1792	71453	TCCCCCCC/2834/TCCCCCCCC	Homo	1792	-	TCCCCCCC→TCCCCCCCC	2834	-	Rv0064	3	4	211	1188	4.22	1.4	99.66	4.18	0.0760229	Indeterminate
1793	83578	P/277/P	Homo	1793	CCC/CCG	P→P	277	-	Rv0074	3	4	211	1188	4.22	1.4	99.66	4.18	0.0760229	Indeterminate
1794	926597	G/413/S	Homo	1794	GGC/AGC	G→S	413	PE_PGRS13	Rv0833	10	31	204	1161	1.84	4.67	97.4	1.8	0.0806875	Indeterminate
1795	925453	A/31/A	Homo	1795	GCC/GCT	A→A	31	PE_PGRS13	Rv0833	83	400	131	792	1.25	38.79	66.44	1.16	0.0807958	Indeterminate
1796	1095981	G/157/G	Homo	1796	GGT/GGG	G→G	157	PE_PGRS18	Rv0980c	18	67	196	1125	1.54	8.41	94.38	1.5	0.0814765	Indeterminate
1797	3331535	L/26/L	Homo	1797	CTC/CTT	L→L	26	-	Rv2975c	5	11	209	1181	2.57	2.34	99.08	2.53	0.0820216	Indeterminate
1798	4078451	C/-1/T	Homo	1798	-	C→T	-1	-	Rv3639c/promoter	5	11	209	1181	2.57	2.34	99.08	2.53	0.0820216	Indeterminate
1799	1340135	S/263/R	Hetero	1799	AGC/CGC	S→R	263	PPE18	Rv1196	22	86	192	1106	1.47	10.28	92.79	1.42	0.0824419	Indeterminate
1800	1879566	G/1421/G	Homo	1800	GGC/GGA	G→G	1421	pks7	Rv1661	9	27	205	1165	1.89	4.21	97.73	1.86	0.0834769	Indeterminate
1801	4254265	T/425/A	Homo	1801	ACC/GCC	T→A	425	-	Rv3798	16	58	198	1134	1.58	7.48	95.13	1.54	0.0835199	Indeterminate
1802	838987	G/179/G	Hetero	1802	GGG/GGT	G→G	179	PE_PGRS10	Rv0747	57	263	157	929	1.28	26.64	77.94	1.21	0.0851734	Indeterminate
1803	2300237	A/2250/A	Homo	1803	GCT/GCC	A→A	2250	pks12	Rv2048c	207	1123	7	69	1.82	96.73	5.79	1.03	0.0853739	Indeterminate
1804	362892	CCGGCGGCGGCGGCGGC/1559/CCGGCGGCGGCGGC	Homo	1804	-	CCGGCGGCGGCGGCGGC→CCGGCGGCGGCGGC	1559	PE_PGRS5	Rv0297	8	23	206	1169	1.97	3.74	98.07	1.94	0.0856439	Indeterminate
1805	2439572	E/126/K	Homo	1805	GAG/AAG	E→K	126	-	Rv2177c	6	15	208	1177	2.26	2.8	98.74	2.23	0.0860128	Indeterminate
1806	3738366	Q/1470/P	Homo	1806	CAA/CCA	Q→P	1470	PE_PGRS50	Rv3345c	7	19	207	1173	2.09	3.27	98.41	2.05	0.0867451	Indeterminate
1807	673200	TCGCCGTTGCCGCCGTTGCCGCCGTTGCCGCCGTTG/2717/TCGCCGTTGCCGCCGTTGCCGCCGTTGCCGCCGTTGCCGCCGTTG	Homo	1807	-	TCGCCGTTGCCGCCGTTGCCGCCGTTGCCGCCGTTG→TCGCCGTTGCCGCCGTTGCCGCCGTTGCCGCCGTTGCCGCCGTTG	2717	PE_PGRS7	Rv0578c	7	19	207	1173	2.09	3.27	98.41	2.05	0.0867451	Indeterminate
1808	3998059	AGGCGGCGGCGGC/80/AGGCGGCGGC	Homo	1808	-	AGGCGGCGGCGGC→AGGCGGCGGC	80	PPE64	Rv3558	11	36	203	1156	1.74	5.14	96.98	1.7	0.0882049	Indeterminate
1809	336611	A/821/A	Hetero	1809	GCC/GCG	A→A	821	PE_PGRS4	Rv0279c	212	1160	2	32	2.92	99.07	2.68	1.02	0.089157	Indeterminate
1810	3232703	C/-197/T	Hetero	1810	-	C→T	-197	amt/promoter	-	139	713	75	479	1.25	64.95	40.18	1.09	0.0895306	Indeterminate
1811	2173860	A/-207/C	Homo	1811	-	A→C	-207	-	Rv1922/promoter	144	742	70	450	1.25	67.29	37.75	1.08	0.0911538	Indeterminate
1812	1416234	C/372/G	Hetero	1812	TGT/GGT	C→G	372	embR	Rv1267c	109	545	105	647	1.23	50.93	54.28	1.11	0.0913116	Indeterminate
1813	335651	A/220/A	Hetero	1813	GCC/GCG	A→A	220	-	Rv0278c	114	573	100	619	1.23	53.27	51.93	1.11	0.0922432	Indeterminate
1814	1751918	N/472/N	Homo	1814	AAT/AAC	N→N	472	PPE21	Rv1548c	10	32	204	1160	1.78	4.67	97.32	1.74	0.0923734	Indeterminate
1815	4231865	V/182/V	Homo	1815	GTC/GTA	V→V	182	-	Rv3785	85	414	129	778	1.24	39.72	65.27	1.14	0.0929128	Indeterminate
1816	838998	A/183/D	Hetero	1816	GCC/GAC	A→D	183	PE_PGRS10	Rv0747	61	286	153	906	1.26	28.5	76.01	1.19	0.0940058	Indeterminate
1817	3680944	A/1390/A	Homo	1817	GCG/GCA	A→A	1390	lhr	Rv3296	14	50	200	1142	1.6	6.54	95.81	1.56	0.0940991	Indeterminate
1818	2866580	N/38/S	Hetero	1818	AAC/AGC	N→S	38	lppA	Rv2543	91	447	123	745	1.23	42.52	62.5	1.13	0.0945798	Indeterminate
1819	1212311	TCGGTGCCGGCGGTGCCGGCGGTGTCGGCGGTGCCGGCGGTGTCGGCGGTGCCGGCGGTGCCGGCGG/752/TCGGTGCCGGCGGTGTCGGCGGTGCCGGCGGTGCCGGCGG	Homo	1819	-	TCGGTGCCGGCGGTGCCGGCGGTGTCGGCGGTGCCGGCGGTGTCGGCGGTGCCGGCGGTGCCGGCGG→TCGGTGCCGGCGGTGTCGGCGGTGCCGGCGGTGCCGGCGG	752	PE_PGRS21	Rv1087	4	8	210	1184	2.82	1.87	99.33	2.79	0.0953847	Indeterminate
1820	1258562	K/413/T	Homo	1820	AAG/ACG	K→T	413	-	Rv1132	4	8	210	1184	2.82	1.87	99.33	2.79	0.0953847	Indeterminate
1821	75359	CGGGGG/59/CGGGG	Homo	1821	-	CGGGGG→CGGGG	59	-	Rv0068	4	8	210	1184	2.82	1.87	99.33	2.79	0.0953847	Indeterminate
1822	1212517	L/320/L	Homo	1822	CTG/TTG	L→L	320	PE_PGRS21	Rv1087	9	28	205	1164	1.83	4.21	97.65	1.79	0.0963464	Indeterminate
1823	3248308	H/955/P	Hetero	1823	CAC/CCC	H→P	955	ppsA	Rv2931	22	88	192	1104	1.44	10.28	92.62	1.39	0.0969548	Indeterminate
1824	3528192	N/324/N	Hetero	1824	AAC/AAT	N→N	324	PPE53	Rv3159c	196	1053	18	139	1.44	91.59	11.66	1.04	0.0989496	Indeterminate
1825	976898	Q/436/K	Homo	1825	CAA/AAA	Q→K	436	PPE13	Rv0878c	11	37	203	1155	1.69	5.14	96.9	1.66	0.0997236	Indeterminate
1826	1636153	K/693/Q	Hetero	1826	AAG/CAG	K→Q	693	PE_PGRS28	Rv1452c	149	773	65	419	1.24	69.63	35.15	1.07	0.100252	Indeterminate
1827	546357	T/149/T	Homo	1827	ACT/ACC	T→T	149	echA2	Rv0456c	189	1010	25	182	1.36	88.32	15.27	1.04	0.102029	Indeterminate
1828	1061676	GTGCTG/-288/GTG	Homo	1828	-	GTGCTG→GTG	-288	sucC/promoter	-	5	12	209	1180	2.35	2.34	98.99	2.32	0.102407	Indeterminate
1829	1159162	G/-426/C	Homo	1829	-	G→C	-426	trcR/promoter	-	5	12	209	1180	2.35	2.34	98.99	2.32	0.102407	Indeterminate
1830	1248059	F/311/F	Homo	1830	TTC/TTT	F→F	311	ephC	Rv1124	5	12	209	1180	2.35	2.34	98.99	2.32	0.102407	Indeterminate
1831	1575783	P/9/P	Homo	1831	CCT/CCG	P→P	9	nlhH	Rv1399c	5	12	209	1180	2.35	2.34	98.99	2.32	0.102407	Indeterminate
1832	1688024	A/28/A	Homo	1832	GCG/GCC	A→A	28	lipL	Rv1497	5	12	209	1180	2.35	2.34	98.99	2.32	0.102407	Indeterminate
1833	1711588	G/187/G	Homo	1833	GGC/GGG	G→G	187	-	Rv1520	5	12	209	1180	2.35	2.34	98.99	2.32	0.102407	Indeterminate
1834	1951800	A/-49/C	Homo	1834	-	A→C	-49	-	Rv1725c/promoter	5	12	209	1180	2.35	2.34	98.99	2.32	0.102407	Indeterminate
1835	2123181	S/3/L	Homo	1835	TCA/TTA	S→L	3	-	Rv1873	5	12	209	1180	2.35	2.34	98.99	2.32	0.102407	Indeterminate
1836	272267	G/191/G	Homo	1836	GGT/GGC	G→G	191	-	Rv0227c	5	12	209	1180	2.35	2.34	98.99	2.32	0.102407	Indeterminate
1837	3030594	A/95/V	Homo	1837	GCG/GTG	A→V	95	nrdR	Rv2718c	5	12	209	1180	2.35	2.34	98.99	2.32	0.102407	Indeterminate
1838	3272123	T/1463/P	Homo	1838	ACA/CCA	T→P	1463	ppsE	Rv2935	5	12	209	1180	2.35	2.34	98.99	2.32	0.102407	Indeterminate
1839	4028931	L/347/L	Homo	1839	TTG/TTA	L→L	347	-	Rv3586	5	12	209	1180	2.35	2.34	98.99	2.32	0.102407	Indeterminate
1840	4096985	D/337/A	Homo	1840	GAC/GCC	D→A	337	-	Rv3659c	5	12	209	1180	2.35	2.34	98.99	2.32	0.102407	Indeterminate
1841	4371779	V/310/L	Homo	1841	GTG/TTG	V→L	310	-	Rv3888c	5	12	209	1180	2.35	2.34	98.99	2.32	0.102407	Indeterminate
1842	450640	A/388/A	Homo	1842	GCG/GCA	A→A	388	-	Rv0373c	5	12	209	1180	2.35	2.34	98.99	2.32	0.102407	Indeterminate
1843	1751919	N/472/S	Homo	1843	AAT/AGT	N→S	472	PPE21	Rv1548c	10	33	204	1159	1.72	4.67	97.23	1.69	0.105022	Indeterminate
1844	3186588	ACGGCGGCGGCGGCG/1742/ACGGCGGCGGCG	Homo	1844	-	ACGGCGGCGGCGGCG→ACGGCGGCGGCG	1742	dipZ	Rv2874	10	33	204	1159	1.72	4.67	97.23	1.69	0.105022	Indeterminate
1845	839982	A/511/G	Homo	1845	GCC/GGC	A→G	511	PE_PGRS10	Rv0747	10	33	204	1159	1.72	4.67	97.23	1.69	0.105022	Indeterminate
1846	3732624	L/1438/L	Homo	1846	TTG/CTG	L→L	1438	PPE54	Rv3343c	146	757	68	435	1.23	68.22	36.49	1.07	0.1054	Indeterminate
1847	929267	TCCCGCCGGTGCCGCCGGCACCGGTCGCAGCCCCACCAAGCCCGCCGGCCCCGCCG/1219/TCCCGCCG	Homo	1847	-	TCCCGCCGGTGCCGCCGGCACCGGTCGCAGCCCCACCAAGCCCGCCGGCCCCGCCG→TCCCGCCG	1219	PE_PGRS14	Rv0834c	12	42	202	1150	1.63	5.61	96.48	1.59	0.10582	Indeterminate
1848	1849609	R/809/R	Homo	1848	CGA/CGG	R→R	809	lysX	Rv1640c	191	1023	23	169	1.37	89.25	14.18	1.04	0.105882	Indeterminate
1849	1176133	A/-1263/G	Homo	1849	-	A→G	-1263	leuX/promoter	-	3	5	211	1187	3.38	1.4	99.58	3.34	0.108372	Indeterminate
1850	1261562	G/-360/A	Homo	1850	-	G→A	-360	-	Rv1134/promoter	3	5	211	1187	3.38	1.4	99.58	3.34	0.108372	Indeterminate
1851	1262692	G/479/G	Homo	1851	GGC/GGT	G→G	479	PPE16	Rv1135c	3	5	211	1187	3.38	1.4	99.58	3.34	0.108372	Indeterminate
1852	1976995	Q/132/Q	Homo	1852	CAA/CAG	Q→Q	132	-	Rv1748	3	5	211	1187	3.38	1.4	99.58	3.34	0.108372	Indeterminate
1853	1983752	G/342/S	Homo	1853	GGC/AGC	G→S	342	PPE24	Rv1753c	3	5	211	1187	3.38	1.4	99.58	3.34	0.108372	Indeterminate
1854	2118994	CCCGCCGCCGCCGC/1648/CCCGCCGCCGCCGCCGC	Homo	1854	-	CCCGCCGCCGCCGC→CCCGCCGCCGCCGCCGC	1648	-	Rv1868	3	5	211	1187	3.38	1.4	99.58	3.34	0.108372	Indeterminate
1855	2318462	R/764/R	Homo	1855	CGG/CGA	R→R	764	cobN	Rv2062c	3	5	211	1187	3.38	1.4	99.58	3.34	0.108372	Indeterminate
1856	2493300	P/148/L	Homo	1856	CCC/CTC	P→L	148	glnA2	Rv2222c	3	5	211	1187	3.38	1.4	99.58	3.34	0.108372	Indeterminate
1857	2516067	Q/255/R	Homo	1857	CAG/CGG	Q→R	255	-	Rv2242	3	5	211	1187	3.38	1.4	99.58	3.34	0.108372	Indeterminate
1858	2850718	C/-373/T	Homo	1858	-	C→T	-373	vapB17/promoter	-	3	5	211	1187	3.38	1.4	99.58	3.34	0.108372	Indeterminate
1859	3281467	M/417/V	Homo	1859	ATG/GTG	M→V	417	mas	Rv2940c	3	5	211	1187	3.38	1.4	99.58	3.34	0.108372	Indeterminate
1860	3374946	T/240/K	Homo	1860	ACA/AAA	T→K	240	-	Rv3015c	3	5	211	1187	3.38	1.4	99.58	3.34	0.108372	Indeterminate
1861	343144	L/339/F	Homo	1861	CTC/TTC	L→F	339	eccA3	Rv0282	3	5	211	1187	3.38	1.4	99.58	3.34	0.108372	Indeterminate
1862	3483744	I/323/M	Homo	1862	ATA/ATG	I→M	323	moeB2	Rv3116	3	5	211	1187	3.38	1.4	99.58	3.34	0.108372	Indeterminate
1863	3543071	A/71/V	Homo	1863	GCC/GTC	A→V	71	-	Rv3175	3	5	211	1187	3.38	1.4	99.58	3.34	0.108372	Indeterminate
1864	3598196	P/54/Q	Homo	1864	CCG/CAG	P→Q	54	rshA	Rv3221A	3	5	211	1187	3.38	1.4	99.58	3.34	0.108372	Indeterminate
1865	3757323	N/3260/N	Hetero	1865	AAT/AAC	N→N	3260	PPE56	Rv3350c	3	5	211	1187	3.38	1.4	99.58	3.34	0.108372	Indeterminate
1866	4154655	D/306/N	Homo	1866	GAT/AAT	D→N	306	leuA	Rv3710	3	5	211	1187	3.38	1.4	99.58	3.34	0.108372	Indeterminate
1867	4165678	L/352/L	Homo	1867	CTG/TTG	L→L	352	dnaZX	Rv3721c	3	5	211	1187	3.38	1.4	99.58	3.34	0.108372	Indeterminate
1868	4258528	P/873/P	Homo	1868	CCC/CCG	P→P	873	pks13	Rv3800c	3	5	211	1187	3.38	1.4	99.58	3.34	0.108372	Indeterminate
1869	4359661	R/41/T	Homo	1869	AGG/ACG	R→T	41	espK	Rv3879c	3	5	211	1187	3.38	1.4	99.58	3.34	0.108372	Indeterminate
1870	4407851	GCCCCC/352/GCCCCCC	Homo	1870	-	GCCCCC→GCCCCCC	352	gid	Rv3919c	3	5	211	1187	3.38	1.4	99.58	3.34	0.108372	Indeterminate
1871	63555	G/119/A	Homo	1871	GGG/GCG	G→A	119	-	Rv0059	3	5	211	1187	3.38	1.4	99.58	3.34	0.108372	Indeterminate
1872	82013	A/113/V	Homo	1872	GCC/GTC	A→V	113	-	Rv0073	3	5	211	1187	3.38	1.4	99.58	3.34	0.108372	Indeterminate
1873	839020	L/190/L	Hetero	1873	CTG/CTC	L→L	190	PE_PGRS10	Rv0747	72	348	142	844	1.23	33.64	70.81	1.15	0.110272	Indeterminate
1874	1212311	TCGGTGCCGGCGGTGCCGGCGGTGTCGGCGGTGCCGGCGGTGTCGGCGGTGCCGGCGGTGCCGGCGG/752/TCGGTGCCGGCGGTGTCGGCGGTGCCGGCGGTGTCGGCGGTGCCGGCGGTGCCGGCGG	Homo	1874	-	TCGGTGCCGGCGGTGCCGGCGGTGTCGGCGGTGCCGGCGGTGTCGGCGGTGCCGGCGGTGCCGGCGG→TCGGTGCCGGCGGTGTCGGCGGTGCCGGCGGTGTCGGCGGTGCCGGCGGTGCCGGCGG	752	PE_PGRS21	Rv1087	9	29	205	1163	1.76	4.21	97.57	1.73	0.110307	Indeterminate
1875	3842959	G/-77/A	Hetero	1875	-	G→A	-77	PPE58/promoter	-	9	29	205	1163	1.76	4.21	97.57	1.73	0.110307	Indeterminate
1876	836350	G/217/V	Homo	1876	GGC/GTC	G→V	217	PE_PGRS9	Rv0746	9	29	205	1163	1.76	4.21	97.57	1.73	0.110307	Indeterminate
1877	836352	A/218/T	Homo	1877	GCC/ACC	A→T	218	PE_PGRS9	Rv0746	9	29	205	1163	1.76	4.21	97.57	1.73	0.110307	Indeterminate
1878	926780	L/474/L	Homo	1878	TTG/CTG	L→L	474	PE_PGRS13	Rv0833	9	29	205	1163	1.76	4.21	97.57	1.73	0.110307	Indeterminate
1879	839005	G/185/G	Hetero	1879	GGA/GGC	G→G	185	PE_PGRS10	Rv0747	87	429	127	763	1.22	40.65	64.01	1.13	0.110417	Indeterminate
1880	3948612	ACGGCGGCACCGGCGGCACCGGCGGCACCGGCGGCA/2819/ACGGCGGCACCGGCGGCACCGGCGGCACCGGCGGCACCGGCGGCA	Homo	1880	-	ACGGCGGCACCGGCGGCACCGGCGGCACCGGCGGCA→ACGGCGGCACCGGCGGCACCGGCGGCACCGGCGGCACCGGCGGCA	2819	PE_PGRS57	Rv3514	178	945	36	247	1.29	83.18	20.72	1.05	0.110432	Indeterminate
1881	3194241	CG/1308/CGG	Homo	1881	-	CG→CGG	1308	-	Rv2885c	181	963	33	229	1.3	84.58	19.21	1.05	0.110561	Indeterminate
1882	1095990	G/154/G	Homo	1882	GGG/GGC	G→G	154	PE_PGRS18	Rv0980c	13	47	201	1145	1.58	6.07	96.06	1.54	0.110891	Indeterminate
1883	335956	A/119/T	Hetero	1883	GCC/ACC	A→T	119	-	Rv0278c	13	47	201	1145	1.58	6.07	96.06	1.54	0.110891	Indeterminate
1884	336113	S/66/S	Hetero	1884	AGC/AGT	S→S	66	-	Rv0278c	148	770	66	422	1.23	69.16	35.4	1.07	0.112072	Indeterminate
1885	3127931	K/114/N	Homo	1885	AAA/AAT	K→N	114	-	Rv2820c	11	38	203	1154	1.65	5.14	96.81	1.61	0.112099	Indeterminate
1886	1002282	GCCCCCCC/134/GCCCCCCCC	Homo	1886	-	GCCCCCCC→GCCCCCCCC	134	-	Rv0897c	2	2	212	1190	5.61	0.93	99.83	5.57	0.112145	Indeterminate
1887	1024203	G/-8/T	Homo	1887	-	G→T	-8	-	Rv0918/promoter	2	2	212	1190	5.61	0.93	99.83	5.57	0.112145	Indeterminate
1888	1025541	A/426/P	Homo	1888	GCG/CCG	A→P	426	-	Rv0920c	2	2	212	1190	5.61	0.93	99.83	5.57	0.112145	Indeterminate
1889	1026913	G/-97/A	Homo	1889	-	G→A	-97	-	Rv0920c/promoter	2	2	212	1190	5.61	0.93	99.83	5.57	0.112145	Indeterminate
1890	106757	E/8/D	Homo	1890	GAG/GAC	E→D	8	-	Rv0097	2	2	212	1190	5.61	0.93	99.83	5.57	0.112145	Indeterminate
1891	1076647	A/11/V	Homo	1891	GCC/GTC	A→V	11	-	Rv0964c	2	2	212	1190	5.61	0.93	99.83	5.57	0.112145	Indeterminate
1892	1082375	L/70/L	Homo	1892	CTC/CTT	L→L	70	echA7	Rv0971c	2	2	212	1190	5.61	0.93	99.83	5.57	0.112145	Indeterminate
1893	1083551	GCGCCGCCGCCGCCG/200/GCGCCGCCGCCG	Homo	1893	-	GCGCCGCCGCCGCCG→GCGCCGCCGCCG	200	fadE12	Rv0972c	2	2	212	1190	5.61	0.93	99.83	5.57	0.112145	Indeterminate
1894	1103431	L/297/S	Homo	1894	TTG/TCG	L→S	297	-	Rv0987	2	2	212	1190	5.61	0.93	99.83	5.57	0.112145	Indeterminate
1895	1107586	A/172/S	Homo	1895	GCC/TCC	A→S	172	-	Rv0990c	2	2	212	1190	5.61	0.93	99.83	5.57	0.112145	Indeterminate
1896	1108410	C/32/Y	Homo	1896	TGT/TAT	C→Y	32	-	Rv0991c	2	2	212	1190	5.61	0.93	99.83	5.57	0.112145	Indeterminate
1897	1113067	A/228/A	Homo	1897	GCC/GCA	A→A	228	-	Rv0996	2	2	212	1190	5.61	0.93	99.83	5.57	0.112145	Indeterminate
1898	1167242	R/64/W	Homo	1898	CGG/TGG	R→W	64	-	Rv1044	2	2	212	1190	5.61	0.93	99.83	5.57	0.112145	Indeterminate
1899	1179922	C/176/S	Homo	1899	TGC/TCC	C→S	176	-	Rv1057	2	2	212	1190	5.61	0.93	99.83	5.57	0.112145	Indeterminate
1900	1185154	F/91/C	Homo	1900	TTC/TGC	F→C	91	-	Rv1062	2	2	212	1190	5.61	0.93	99.83	5.57	0.112145	Indeterminate
1901	1189382	T/348/N	Homo	1901	ACC/AAC	T→N	348	PE_PGRS19	Rv1067c	2	2	212	1190	5.61	0.93	99.83	5.57	0.112145	Indeterminate
1902	1208355	A/240/A	Homo	1902	GCC/GCT	A→A	240	-	Rv1084	2	2	212	1190	5.61	0.93	99.83	5.57	0.112145	Indeterminate
1903	1217790	G/441/V	Homo	1903	GGC/GTC	G→V	441	PE_PGRS22	Rv1091	2	2	212	1190	5.61	0.93	99.83	5.57	0.112145	Indeterminate
1904	1217792	E/442/K	Homo	1904	GAG/AAG	E→K	442	PE_PGRS22	Rv1091	2	2	212	1190	5.61	0.93	99.83	5.57	0.112145	Indeterminate
1905	122215	A/-102/G	Homo	1905	-	A→G	-102	-	Rv0104/promoter	2	2	212	1190	5.61	0.93	99.83	5.57	0.112145	Indeterminate
1906	1227017	S/183/S	Homo	1906	TCG/TCT	S→S	183	fum	Rv1098c	2	2	212	1190	5.61	0.93	99.83	5.57	0.112145	Indeterminate
1907	123669	R/451/R	Homo	1907	CGC/CGT	R→R	451	-	Rv0104	2	2	212	1190	5.61	0.93	99.83	5.57	0.112145	Indeterminate
1908	1243224	R/94/H	Homo	1908	CGC/CAC	R→H	94	-	Rv1120c	2	2	212	1190	5.61	0.93	99.83	5.57	0.112145	Indeterminate
1909	1254549	G/-15/A	Homo	1909	-	G→A	-15	-	Rv1129c/promoter	2	2	212	1190	5.61	0.93	99.83	5.57	0.112145	Indeterminate
1910	1282687	Q/128/K	Homo	1910	CAG/AAG	Q→K	128	-	Rv1156	2	2	212	1190	5.61	0.93	99.83	5.57	0.112145	Indeterminate
1911	1287306	T/-22/G	Homo	1911	-	T→G	-22	narG/promoter	-	2	2	212	1190	5.61	0.93	99.83	5.57	0.112145	Indeterminate
1912	1288344	D/339/E	Homo	1912	GAC/GAA	D→E	339	narG	Rv1161	2	2	212	1190	5.61	0.93	99.83	5.57	0.112145	Indeterminate
1913	1316193	M/320/I	Homo	1913	ATG/ATT	M→I	320	pks4	Rv1181	2	2	212	1190	5.61	0.93	99.83	5.57	0.112145	Indeterminate
1914	1320052	P/6/P	Homo	1914	CCG/CCA	P→P	6	papA3	Rv1182	2	2	212	1190	5.61	0.93	99.83	5.57	0.112145	Indeterminate
1915	132232	N/284/S	Homo	1915	AAT/AGT	N→S	284	PE_PGRS1	Rv0109	2	2	212	1190	5.61	0.93	99.83	5.57	0.112145	Indeterminate
1916	1328397	A/303/A	Homo	1916	GCA/GCC	A→A	303	-	Rv1186c	2	2	212	1190	5.61	0.93	99.83	5.57	0.112145	Indeterminate
1917	1332174	D/28/G	Homo	1917	GAC/GGC	D→G	28	sigI	Rv1189	2	2	212	1190	5.61	0.93	99.83	5.57	0.112145	Indeterminate
1918	1340664	A/2/A	Homo	1918	GCC/GCA	A→A	2	esxK	Rv1197	2	2	212	1190	5.61	0.93	99.83	5.57	0.112145	Indeterminate
1919	1340665	S/3/T	Homo	1919	TCA/ACA	S→T	3	esxK	Rv1197	2	2	212	1190	5.61	0.93	99.83	5.57	0.112145	Indeterminate
1920	13444	L/39/L	Homo	1920	TTG/CTG	L→L	39	-	Rv0010c	2	2	212	1190	5.61	0.93	99.83	5.57	0.112145	Indeterminate
1921	1350389	S/353/L	Homo	1921	TCG/TTG	S→L	353	fadD6	Rv1206	2	2	212	1190	5.61	0.93	99.83	5.57	0.112145	Indeterminate
1922	1373100	P/366/P	Homo	1922	CCG/CCA	P→P	366	-	Rv1230c	2	2	212	1190	5.61	0.93	99.83	5.57	0.112145	Indeterminate
1923	139155	ATCG/643/ATCGTCG	Homo	1923	-	ATCG→ATCGTCG	643	hddA	Rv0115	2	2	212	1190	5.61	0.93	99.83	5.57	0.112145	Indeterminate
1924	1397709	T/511/I	Homo	1924	ACA/ATA	T→I	511	-	Rv1251c	2	2	212	1190	5.61	0.93	99.83	5.57	0.112145	Indeterminate
1925	1398178	T/355/A	Homo	1925	ACA/GCA	T→A	355	-	Rv1251c	2	2	212	1190	5.61	0.93	99.83	5.57	0.112145	Indeterminate
1926	1445516	Y/107/H	Homo	1926	TAC/CAC	Y→H	107	-	Rv1291c	2	2	212	1190	5.61	0.93	99.83	5.57	0.112145	Indeterminate
1927	1472803	T/958/A	Hetero	1927	-	T→A	958	rrs	Rvnr01	2	2	212	1190	5.61	0.93	99.83	5.57	0.112145	Indeterminate
1928	1473202	C/1357/T	Hetero	1928	-	C→T	1357	rrs	Rvnr01	2	2	212	1190	5.61	0.93	99.83	5.57	0.112145	Indeterminate
1929	147428	A/115/V	Homo	1929	GCA/GTA	A→V	115	fusA2	Rv0120c	2	2	212	1190	5.61	0.93	99.83	5.57	0.112145	Indeterminate
1930	1476311	G/2654/C	Hetero	1930	-	G→C	2654	rrl	Rvnr02	2	2	212	1190	5.61	0.93	99.83	5.57	0.112145	Indeterminate
1931	1476312	T/2655/C	Hetero	1931	-	T→C	2655	rrl	Rvnr02	2	2	212	1190	5.61	0.93	99.83	5.57	0.112145	Indeterminate
1932	1478312	L/269/L	Homo	1932	CTG/CTT	L→L	269	alkA	Rv1317c	2	2	212	1190	5.61	0.93	99.83	5.57	0.112145	Indeterminate
1933	1479424	E/467/E	Homo	1933	GAA/GAG	E→E	467	-	Rv1318c	2	2	212	1190	5.61	0.93	99.83	5.57	0.112145	Indeterminate
1934	1483814	A/135/V	Homo	1934	GCT/GTT	A→V	135	-	Rv1320c	2	2	212	1190	5.61	0.93	99.83	5.57	0.112145	Indeterminate
1935	1483949	ACCC/269/ACC	Homo	1935	-	ACCC→ACC	269	-	Rv1320c	2	2	212	1190	5.61	0.93	99.83	5.57	0.112145	Indeterminate
1936	1494237	R/63/R	Homo	1936	CGC/CGT	R→R	63	glgE	Rv1327c	2	2	212	1190	5.61	0.93	99.83	5.57	0.112145	Indeterminate
1937	1501716	G/40/R	Homo	1937	GGG/AGG	G→R	40	-	Rv1333	2	2	212	1190	5.61	0.93	99.83	5.57	0.112145	Indeterminate
1938	150593	ACGGCGGCGCCGGCGGCGCCGGCGG/1061/ACGGCGGCGCCGGCGG	Homo	1938	-	ACGGCGGCGCCGGCGGCGCCGGCGG→ACGGCGGCGCCGGCGG	1061	PE_PGRS2	Rv0124	2	2	212	1190	5.61	0.93	99.83	5.57	0.112145	Indeterminate
1939	1532922	L/238/I	Homo	1939	CTC/ATC	L→I	238	PPE19	Rv1361c	2	2	212	1190	5.61	0.93	99.83	5.57	0.112145	Indeterminate
1940	1545452	GTTTTT/628/GTTTT	Homo	1940	-	GTTTTT→GTTTT	628	-	Rv1372	2	2	212	1190	5.61	0.93	99.83	5.57	0.112145	Indeterminate
1941	1556010	F/14/L	Homo	1941	TTC/CTC	F→L	14	carA	Rv1383	2	2	212	1190	5.61	0.93	99.83	5.57	0.112145	Indeterminate
1942	1558174	Y/358/Y	Homo	1942	TAC/TAT	Y→Y	358	carB	Rv1384	2	2	212	1190	5.61	0.93	99.83	5.57	0.112145	Indeterminate
1943	1573931	G/-74/A	Homo	1943	-	G→A	-74	PE_PGRS25/promoter	-	2	2	212	1190	5.61	0.93	99.83	5.57	0.112145	Indeterminate
1944	1586408	L/453/L	Homo	1944	CTG/CTA	L→L	453	-	Rv1410c	2	2	212	1190	5.61	0.93	99.83	5.57	0.112145	Indeterminate
1945	1589333	C/-53/T	Homo	1945	-	C→T	-53	-	Rv1413/promoter	2	2	212	1190	5.61	0.93	99.83	5.57	0.112145	Indeterminate
1946	1591820	D/50/D	Homo	1946	GAC/GAT	D→D	50	ribH	Rv1416	2	2	212	1190	5.61	0.93	99.83	5.57	0.112145	Indeterminate
1947	1613178	G/-228/A	Homo	1947	-	G→A	-228	-	Rv1435c/promoter	2	2	212	1190	5.61	0.93	99.83	5.57	0.112145	Indeterminate
1948	1632512	A/706/T	Homo	1948	GCC/ACC	A→T	706	PE_PGRS27	Rv1450c	2	2	212	1190	5.61	0.93	99.83	5.57	0.112145	Indeterminate
1949	1656309	I/138/T	Homo	1949	ATC/ACC	I→T	138	PE_PGRS29	Rv1468c	2	2	212	1190	5.61	0.93	99.83	5.57	0.112145	Indeterminate
1950	1690908	Y/20/S	Homo	1950	TAC/TCC	Y→S	20	-	Rv1500	2	2	212	1190	5.61	0.93	99.83	5.57	0.112145	Indeterminate
1951	1692991	A/23/V	Homo	1951	GCT/GTT	A→V	23	-	Rv1502	2	2	212	1190	5.61	0.93	99.83	5.57	0.112145	Indeterminate
1952	1697325	M/33/T	Homo	1952	ATG/ACG	M→T	33	-	Rv1507c	2	2	212	1190	5.61	0.93	99.83	5.57	0.112145	Indeterminate
1953	1708918	P/16/P	Homo	1953	CCG/CCA	P→P	16	-	Rv1517	2	2	212	1190	5.61	0.93	99.83	5.57	0.112145	Indeterminate
1954	1720081	H/22/R	Homo	1954	CAC/CGC	H→R	22	wbbL2	Rv1525	2	2	212	1190	5.61	0.93	99.83	5.57	0.112145	Indeterminate
1955	1733466	G/29/R	Homo	1955	GGG/AGG	G→R	29	-	Rv1532c	2	2	212	1190	5.61	0.93	99.83	5.57	0.112145	Indeterminate
1956	1739929	P/25/L	Homo	1956	CCG/CTG	P→L	25	dinX	Rv1537	2	2	212	1190	5.61	0.93	99.83	5.57	0.112145	Indeterminate
1957	1766884	D/87/N	Homo	1957	GAC/AAC	D→N	87	treZ	Rv1562c	2	2	212	1190	5.61	0.93	99.83	5.57	0.112145	Indeterminate
1958	1841028	Y/405/Y	Homo	1958	TAC/TAT	Y→Y	405	-	Rv1635c	2	2	212	1190	5.61	0.93	99.83	5.57	0.112145	Indeterminate
1959	1845697	T/653/A	Homo	1959	ACC/GCC	T→A	653	uvrA	Rv1638	2	2	212	1190	5.61	0.93	99.83	5.57	0.112145	Indeterminate
1960	1854070	CACCGGTAGCATCTTCGCGA/465/C	Homo	1960	-	CACCGGTAGCATCTTCGCGA→C	465	tsnR	Rv1644	2	2	212	1190	5.61	0.93	99.83	5.57	0.112145	Indeterminate
1961	1885037	P/1112/T	Homo	1961	CCA/ACA	P→T	1112	pks8	Rv1662	2	2	212	1190	5.61	0.93	99.83	5.57	0.112145	Indeterminate
1962	1911407	T/225/T	Homo	1962	ACG/ACA	T→T	225	-	Rv1686c	2	2	212	1190	5.61	0.93	99.83	5.57	0.112145	Indeterminate
1963	192767	T/123/T	Homo	1963	ACG/ACA	T→T	123	adhE1	Rv0162c	2	2	212	1190	5.61	0.93	99.83	5.57	0.112145	Indeterminate
1964	193045	R/31/W	Homo	1964	CGG/TGG	R→W	31	adhE1	Rv0162c	2	2	212	1190	5.61	0.93	99.83	5.57	0.112145	Indeterminate
1965	1942520	R/223/Q	Homo	1965	CGG/CAG	R→Q	223	-	Rv1714	2	2	212	1190	5.61	0.93	99.83	5.57	0.112145	Indeterminate
1966	1943043	T/129/P	Homo	1966	ACA/CCA	T→P	129	fadB3	Rv1715	2	2	212	1190	5.61	0.93	99.83	5.57	0.112145	Indeterminate
1967	194568	L/83/P	Homo	1967	CTG/CCG	L→P	83	mce1R	Rv0165c	2	2	212	1190	5.61	0.93	99.83	5.57	0.112145	Indeterminate
1968	194739	G/26/D	Homo	1968	GGC/GAC	G→D	26	mce1R	Rv0165c	2	2	212	1190	5.61	0.93	99.83	5.57	0.112145	Indeterminate
1969	1953804	R/179/G	Homo	1969	CGG/GGG	R→G	179	-	Rv1727	2	2	212	1190	5.61	0.93	99.83	5.57	0.112145	Indeterminate
1970	1955642	A/-73/C	Hetero	1970	-	A→C	-73	-	Rv1729c/promoter	2	2	212	1190	5.61	0.93	99.83	5.57	0.112145	Indeterminate
1971	1956560	Q/229/P	Homo	1971	CAG/CCG	Q→P	229	-	Rv1730c	2	2	212	1190	5.61	0.93	99.83	5.57	0.112145	Indeterminate
1972	1961798	T/-10/C	Homo	1972	-	T→C	-10	-	Rv1735c/promoter	2	2	212	1190	5.61	0.93	99.83	5.57	0.112145	Indeterminate
1973	1962260	V/643/L	Homo	1973	GTG/CTG	V→L	643	narX	Rv1736c	2	2	212	1190	5.61	0.93	99.83	5.57	0.112145	Indeterminate
1974	1963923	Y/88/Y	Homo	1974	TAT/TAC	Y→Y	88	narX	Rv1736c	2	2	212	1190	5.61	0.93	99.83	5.57	0.112145	Indeterminate
1975	1966226	R/471/T	Homo	1975	AGG/ACG	R→T	471	-	Rv1739c	2	2	212	1190	5.61	0.93	99.83	5.57	0.112145	Indeterminate
1976	2030802	A/37/T	Homo	1976	GCC/ACC	A→T	37	esxN	Rv1793	2	2	212	1190	5.61	0.93	99.83	5.57	0.112145	Indeterminate
1977	2033788	T/20/T	Homo	1977	ACC/ACT	T→T	20	mycP5	Rv1796	2	2	212	1190	5.61	0.93	99.83	5.57	0.112145	Indeterminate
1978	2035861	G/127/R	Homo	1978	GGC/CGC	G→R	127	eccE5	Rv1797	2	2	212	1190	5.61	0.93	99.83	5.57	0.112145	Indeterminate
1979	2039127	G/-32/C	Homo	1979	-	G→C	-32	lppT/promoter	-	2	2	212	1190	5.61	0.93	99.83	5.57	0.112145	Indeterminate
1980	2040214	T/254/T	Homo	1980	ACG/ACA	T→T	254	PPE28	Rv1800	2	2	212	1190	5.61	0.93	99.83	5.57	0.112145	Indeterminate
1981	204777	P/238/L	Homo	1981	CCG/CTG	P→L	238	lprK	Rv0173	2	2	212	1190	5.61	0.93	99.83	5.57	0.112145	Indeterminate
1982	2048368	S/99/S	Homo	1982	AGC/AGT	S→S	99	PE20	Rv1806	2	2	212	1190	5.61	0.93	99.83	5.57	0.112145	Indeterminate
1983	2056623	G/35/R	Homo	1983	GGG/AGG	G→R	35	erg3	Rv1814	2	2	212	1190	5.61	0.93	99.83	5.57	0.112145	Indeterminate
1984	2057239	T/240/N	Homo	1984	ACC/AAC	T→N	240	erg3	Rv1814	2	2	212	1190	5.61	0.93	99.83	5.57	0.112145	Indeterminate
1985	2070739	H/29/R	Homo	1985	CAT/CGT	H→R	29	-	Rv1824	2	2	212	1190	5.61	0.93	99.83	5.57	0.112145	Indeterminate
1986	2074905	Q/22/R	Homo	1986	CAA/CGA	Q→R	22	-	Rv1830	2	2	212	1190	5.61	0.93	99.83	5.57	0.112145	Indeterminate
1987	2088844	G/225/G	Homo	1987	GGG/GGT	G→G	225	PE_PGRS34	Rv1840c	2	2	212	1190	5.61	0.93	99.83	5.57	0.112145	Indeterminate
1988	2088934	G/195/G	Homo	1988	GGA/GGG	G→G	195	PE_PGRS34	Rv1840c	2	2	212	1190	5.61	0.93	99.83	5.57	0.112145	Indeterminate
1989	2106361	A/197/T	Homo	1989	GCC/ACC	A→T	197	modB	Rv1858	2	2	212	1190	5.61	0.93	99.83	5.57	0.112145	Indeterminate
1990	2115075	R/646/G	Homo	1990	CGC/GGC	R→G	646	-	Rv1866	2	2	212	1190	5.61	0.93	99.83	5.57	0.112145	Indeterminate
1991	2118646	R/434/W	Homo	1991	CGG/TGG	R→W	434	-	Rv1868	2	2	212	1190	5.61	0.93	99.83	5.57	0.112145	Indeterminate
1992	2124971	G/-369/T	Homo	1992	-	G→T	-369	bfrA/promoter	-	2	2	212	1190	5.61	0.93	99.83	5.57	0.112145	Indeterminate
1993	2166504	GGCCGAAGCCGATGTTTCCGTTGCCCGTGTTGCCGAAGCCGATGTTTCCGTTGCC/808/GGCCGAAGCCGATGTTTCCGTTGCC	Homo	1993	-	GGCCGAAGCCGATGTTTCCGTTGCCCGTGTTGCCGAAGCCGATGTTTCCGTTGCC→GGCCGAAGCCGATGTTTCCGTTGCC	808	PPE34	Rv1917c	2	2	212	1190	5.61	0.93	99.83	5.57	0.112145	Indeterminate
1994	2192757	H/51/R	Homo	1994	CAC/CGC	H→R	51	ribA1	Rv1940	2	2	212	1190	5.61	0.93	99.83	5.57	0.112145	Indeterminate
1995	2201207	G/90/G	Homo	1995	GGG/GGT	G→G	90	vapC14	Rv1953	2	2	212	1190	5.61	0.93	99.83	5.57	0.112145	Indeterminate
1996	2235722	TCAGCCCGGC/1585/TC	Homo	1996	-	TCAGCCCGGC→TC	1585	ctpG	Rv1992c	2	2	212	1190	5.61	0.93	99.83	5.57	0.112145	Indeterminate
1997	2258457	R/62/Q	Homo	1997	CGA/CAA	R→Q	62	vapC15	Rv2010	2	2	212	1190	5.61	0.93	99.83	5.57	0.112145	Indeterminate
1998	2290732	T/163/T	Homo	1998	ACA/ACG	T→T	163	lipT	Rv2045c	2	2	212	1190	5.61	0.93	99.83	5.57	0.112145	Indeterminate
1999	2291223	C/-3/T	Homo	1999	-	C→T	-3	lipT/promoter	-	2	2	212	1190	5.61	0.93	99.83	5.57	0.112145	Indeterminate
[truncated: 14,849 more rows]
