# Supplementary material for: Phenotypic and genotypic characterization of Mycobacterium tuberculosis pyrazinamide resistance—India, 2018–2020
Source: Front Microbiol. 2025 Jan 8;15:1515627. doi: 10.3389/fmicb.2024.1515627 (PMC11750862; doi:10.3389/fmicb.2024.1515627)
Supplement: SUPPLEMENTARY TABLE S3 — Project Accession, Sample Name, Biosample Accession, SRA Accession and Submission IDs of 2,207 samples. A total of 2,226 whole genome sequences (WGS) have been uploaded to GenBank; however, only 2,207 were utilized for this publication. The specific samples included in this study are listed in this table. [file Table_3.xlsx]

## Sheet: PZA_Study
Supplementary Table 3 - A total of 2,226 whole genome sequences (WGS) have been uploaded to GenBank; however, only 2,207 were utilized for this publication. The specific samples included in this study are listed herein.
Other information including Project Accession, Sample Name, Biosample Accession, SRA Accession and Submission ID of 2,207 samples are given in this Table.
Project Accession	Strain	Sample Name	Biosample Accession	SRA Accession	Submission
PRJNA1155695	Mycobacterium tuberculosis	CDC0001	SAMN43464610	SRR30512940	SUB14713875
PRJNA1155695	Mycobacterium tuberculosis	CDC0002	SAMN43464611	SRR30512939	SUB14713875
PRJNA1155695	Mycobacterium tuberculosis	CDC0003	SAMN43464612	SRR30513052	SUB14713875
PRJNA1155695	Mycobacterium tuberculosis	CDC0004	SAMN43464613	SRR30512622	SUB14713875
PRJNA1155695	Mycobacterium tuberculosis	CDC0007	SAMN43464614	SRR30513022	SUB14713875
PRJNA1155695	Mycobacterium tuberculosis	CDC0008	SAMN43464615	SRR30512975	SUB14713875
PRJNA1155695	Mycobacterium tuberculosis	CDC0009	SAMN43464616	SRR30512802	SUB14713875
PRJNA1155695	Mycobacterium tuberculosis	CDC0010	SAMN43464617	SRR30513353	SUB14713875
PRJNA1155695	Mycobacterium tuberculosis	CDC0011	SAMN43464618	SRR30513338	SUB14713875
PRJNA1155695	Mycobacterium tuberculosis	CDC0012	SAMN43464619	SRR30513291	SUB14713875
PRJNA1155695	Mycobacterium tuberculosis	CDC0014	SAMN43464620	SRR30512938	SUB14713875
PRJNA1155695	Mycobacterium tuberculosis	CDC0021	SAMN43464621	SRR30512927	SUB14713875
PRJNA1155695	Mycobacterium tuberculosis	CDC0025	SAMN43464622	SRR30512916	SUB14713875
PRJNA1155695	Mycobacterium tuberculosis	CDC0028	SAMN43464623	SRR30512905	SUB14713875
PRJNA1155695	Mycobacterium tuberculosis	CDC0029	SAMN43464624	SRR30512894	SUB14713875
PRJNA1155695	Mycobacterium tuberculosis	CDC0031	SAMN43464625	SRR30512883	SUB14713875
PRJNA1155695	Mycobacterium tuberculosis	CDC0033	SAMN43464626	SRR30512680	SUB14713875
PRJNA1155695	Mycobacterium tuberculosis	CDC0036	SAMN43464627	SRR30512669	SUB14713875
PRJNA1155695	Mycobacterium tuberculosis	CDC0037	SAMN43464628	SRR30512658	SUB14713875
PRJNA1155695	Mycobacterium tuberculosis	CDC0042	SAMN43464629	SRR30513063	SUB14713875
PRJNA1155695	Mycobacterium tuberculosis	CDC0043	SAMN43464630	SRR30513051	SUB14713875
PRJNA1155695	Mycobacterium tuberculosis	CDC0044	SAMN43464631	SRR30513040	SUB14713875
PRJNA1155695	Mycobacterium tuberculosis	CDC0045	SAMN43464632	SRR30513500	SUB14713875
PRJNA1155695	Mycobacterium tuberculosis	CDC0046	SAMN43464633	SRR30513489	SUB14713875
PRJNA1155695	Mycobacterium tuberculosis	CDC0047	SAMN43464634	SRR30513478	SUB14713875
PRJNA1155695	Mycobacterium tuberculosis	CDC0050	SAMN43464635	SRR30512869	SUB14713875
PRJNA1155695	Mycobacterium tuberculosis	CDC0052	SAMN43464636	SRR30512858	SUB14713875
PRJNA1155695	Mycobacterium tuberculosis	CDC0053	SAMN43464637	SRR30512847	SUB14713875
PRJNA1155695	Mycobacterium tuberculosis	CDC0054	SAMN43464638	SRR30512644	SUB14713875
PRJNA1155695	Mycobacterium tuberculosis	CDC0056	SAMN43464639	SRR30512633	SUB14713875
PRJNA1155695	Mycobacterium tuberculosis	CDC0059	SAMN43464640	SRR30512621	SUB14713875
PRJNA1155695	Mycobacterium tuberculosis	CDC0060	SAMN43464641	SRR30513464	SUB14713875
PRJNA1155695	Mycobacterium tuberculosis	CDC0062	SAMN43464642	SRR30513453	SUB14713875
PRJNA1155695	Mycobacterium tuberculosis	CDC0063	SAMN43464643	SRR30512844	SUB14713875
PRJNA1155695	Mycobacterium tuberculosis	CDC0064	SAMN43464644	SRR30512833	SUB14713875
PRJNA1155695	Mycobacterium tuberculosis	CDC0065	SAMN43464645	SRR30512822	SUB14713875
PRJNA1155695	Mycobacterium tuberculosis	CDC0066	SAMN43464646	SRR30512619	SUB14713875
PRJNA1155695	Mycobacterium tuberculosis	CDC0068	SAMN43464647	SRR30512608	SUB14713875
PRJNA1155695	Mycobacterium tuberculosis	CDC0069	SAMN43464648	SRR30513269	SUB14713875
PRJNA1155695	Mycobacterium tuberculosis	CDC0070	SAMN43464649	SRR30513033	SUB14713875
PRJNA1155695	Mycobacterium tuberculosis	CDC0072	SAMN43464650	SRR30513021	SUB14713875
PRJNA1155695	Mycobacterium tuberculosis	CDC0073	SAMN43464651	SRR30513010	SUB14713875
PRJNA1155695	Mycobacterium tuberculosis	CDC0074	SAMN43464652	SRR30513439	SUB14713875
PRJNA1155695	Mycobacterium tuberculosis	CDC0076	SAMN43464653	SRR30513428	SUB14713875
PRJNA1155695	Mycobacterium tuberculosis	CDC0077	SAMN43464654	SRR30513417	SUB14713875
PRJNA1155695	Mycobacterium tuberculosis	CDC0078	SAMN43464655	SRR30513256	SUB14713875
PRJNA1155695	Mycobacterium tuberculosis	CDC0079	SAMN43464656	SRR30513245	SUB14713875
PRJNA1155695	Mycobacterium tuberculosis	CDC0080	SAMN43464657	SRR30513234	SUB14713875
PRJNA1155695	Mycobacterium tuberculosis	CDC0081	SAMN43464658	SRR30512997	SUB14713875
PRJNA1155695	Mycobacterium tuberculosis	CDC0082	SAMN43464659	SRR30512986	SUB14713875
PRJNA1155695	Mycobacterium tuberculosis	CDC0083	SAMN43464660	SRR30512974	SUB14713875
PRJNA1155695	Mycobacterium tuberculosis	CDC0086	SAMN43464661	SRR30513403	SUB14713875
PRJNA1155695	Mycobacterium tuberculosis	CDC0087	SAMN43464662	SRR30513392	SUB14713875
PRJNA1155695	Mycobacterium tuberculosis	CDC0088	SAMN43464663	SRR30513381	SUB14713875
PRJNA1155695	Mycobacterium tuberculosis	CDC0089	SAMN43464664	SRR30513220	SUB14713875
PRJNA1155695	Mycobacterium tuberculosis	CDC0090	SAMN43464665	SRR30513209	SUB14713875
PRJNA1155695	Mycobacterium tuberculosis	CDC0091	SAMN43464666	SRR30513198	SUB14713875
PRJNA1155695	Mycobacterium tuberculosis	CDC0092	SAMN43464667	SRR30512961	SUB14713875
PRJNA1155695	Mycobacterium tuberculosis	CDC0093	SAMN43464668	SRR30512950	SUB14713875
PRJNA1155695	Mycobacterium tuberculosis	CDC0094	SAMN43464669	SRR30513603	SUB14713875
PRJNA1155695	Mycobacterium tuberculosis	CDC0095	SAMN43464670	SRR30512801	SUB14713875
PRJNA1155695	Mycobacterium tuberculosis	CDC0096	SAMN43464671	SRR30512790	SUB14713875
PRJNA1155695	Mycobacterium tuberculosis	CDC0098	SAMN43464672	SRR30513195	SUB14713875
PRJNA1155695	Mycobacterium tuberculosis	CDC0099	SAMN43464673	SRR30513184	SUB14713875
PRJNA1155695	Mycobacterium tuberculosis	CDC0100	SAMN43464674	SRR30513173	SUB14713875
PRJNA1155695	Mycobacterium tuberculosis	CDC0101	SAMN43464675	SRR30513600	SUB14713875
PRJNA1155695	Mycobacterium tuberculosis	CDC0102	SAMN43464676	SRR30513589	SUB14713875
PRJNA1155695	Mycobacterium tuberculosis	CDC0103	SAMN43464677	SRR30513578	SUB14713875
PRJNA1155695	Mycobacterium tuberculosis	CDC0104	SAMN43464678	SRR30513375	SUB14713875
PRJNA1155695	Mycobacterium tuberculosis	CDC0105	SAMN43464679	SRR30513364	SUB14713875
PRJNA1155695	Mycobacterium tuberculosis	CDC0108	SAMN43464680	SRR30513352	SUB14713875
PRJNA1155695	Mycobacterium tuberculosis	CDC0109	SAMN43464681	SRR30512776	SUB14713875
PRJNA1155695	Mycobacterium tuberculosis	CDC0110	SAMN43464682	SRR30512765	SUB14713875
PRJNA1155695	Mycobacterium tuberculosis	CDC0111	SAMN43464683	SRR30512754	SUB14713875
PRJNA1155695	Mycobacterium tuberculosis	CDC0112	SAMN43464684	SRR30513159	SUB14713875
PRJNA1155695	Mycobacterium tuberculosis	CDC0113	SAMN43464685	SRR30513148	SUB14713875
PRJNA1155695	Mycobacterium tuberculosis	CDC0114	SAMN43464686	SRR30513137	SUB14713875
PRJNA1155695	Mycobacterium tuberculosis	CDC0116	SAMN43464687	SRR30513564	SUB14713875
PRJNA1155695	Mycobacterium tuberculosis	CDC0119	SAMN43464688	SRR30513553	SUB14713875
PRJNA1155695	Mycobacterium tuberculosis	CDC0121	SAMN43464689	SRR30513542	SUB14713875
PRJNA1155695	Mycobacterium tuberculosis	CDC0122	SAMN43464690	SRR30513337	SUB14713875
PRJNA1155695	Mycobacterium tuberculosis	CDC0123	SAMN43464691	SRR30513326	SUB14713875
PRJNA1155695	Mycobacterium tuberculosis	CDC0124	SAMN43464692	SRR30513315	SUB14713875
PRJNA1155695	Mycobacterium tuberculosis	CDC0125	SAMN43464693	SRR30512739	SUB14713875
PRJNA1155695	Mycobacterium tuberculosis	CDC0127	SAMN43464694	SRR30512728	SUB14713875
PRJNA1155695	Mycobacterium tuberculosis	CDC0128	SAMN43464695	SRR30512717	SUB14713875
PRJNA1155695	Mycobacterium tuberculosis	CDC0129	SAMN43464696	SRR30513122	SUB14713875
PRJNA1155695	Mycobacterium tuberculosis	CDC0130	SAMN43464697	SRR30513111	SUB14713875
PRJNA1155695	Mycobacterium tuberculosis	CDC0131	SAMN43464698	SRR30513313	SUB14713875
PRJNA1155695	Mycobacterium tuberculosis	CDC0132	SAMN43464699	SRR30513302	SUB14713875
PRJNA1155695	Mycobacterium tuberculosis	CDC0134	SAMN43464700	SRR30513290	SUB14713875
PRJNA1155695	Mycobacterium tuberculosis	CDC0135	SAMN43464701	SRR30512714	SUB14713875
PRJNA1155695	Mycobacterium tuberculosis	CDC0136	SAMN43464702	SRR30512703	SUB14713875
PRJNA1155695	Mycobacterium tuberculosis	CDC0137	SAMN43464703	SRR30512692	SUB14713875
PRJNA1155695	Mycobacterium tuberculosis	CDC0138	SAMN43464704	SRR30513097	SUB14713875
PRJNA1155695	Mycobacterium tuberculosis	CDC0139	SAMN43464705	SRR30513086	SUB14713875
PRJNA1155695	Mycobacterium tuberculosis	CDC0140	SAMN43464706	SRR30513075	SUB14713875
PRJNA1155695	Mycobacterium tuberculosis	CDC0141	SAMN43464707	SRR30513534	SUB14713875
PRJNA1155695	Mycobacterium tuberculosis	CDC0142	SAMN43464708	SRR30513523	SUB14713875
PRJNA1155695	Mycobacterium tuberculosis	CDC0143	SAMN43464709	SRR30513512	SUB14713875
PRJNA1155695	Mycobacterium tuberculosis	CDC0145	SAMN43464710	SRR30512937	SUB14713875
PRJNA1155695	Mycobacterium tuberculosis	CDC0146	SAMN43464711	SRR30512936	SUB14713875
PRJNA1155695	Mycobacterium tuberculosis	CDC0147	SAMN43464712	SRR30512935	SUB14713875
PRJNA1155695	Mycobacterium tuberculosis	CDC0148	SAMN43464713	SRR30512934	SUB14713875
PRJNA1155695	Mycobacterium tuberculosis	CDC0149	SAMN43464714	SRR30512933	SUB14713875
PRJNA1155695	Mycobacterium tuberculosis	CDC0150	SAMN43464715	SRR30512932	SUB14713875
PRJNA1155695	Mycobacterium tuberculosis	CDC0153	SAMN43464716	SRR30512931	SUB14713875
PRJNA1155695	Mycobacterium tuberculosis	CDC0154	SAMN43464717	SRR30512930	SUB14713875
PRJNA1155695	Mycobacterium tuberculosis	CDC0155	SAMN43464718	SRR30512929	SUB14713875
PRJNA1155695	Mycobacterium tuberculosis	CDC0156	SAMN43464719	SRR30512928	SUB14713875
PRJNA1155695	Mycobacterium tuberculosis	CDC0158	SAMN43464720	SRR30512926	SUB14713875
PRJNA1155695	Mycobacterium tuberculosis	CDC0159	SAMN43464721	SRR30512925	SUB14713875
PRJNA1155695	Mycobacterium tuberculosis	CDC0160	SAMN43464722	SRR30512924	SUB14713875
PRJNA1155695	Mycobacterium tuberculosis	CDC0161	SAMN43464723	SRR30512923	SUB14713875
PRJNA1155695	Mycobacterium tuberculosis	CDC0162	SAMN43464724	SRR30512922	SUB14713875
PRJNA1155695	Mycobacterium tuberculosis	CDC0163	SAMN43464725	SRR30512921	SUB14713875
PRJNA1155695	Mycobacterium tuberculosis	CDC0164	SAMN43464726	SRR30512920	SUB14713875
PRJNA1155695	Mycobacterium tuberculosis	CDC0165	SAMN43464727	SRR30512919	SUB14713875
PRJNA1155695	Mycobacterium tuberculosis	CDC0166	SAMN43464728	SRR30512918	SUB14713875
PRJNA1155695	Mycobacterium tuberculosis	CDC0167	SAMN43464729	SRR30512917	SUB14713875
PRJNA1155695	Mycobacterium tuberculosis	CDC0168	SAMN43464730	SRR30512915	SUB14713875
PRJNA1155695	Mycobacterium tuberculosis	CDC0169	SAMN43464731	SRR30512914	SUB14713875
PRJNA1155695	Mycobacterium tuberculosis	CDC0170	SAMN43464732	SRR30512913	SUB14713875
PRJNA1155695	Mycobacterium tuberculosis	CDC0172	SAMN43464733	SRR30512912	SUB14713875
PRJNA1155695	Mycobacterium tuberculosis	CDC0173	SAMN43464734	SRR30512911	SUB14713875
PRJNA1155695	Mycobacterium tuberculosis	CDC0175	SAMN43464735	SRR30512910	SUB14713875
PRJNA1155695	Mycobacterium tuberculosis	CDC0177	SAMN43464736	SRR30512909	SUB14713875
PRJNA1155695	Mycobacterium tuberculosis	CDC0178	SAMN43464737	SRR30512908	SUB14713875
PRJNA1155695	Mycobacterium tuberculosis	CDC0179	SAMN43464738	SRR30512907	SUB14713875
PRJNA1155695	Mycobacterium tuberculosis	CDC0180	SAMN43464739	SRR30512906	SUB14713875
PRJNA1155695	Mycobacterium tuberculosis	CDC0181	SAMN43464740	SRR30512904	SUB14713875
PRJNA1155695	Mycobacterium tuberculosis	CDC0182	SAMN43464741	SRR30512903	SUB14713875
PRJNA1155695	Mycobacterium tuberculosis	CDC0183	SAMN43464742	SRR30512902	SUB14713875
PRJNA1155695	Mycobacterium tuberculosis	CDC0184	SAMN43464743	SRR30512901	SUB14713875
PRJNA1155695	Mycobacterium tuberculosis	CDC0185	SAMN43464744	SRR30512900	SUB14713875
PRJNA1155695	Mycobacterium tuberculosis	CDC0186	SAMN43464745	SRR30512899	SUB14713875
PRJNA1155695	Mycobacterium tuberculosis	CDC0187	SAMN43464746	SRR30512898	SUB14713875
PRJNA1155695	Mycobacterium tuberculosis	CDC0188	SAMN43464747	SRR30512897	SUB14713875
PRJNA1155695	Mycobacterium tuberculosis	CDC0189	SAMN43464748	SRR30512896	SUB14713875
PRJNA1155695	Mycobacterium tuberculosis	CDC0190	SAMN43464749	SRR30512895	SUB14713875
PRJNA1155695	Mycobacterium tuberculosis	CDC0191	SAMN43464750	SRR30512893	SUB14713875
PRJNA1155695	Mycobacterium tuberculosis	CDC0192	SAMN43464751	SRR30512892	SUB14713875
PRJNA1155695	Mycobacterium tuberculosis	CDC0193	SAMN43464752	SRR30512891	SUB14713875
PRJNA1155695	Mycobacterium tuberculosis	CDC0194	SAMN43464753	SRR30512890	SUB14713875
PRJNA1155695	Mycobacterium tuberculosis	CDC0195	SAMN43464754	SRR30512889	SUB14713875
PRJNA1155695	Mycobacterium tuberculosis	CDC0196	SAMN43464755	SRR30512888	SUB14713875
PRJNA1155695	Mycobacterium tuberculosis	CDC0199	SAMN43464756	SRR30512887	SUB14713875
PRJNA1155695	Mycobacterium tuberculosis	CDC0200	SAMN43464757	SRR30512886	SUB14713875
PRJNA1155695	Mycobacterium tuberculosis	CDC0201	SAMN43464758	SRR30512885	SUB14713875
PRJNA1155695	Mycobacterium tuberculosis	CDC0203	SAMN43464759	SRR30512884	SUB14713875
PRJNA1155695	Mycobacterium tuberculosis	CDC0204	SAMN43464760	SRR30512882	SUB14713875
PRJNA1155695	Mycobacterium tuberculosis	CDC0208	SAMN43464761	SRR30512881	SUB14713875
PRJNA1155695	Mycobacterium tuberculosis	CDC0209	SAMN43464762	SRR30512880	SUB14713875
PRJNA1155695	Mycobacterium tuberculosis	CDC0213	SAMN43464763	SRR30512879	SUB14713875
PRJNA1155695	Mycobacterium tuberculosis	CDC0219	SAMN43464764	SRR30512878	SUB14713875
PRJNA1155695	Mycobacterium tuberculosis	CDC0222	SAMN43464765	SRR30512877	SUB14713875
PRJNA1155695	Mycobacterium tuberculosis	CDC0226	SAMN43464766	SRR30512684	SUB14713875
PRJNA1155695	Mycobacterium tuberculosis	CDC0227	SAMN43464767	SRR30512683	SUB14713875
PRJNA1155695	Mycobacterium tuberculosis	CDC0228	SAMN43464768	SRR30512682	SUB14713875
PRJNA1155695	Mycobacterium tuberculosis	CDC0231	SAMN43464769	SRR30512681	SUB14713875
PRJNA1155695	Mycobacterium tuberculosis	CDC0232	SAMN43464770	SRR30512679	SUB14713875
PRJNA1155695	Mycobacterium tuberculosis	CDC0233	SAMN43464771	SRR30512678	SUB14713875
PRJNA1155695	Mycobacterium tuberculosis	CDC0235	SAMN43464772	SRR30512677	SUB14713875
PRJNA1155695	Mycobacterium tuberculosis	CDC0236	SAMN43464773	SRR30512676	SUB14713875
PRJNA1155695	Mycobacterium tuberculosis	CDC0237	SAMN43464774	SRR30512675	SUB14713875
PRJNA1155695	Mycobacterium tuberculosis	CDC0238	SAMN43464775	SRR30512674	SUB14713875
PRJNA1155695	Mycobacterium tuberculosis	CDC0239	SAMN43464776	SRR30512673	SUB14713875
PRJNA1155695	Mycobacterium tuberculosis	CDC0240	SAMN43464777	SRR30512672	SUB14713875
PRJNA1155695	Mycobacterium tuberculosis	CDC0241	SAMN43464778	SRR30512671	SUB14713875
PRJNA1155695	Mycobacterium tuberculosis	CDC0242	SAMN43464779	SRR30512670	SUB14713875
PRJNA1155695	Mycobacterium tuberculosis	CDC0243	SAMN43464780	SRR30512668	SUB14713875
PRJNA1155695	Mycobacterium tuberculosis	CDC0244	SAMN43464781	SRR30512667	SUB14713875
PRJNA1155695	Mycobacterium tuberculosis	CDC0245	SAMN43464782	SRR30512666	SUB14713875
PRJNA1155695	Mycobacterium tuberculosis	CDC0246	SAMN43464783	SRR30512665	SUB14713875
PRJNA1155695	Mycobacterium tuberculosis	CDC0247	SAMN43464784	SRR30512664	SUB14713875
PRJNA1155695	Mycobacterium tuberculosis	CDC0248	SAMN43464785	SRR30512663	SUB14713875
PRJNA1155695	Mycobacterium tuberculosis	CDC0249	SAMN43464786	SRR30512662	SUB14713875
PRJNA1155695	Mycobacterium tuberculosis	CDC0250	SAMN43464787	SRR30512661	SUB14713875
PRJNA1155695	Mycobacterium tuberculosis	CDC0251	SAMN43464788	SRR30512660	SUB14713875
PRJNA1155695	Mycobacterium tuberculosis	CDC0252	SAMN43464789	SRR30512659	SUB14713875
PRJNA1155695	Mycobacterium tuberculosis	CDC0253	SAMN43464790	SRR30512657	SUB14713875
PRJNA1155695	Mycobacterium tuberculosis	CDC0254	SAMN43464791	SRR30512656	SUB14713875
PRJNA1155695	Mycobacterium tuberculosis	CDC0255	SAMN43464792	SRR30512655	SUB14713875
PRJNA1155695	Mycobacterium tuberculosis	CDC0258	SAMN43464793	SRR30512654	SUB14713875
PRJNA1155695	Mycobacterium tuberculosis	CDC0259	SAMN43464794	SRR30512653	SUB14713875
PRJNA1155695	Mycobacterium tuberculosis	CDC0260	SAMN43464795	SRR30513068	SUB14713875
PRJNA1155695	Mycobacterium tuberculosis	CDC0261	SAMN43464796	SRR30513067	SUB14713875
PRJNA1155695	Mycobacterium tuberculosis	CDC0262	SAMN43464797	SRR30513066	SUB14713875
PRJNA1155695	Mycobacterium tuberculosis	CDC0263	SAMN43464798	SRR30513065	SUB14713875
PRJNA1155695	Mycobacterium tuberculosis	CDC0264	SAMN43464799	SRR30513064	SUB14713875
PRJNA1155695	Mycobacterium tuberculosis	CDC0266	SAMN43464800	SRR30513062	SUB14713875
PRJNA1155695	Mycobacterium tuberculosis	CDC0268	SAMN43464801	SRR30513061	SUB14713875
PRJNA1155695	Mycobacterium tuberculosis	CDC0269	SAMN43464802	SRR30513060	SUB14713875
PRJNA1155695	Mycobacterium tuberculosis	CDC0270	SAMN43464803	SRR30513059	SUB14713875
PRJNA1155695	Mycobacterium tuberculosis	CDC0271	SAMN43464804	SRR30513058	SUB14713875
PRJNA1155695	Mycobacterium tuberculosis	CDC0273	SAMN43464805	SRR30513057	SUB14713875
PRJNA1155695	Mycobacterium tuberculosis	CDC0275	SAMN43464806	SRR30513056	SUB14713875
PRJNA1155695	Mycobacterium tuberculosis	CDC0277	SAMN43464807	SRR30513055	SUB14713875
PRJNA1155695	Mycobacterium tuberculosis	CDC0278	SAMN43464808	SRR30513054	SUB14713875
PRJNA1155695	Mycobacterium tuberculosis	CDC0282	SAMN43464809	SRR30513053	SUB14713875
PRJNA1155695	Mycobacterium tuberculosis	CDC0287	SAMN43464810	SRR30513050	SUB14713875
PRJNA1155695	Mycobacterium tuberculosis	CDC0288	SAMN43464811	SRR30513049	SUB14713875
PRJNA1155695	Mycobacterium tuberculosis	CDC0289	SAMN43464812	SRR30513048	SUB14713875
PRJNA1155695	Mycobacterium tuberculosis	CDC0295	SAMN43464813	SRR30513047	SUB14713875
PRJNA1155695	Mycobacterium tuberculosis	CDC0297	SAMN43464814	SRR30513046	SUB14713875
PRJNA1155695	Mycobacterium tuberculosis	CDC0300	SAMN43464815	SRR30513045	SUB14713875
PRJNA1155695	Mycobacterium tuberculosis	CDC0301	SAMN43464816	SRR30513044	SUB14713875
PRJNA1155695	Mycobacterium tuberculosis	CDC0302	SAMN43464817	SRR30513043	SUB14702627
PRJNA1155695	Mycobacterium tuberculosis	CDC0303	SAMN43464818	SRR30513042	SUB14702627
PRJNA1155695	Mycobacterium tuberculosis	CDC0304	SAMN43464819	SRR30513041	SUB14702627
PRJNA1155695	Mycobacterium tuberculosis	CDC0306	SAMN43464820	SRR30513039	SUB14702627
PRJNA1155695	Mycobacterium tuberculosis	CDC0307	SAMN43464821	SRR30513038	SUB14702627
PRJNA1155695	Mycobacterium tuberculosis	CDC0308	SAMN43464822	SRR30513037	SUB14702627
PRJNA1155695	Mycobacterium tuberculosis	CDC0309	SAMN43464823	SRR30513036	SUB14702627
PRJNA1155695	Mycobacterium tuberculosis	CDC0310	SAMN43464824	SRR30513506	SUB14702627
PRJNA1155695	Mycobacterium tuberculosis	CDC0312	SAMN43464825	SRR30513505	SUB14702627
PRJNA1155695	Mycobacterium tuberculosis	CDC0313	SAMN43464826	SRR30513504	SUB14702627
PRJNA1155695	Mycobacterium tuberculosis	CDC0314	SAMN43464827	SRR30513503	SUB14702627
PRJNA1155695	Mycobacterium tuberculosis	CDC0315	SAMN43464828	SRR30513502	SUB14702627
PRJNA1155695	Mycobacterium tuberculosis	CDC0316	SAMN43464829	SRR30513501	SUB14702627
PRJNA1155695	Mycobacterium tuberculosis	CDC0317	SAMN43464830	SRR30513499	SUB14702627
PRJNA1155695	Mycobacterium tuberculosis	CDC0318	SAMN43464831	SRR30513498	SUB14702627
PRJNA1155695	Mycobacterium tuberculosis	CDC0319	SAMN43464832	SRR30513497	SUB14702627
PRJNA1155695	Mycobacterium tuberculosis	CDC0321	SAMN43464833	SRR30513496	SUB14702627
PRJNA1155695	Mycobacterium tuberculosis	CDC0322	SAMN43464834	SRR30513495	SUB14702627
PRJNA1155695	Mycobacterium tuberculosis	CDC0323	SAMN43464835	SRR30513494	SUB14702627
PRJNA1155695	Mycobacterium tuberculosis	CDC0328	SAMN43464836	SRR30513493	SUB14702627
PRJNA1155695	Mycobacterium tuberculosis	CDC0329	SAMN43464837	SRR30513492	SUB14702627
PRJNA1155695	Mycobacterium tuberculosis	CDC0330	SAMN43464838	SRR30513491	SUB14702627
PRJNA1155695	Mycobacterium tuberculosis	CDC0331	SAMN43464839	SRR30513490	SUB14702627
PRJNA1155695	Mycobacterium tuberculosis	CDC0332	SAMN43464840	SRR30513488	SUB14702627
PRJNA1155695	Mycobacterium tuberculosis	CDC0333	SAMN43464841	SRR30513487	SUB14702627
PRJNA1155695	Mycobacterium tuberculosis	CDC0334	SAMN43464842	SRR30513486	SUB14702627
PRJNA1155695	Mycobacterium tuberculosis	CDC0335	SAMN43464843	SRR30513485	SUB14702627
PRJNA1155695	Mycobacterium tuberculosis	CDC0337	SAMN43464844	SRR30513484	SUB14702627
PRJNA1155695	Mycobacterium tuberculosis	CDC0338	SAMN43464845	SRR30513483	SUB14702627
PRJNA1155695	Mycobacterium tuberculosis	CDC0339	SAMN43464846	SRR30513482	SUB14702627
PRJNA1155695	Mycobacterium tuberculosis	CDC0340	SAMN43464847	SRR30513481	SUB14702627
PRJNA1155695	Mycobacterium tuberculosis	CDC0341	SAMN43464848	SRR30513480	SUB14702627
PRJNA1155695	Mycobacterium tuberculosis	CDC0342	SAMN43464849	SRR30513479	SUB14702627
PRJNA1155695	Mycobacterium tuberculosis	CDC0343	SAMN43464850	SRR30513477	SUB14702627
PRJNA1155695	Mycobacterium tuberculosis	CDC0344	SAMN43464851	SRR30513476	SUB14702627
PRJNA1155695	Mycobacterium tuberculosis	CDC0345	SAMN43464852	SRR30513475	SUB14702627
PRJNA1155695	Mycobacterium tuberculosis	CDC0346	SAMN43464853	SRR30512876	SUB14702627
PRJNA1155695	Mycobacterium tuberculosis	CDC0349	SAMN43464854	SRR30512875	SUB14702627
PRJNA1155695	Mycobacterium tuberculosis	CDC0351	SAMN43464855	SRR30512874	SUB14702627
PRJNA1155695	Mycobacterium tuberculosis	CDC0353	SAMN43464856	SRR30512873	SUB14702627
PRJNA1155695	Mycobacterium tuberculosis	CDC0354	SAMN43464857	SRR30512872	SUB14702627
PRJNA1155695	Mycobacterium tuberculosis	CDC0355	SAMN43464858	SRR30512871	SUB14702627
PRJNA1155695	Mycobacterium tuberculosis	CDC0356	SAMN43464859	SRR30512870	SUB14702627
PRJNA1155695	Mycobacterium tuberculosis	CDC0357	SAMN43464860	SRR30512868	SUB14702627
PRJNA1155695	Mycobacterium tuberculosis	CDC0358	SAMN43464861	SRR30512867	SUB14702627
PRJNA1155695	Mycobacterium tuberculosis	CDC0359	SAMN43464862	SRR30512866	SUB14702627
PRJNA1155695	Mycobacterium tuberculosis	CDC0360	SAMN43464863	SRR30512865	SUB14702627
PRJNA1155695	Mycobacterium tuberculosis	CDC0361	SAMN43464864	SRR30512864	SUB14702627
PRJNA1155695	Mycobacterium tuberculosis	CDC0362	SAMN43464865	SRR30512863	SUB14702627
PRJNA1155695	Mycobacterium tuberculosis	CDC0364	SAMN43464866	SRR30512862	SUB14702627
PRJNA1155695	Mycobacterium tuberculosis	CDC0365	SAMN43464867	SRR30512861	SUB14702627
PRJNA1155695	Mycobacterium tuberculosis	CDC0367	SAMN43464868	SRR30512860	SUB14702627
PRJNA1155695	Mycobacterium tuberculosis	CDC0368	SAMN43464869	SRR30512859	SUB14702627
PRJNA1155695	Mycobacterium tuberculosis	CDC0369	SAMN43464870	SRR30512857	SUB14702627
PRJNA1155695	Mycobacterium tuberculosis	CDC0370	SAMN43464871	SRR30512856	SUB14702627
PRJNA1155695	Mycobacterium tuberculosis	CDC0372	SAMN43464872	SRR30512855	SUB14702627
PRJNA1155695	Mycobacterium tuberculosis	CDC0373	SAMN43464873	SRR30512854	SUB14702627
PRJNA1155695	Mycobacterium tuberculosis	CDC0374	SAMN43464874	SRR30512853	SUB14702627
PRJNA1155695	Mycobacterium tuberculosis	CDC0375	SAMN43464875	SRR30512852	SUB14702627
PRJNA1155695	Mycobacterium tuberculosis	CDC0376	SAMN43464876	SRR30512851	SUB14702627
PRJNA1155695	Mycobacterium tuberculosis	CDC0377	SAMN43464877	SRR30512850	SUB14702627
PRJNA1155695	Mycobacterium tuberculosis	CDC0378	SAMN43464878	SRR30512849	SUB14702627
PRJNA1155695	Mycobacterium tuberculosis	CDC0379	SAMN43464879	SRR30512848	SUB14702627
PRJNA1155695	Mycobacterium tuberculosis	CDC0380	SAMN43464880	SRR30512846	SUB14702627
PRJNA1155695	Mycobacterium tuberculosis	CDC0381	SAMN43464881	SRR30512845	SUB14702627
PRJNA1155695	Mycobacterium tuberculosis	CDC0382	SAMN43464882	SRR30512652	SUB14702627
PRJNA1155695	Mycobacterium tuberculosis	CDC0383	SAMN43464883	SRR30512651	SUB14702627
PRJNA1155695	Mycobacterium tuberculosis	CDC0384	SAMN43464884	SRR30512650	SUB14702627
PRJNA1155695	Mycobacterium tuberculosis	CDC0385	SAMN43464885	SRR30512649	SUB14702627
PRJNA1155695	Mycobacterium tuberculosis	CDC0386	SAMN43464886	SRR30512648	SUB14702627
PRJNA1155695	Mycobacterium tuberculosis	CDC0387	SAMN43464887	SRR30512647	SUB14702627
PRJNA1155695	Mycobacterium tuberculosis	CDC0388	SAMN43464888	SRR30512646	SUB14702627
PRJNA1155695	Mycobacterium tuberculosis	CDC0389	SAMN43464889	SRR30512645	SUB14702627
PRJNA1155695	Mycobacterium tuberculosis	CDC0390	SAMN43464890	SRR30512643	SUB14702627
PRJNA1155695	Mycobacterium tuberculosis	CDC0391	SAMN43464891	SRR30512642	SUB14702627
PRJNA1155695	Mycobacterium tuberculosis	CDC0392	SAMN43464892	SRR30512641	SUB14702627
PRJNA1155695	Mycobacterium tuberculosis	CDC0393	SAMN43464893	SRR30512640	SUB14702627
PRJNA1155695	Mycobacterium tuberculosis	CDC0394	SAMN43464894	SRR30512639	SUB14702627
PRJNA1155695	Mycobacterium tuberculosis	CDC0395	SAMN43464895	SRR30512638	SUB14702627
PRJNA1155695	Mycobacterium tuberculosis	CDC0397	SAMN43464896	SRR30512637	SUB14702627
PRJNA1155695	Mycobacterium tuberculosis	CDC0399	SAMN43464897	SRR30512636	SUB14702627
PRJNA1155695	Mycobacterium tuberculosis	CDC0400	SAMN43464898	SRR30512635	SUB14702627
PRJNA1155695	Mycobacterium tuberculosis	CDC0401	SAMN43464899	SRR30512634	SUB14702627
PRJNA1155695	Mycobacterium tuberculosis	CDC0402	SAMN43464900	SRR30512632	SUB14702627
PRJNA1155695	Mycobacterium tuberculosis	CDC0403	SAMN43464901	SRR30512631	SUB14702627
PRJNA1155695	Mycobacterium tuberculosis	CDC0405	SAMN43464902	SRR30512630	SUB14702627
PRJNA1155695	Mycobacterium tuberculosis	CDC0406	SAMN43464903	SRR30512629	SUB14702627
PRJNA1155695	Mycobacterium tuberculosis	CDC0407	SAMN43464904	SRR30512628	SUB14702627
PRJNA1155695	Mycobacterium tuberculosis	CDC0408	SAMN43464905	SRR30512627	SUB14702627
PRJNA1155695	Mycobacterium tuberculosis	CDC0410	SAMN43464906	SRR30512626	SUB14702627
PRJNA1155695	Mycobacterium tuberculosis	CDC0411	SAMN43464907	SRR30512625	SUB14702627
PRJNA1155695	Mycobacterium tuberculosis	CDC0412	SAMN43464908	SRR30512624	SUB14702627
PRJNA1155695	Mycobacterium tuberculosis	CDC0414	SAMN43464909	SRR30512623	SUB14702627
PRJNA1155695	Mycobacterium tuberculosis	CDC0415	SAMN43464910	SRR30513474	SUB14702627
PRJNA1155695	Mycobacterium tuberculosis	CDC0416	SAMN43464911	SRR30513473	SUB14702627
PRJNA1155695	Mycobacterium tuberculosis	CDC0417	SAMN43464912	SRR30513472	SUB14702627
PRJNA1155695	Mycobacterium tuberculosis	CDC0418	SAMN43464913	SRR30513471	SUB14702627
PRJNA1155695	Mycobacterium tuberculosis	CDC0419	SAMN43464914	SRR30513470	SUB14702627
PRJNA1155695	Mycobacterium tuberculosis	CDC0420	SAMN43464915	SRR30513469	SUB14702627
PRJNA1155695	Mycobacterium tuberculosis	CDC0421	SAMN43464916	SRR30513468	SUB14702627
PRJNA1155695	Mycobacterium tuberculosis	CDC0422	SAMN43464917	SRR30513467	SUB14702627
PRJNA1155695	Mycobacterium tuberculosis	CDC0423	SAMN43464918	SRR30513466	SUB14702627
PRJNA1155695	Mycobacterium tuberculosis	CDC0424	SAMN43464919	SRR30513465	SUB14702627
PRJNA1155695	Mycobacterium tuberculosis	CDC0426	SAMN43464920	SRR30513463	SUB14702627
PRJNA1155695	Mycobacterium tuberculosis	CDC0427	SAMN43464921	SRR30513462	SUB14702627
PRJNA1155695	Mycobacterium tuberculosis	CDC0428	SAMN43464922	SRR30513461	SUB14702627
PRJNA1155695	Mycobacterium tuberculosis	CDC0429	SAMN43464923	SRR30513460	SUB14702627
PRJNA1155695	Mycobacterium tuberculosis	CDC0430	SAMN43464924	SRR30513459	SUB14702627
PRJNA1155695	Mycobacterium tuberculosis	CDC0431	SAMN43464925	SRR30513458	SUB14702627
PRJNA1155695	Mycobacterium tuberculosis	CDC0432	SAMN43464926	SRR30513457	SUB14702627
PRJNA1155695	Mycobacterium tuberculosis	CDC0433	SAMN43464927	SRR30513456	SUB14702627
PRJNA1155695	Mycobacterium tuberculosis	CDC0435	SAMN43464928	SRR30513455	SUB14702627
PRJNA1155695	Mycobacterium tuberculosis	CDC0436	SAMN43464929	SRR30513454	SUB14702627
PRJNA1155695	Mycobacterium tuberculosis	CDC0437	SAMN43464930	SRR30513452	SUB14702627
PRJNA1155695	Mycobacterium tuberculosis	CDC0438	SAMN43464931	SRR30513451	SUB14702627
PRJNA1155695	Mycobacterium tuberculosis	CDC0439	SAMN43464932	SRR30513450	SUB14702627
PRJNA1155695	Mycobacterium tuberculosis	CDC0440	SAMN43464933	SRR30513449	SUB14702627
PRJNA1155695	Mycobacterium tuberculosis	CDC0441	SAMN43464934	SRR30513448	SUB14702627
PRJNA1155695	Mycobacterium tuberculosis	CDC0442	SAMN43464935	SRR30513447	SUB14702627
PRJNA1155695	Mycobacterium tuberculosis	CDC0443	SAMN43464936	SRR30513446	SUB14702627
PRJNA1155695	Mycobacterium tuberculosis	CDC0444	SAMN43464937	SRR30513445	SUB14702627
PRJNA1155695	Mycobacterium tuberculosis	CDC0445	SAMN43464938	SRR30513444	SUB14702627
PRJNA1155695	Mycobacterium tuberculosis	CDC0446	SAMN43464939	SRR30513443	SUB14702627
PRJNA1155695	Mycobacterium tuberculosis	CDC0447	SAMN43464940	SRR30512843	SUB14702627
PRJNA1155695	Mycobacterium tuberculosis	CDC0448	SAMN43464941	SRR30512842	SUB14702627
PRJNA1155695	Mycobacterium tuberculosis	CDC0450	SAMN43464942	SRR30512841	SUB14702627
PRJNA1155695	Mycobacterium tuberculosis	CDC0451	SAMN43464943	SRR30512840	SUB14702627
PRJNA1155695	Mycobacterium tuberculosis	CDC0452	SAMN43464944	SRR30512839	SUB14702627
PRJNA1155695	Mycobacterium tuberculosis	CDC0453	SAMN43464945	SRR30512838	SUB14702627
PRJNA1155695	Mycobacterium tuberculosis	CDC0454	SAMN43464946	SRR30512837	SUB14702627
PRJNA1155695	Mycobacterium tuberculosis	CDC0455	SAMN43464947	SRR30512836	SUB14702627
PRJNA1155695	Mycobacterium tuberculosis	CDC0456	SAMN43464948	SRR30512835	SUB14702627
PRJNA1155695	Mycobacterium tuberculosis	CDC0457	SAMN43464949	SRR30512834	SUB14702627
PRJNA1155695	Mycobacterium tuberculosis	CDC0458	SAMN43464950	SRR30512832	SUB14702627
PRJNA1155695	Mycobacterium tuberculosis	CDC0459	SAMN43464951	SRR30512831	SUB14702627
PRJNA1155695	Mycobacterium tuberculosis	CDC0460	SAMN43464952	SRR30512830	SUB14702627
PRJNA1155695	Mycobacterium tuberculosis	CDC0461	SAMN43464953	SRR30512829	SUB14702627
PRJNA1155695	Mycobacterium tuberculosis	CDC0462	SAMN43464954	SRR30512828	SUB14702627
PRJNA1155695	Mycobacterium tuberculosis	CDC0463	SAMN43464955	SRR30512827	SUB14702627
PRJNA1155695	Mycobacterium tuberculosis	CDC0464	SAMN43464956	SRR30512826	SUB14702627
PRJNA1155695	Mycobacterium tuberculosis	CDC0465	SAMN43464957	SRR30512825	SUB14702627
PRJNA1155695	Mycobacterium tuberculosis	CDC0466	SAMN43464958	SRR30512824	SUB14702627
PRJNA1155695	Mycobacterium tuberculosis	CDC0467	SAMN43464959	SRR30512823	SUB14702627
PRJNA1155695	Mycobacterium tuberculosis	CDC0468	SAMN43464960	SRR30512821	SUB14702627
PRJNA1155695	Mycobacterium tuberculosis	CDC0469	SAMN43464961	SRR30512820	SUB14702627
PRJNA1155695	Mycobacterium tuberculosis	CDC0470	SAMN43464962	SRR30512819	SUB14702627
PRJNA1155695	Mycobacterium tuberculosis	CDC0471	SAMN43464963	SRR30512818	SUB14702627
PRJNA1155695	Mycobacterium tuberculosis	CDC0472	SAMN43464964	SRR30512817	SUB14702627
PRJNA1155695	Mycobacterium tuberculosis	CDC0473	SAMN43464965	SRR30512816	SUB14702627
PRJNA1155695	Mycobacterium tuberculosis	CDC0474	SAMN43464966	SRR30512815	SUB14702627
PRJNA1155695	Mycobacterium tuberculosis	CDC0475	SAMN43464967	SRR30512814	SUB14702627
PRJNA1155695	Mycobacterium tuberculosis	CDC0476	SAMN43464968	SRR30512813	SUB14702627
PRJNA1155695	Mycobacterium tuberculosis	CDC0477	SAMN43464969	SRR30512620	SUB14702627
PRJNA1155695	Mycobacterium tuberculosis	CDC0478	SAMN43464970	SRR30512618	SUB14702627
PRJNA1155695	Mycobacterium tuberculosis	CDC0479	SAMN43464971	SRR30512617	SUB14702627
PRJNA1155695	Mycobacterium tuberculosis	CDC0480	SAMN43464972	SRR30512616	SUB14702627
PRJNA1155695	Mycobacterium tuberculosis	CDC0481	SAMN43464973	SRR30512615	SUB14702627
PRJNA1155695	Mycobacterium tuberculosis	CDC0484	SAMN43464974	SRR30512614	SUB14702627
PRJNA1155695	Mycobacterium tuberculosis	CDC0486	SAMN43464975	SRR30512613	SUB14702627
PRJNA1155695	Mycobacterium tuberculosis	CDC0487	SAMN43464976	SRR30512612	SUB14702627
PRJNA1155695	Mycobacterium tuberculosis	CDC0488	SAMN43464977	SRR30512611	SUB14702627
PRJNA1155695	Mycobacterium tuberculosis	CDC0490	SAMN43464978	SRR30512610	SUB14702627
PRJNA1155695	Mycobacterium tuberculosis	CDC0491	SAMN43464979	SRR30512609	SUB14702627
PRJNA1155695	Mycobacterium tuberculosis	CDC0492	SAMN43464980	SRR30512607	SUB14702627
PRJNA1155695	Mycobacterium tuberculosis	CDC0493	SAMN43464981	SRR30512606	SUB14702627
PRJNA1155695	Mycobacterium tuberculosis	CDC0494	SAMN43464982	SRR30512605	SUB14702627
PRJNA1155695	Mycobacterium tuberculosis	CDC0495	SAMN43464983	SRR30513276	SUB14702627
PRJNA1155695	Mycobacterium tuberculosis	CDC0496	SAMN43464984	SRR30513275	SUB14702627
PRJNA1155695	Mycobacterium tuberculosis	CDC0497	SAMN43464985	SRR30513274	SUB14702627
PRJNA1155695	Mycobacterium tuberculosis	CDC0498	SAMN43464986	SRR30513273	SUB14702627
PRJNA1155695	Mycobacterium tuberculosis	CDC0499	SAMN43464987	SRR30513272	SUB14702627
PRJNA1155695	Mycobacterium tuberculosis	CDC0500	SAMN43464988	SRR30513271	SUB14702627
PRJNA1155695	Mycobacterium tuberculosis	CDC0501	SAMN43464989	SRR30513270	SUB14702627
PRJNA1155695	Mycobacterium tuberculosis	CDC0502	SAMN43464990	SRR30513268	SUB14702627
PRJNA1155695	Mycobacterium tuberculosis	CDC0503	SAMN43464991	SRR30513267	SUB14702627
PRJNA1155695	Mycobacterium tuberculosis	CDC0504	SAMN43464992	SRR30513266	SUB14702627
PRJNA1155695	Mycobacterium tuberculosis	CDC0505	SAMN43464993	SRR30513265	SUB14702627
PRJNA1155695	Mycobacterium tuberculosis	CDC0507	SAMN43464994	SRR30513264	SUB14702627
PRJNA1155695	Mycobacterium tuberculosis	CDC0508	SAMN43464995	SRR30513263	SUB14702627
PRJNA1155695	Mycobacterium tuberculosis	CDC0509	SAMN43464996	SRR30513262	SUB14702627
PRJNA1155695	Mycobacterium tuberculosis	CDC0510	SAMN43464997	SRR30513261	SUB14702627
PRJNA1155695	Mycobacterium tuberculosis	CDC0511	SAMN43464998	SRR30513035	SUB14702627
PRJNA1155695	Mycobacterium tuberculosis	CDC0513	SAMN43464999	SRR30513034	SUB14702627
PRJNA1155695	Mycobacterium tuberculosis	CDC0514	SAMN43465000	SRR30513032	SUB14702627
PRJNA1155695	Mycobacterium tuberculosis	CDC0515	SAMN43465001	SRR30513031	SUB14702627
PRJNA1155695	Mycobacterium tuberculosis	CDC0517	SAMN43465002	SRR30513030	SUB14702627
PRJNA1155695	Mycobacterium tuberculosis	CDC0518	SAMN43465003	SRR30513029	SUB14702627
PRJNA1155695	Mycobacterium tuberculosis	CDC0520	SAMN43465004	SRR30513028	SUB14702627
PRJNA1155695	Mycobacterium tuberculosis	CDC0522	SAMN43465005	SRR30513027	SUB14702627
PRJNA1155695	Mycobacterium tuberculosis	CDC0523	SAMN43465006	SRR30513026	SUB14702627
PRJNA1155695	Mycobacterium tuberculosis	CDC0526	SAMN43465007	SRR30513025	SUB14702627
PRJNA1155695	Mycobacterium tuberculosis	CDC0528	SAMN43465008	SRR30513024	SUB14702627
PRJNA1155695	Mycobacterium tuberculosis	CDC0530	SAMN43465009	SRR30513023	SUB14702627
PRJNA1155695	Mycobacterium tuberculosis	CDC0531	SAMN43465010	SRR30513020	SUB14702627
PRJNA1155695	Mycobacterium tuberculosis	CDC0533	SAMN43465011	SRR30513019	SUB14702627
PRJNA1155695	Mycobacterium tuberculosis	CDC0538	SAMN43465012	SRR30513018	SUB14702627
PRJNA1155695	Mycobacterium tuberculosis	CDC0539	SAMN43465013	SRR30513017	SUB14702627
PRJNA1155695	Mycobacterium tuberculosis	CDC0540	SAMN43465014	SRR30513016	SUB14702627
PRJNA1155695	Mycobacterium tuberculosis	CDC0541	SAMN43465015	SRR30513015	SUB14702627
PRJNA1155695	Mycobacterium tuberculosis	CDC0542	SAMN43465016	SRR30513014	SUB14702627
PRJNA1155695	Mycobacterium tuberculosis	CDC0543	SAMN43465017	SRR30513013	SUB14702627
PRJNA1155695	Mycobacterium tuberculosis	CDC0544	SAMN43465018	SRR30513012	SUB14702627
PRJNA1155695	Mycobacterium tuberculosis	CDC0545	SAMN43465019	SRR30513011	SUB14702627
PRJNA1155695	Mycobacterium tuberculosis	CDC0546	SAMN43465020	SRR30513009	SUB14702627
PRJNA1155695	Mycobacterium tuberculosis	CDC0547	SAMN43465021	SRR30513008	SUB14702627
PRJNA1155695	Mycobacterium tuberculosis	CDC0549	SAMN43465022	SRR30513007	SUB14702627
PRJNA1155695	Mycobacterium tuberculosis	CDC0550	SAMN43465023	SRR30513006	SUB14702627
PRJNA1155695	Mycobacterium tuberculosis	CDC0551	SAMN43465024	SRR30513005	SUB14702627
PRJNA1155695	Mycobacterium tuberculosis	CDC0552	SAMN43465025	SRR30513004	SUB14702627
PRJNA1155695	Mycobacterium tuberculosis	CDC0553	SAMN43465026	SRR30513003	SUB14702627
PRJNA1155695	Mycobacterium tuberculosis	CDC0555	SAMN43465027	SRR30513442	SUB14702627
PRJNA1155695	Mycobacterium tuberculosis	CDC0556	SAMN43465028	SRR30513441	SUB14702627
PRJNA1155695	Mycobacterium tuberculosis	CDC0557	SAMN43465029	SRR30513440	SUB14702627
PRJNA1155695	Mycobacterium tuberculosis	CDC0558	SAMN43465030	SRR30513438	SUB14702627
PRJNA1155695	Mycobacterium tuberculosis	CDC0559	SAMN43465031	SRR30513437	SUB14702627
PRJNA1155695	Mycobacterium tuberculosis	CDC0560	SAMN43465032	SRR30513436	SUB14702627
PRJNA1155695	Mycobacterium tuberculosis	CDC0561	SAMN43465033	SRR30513435	SUB14702627
PRJNA1155695	Mycobacterium tuberculosis	CDC0562	SAMN43465034	SRR30513434	SUB14702627
PRJNA1155695	Mycobacterium tuberculosis	CDC0563	SAMN43465035	SRR30513433	SUB14702627
PRJNA1155695	Mycobacterium tuberculosis	CDC0564	SAMN43465036	SRR30513432	SUB14702627
PRJNA1155695	Mycobacterium tuberculosis	CDC0565	SAMN43465037	SRR30513431	SUB14702627
PRJNA1155695	Mycobacterium tuberculosis	CDC0567	SAMN43465038	SRR30513430	SUB14702627
PRJNA1155695	Mycobacterium tuberculosis	CDC0568	SAMN43465039	SRR30513429	SUB14702627
PRJNA1155695	Mycobacterium tuberculosis	CDC0569	SAMN43465040	SRR30513427	SUB14702627
PRJNA1155695	Mycobacterium tuberculosis	CDC0577	SAMN43465041	SRR30513426	SUB14702627
PRJNA1155695	Mycobacterium tuberculosis	CDC0578	SAMN43465042	SRR30513425	SUB14702627
PRJNA1155695	Mycobacterium tuberculosis	CDC0581	SAMN43465043	SRR30513424	SUB14702627
PRJNA1155695	Mycobacterium tuberculosis	CDC0583	SAMN43465044	SRR30513423	SUB14702627
PRJNA1155695	Mycobacterium tuberculosis	CDC0587	SAMN43465045	SRR30513422	SUB14702627
PRJNA1155695	Mycobacterium tuberculosis	CDC0591	SAMN43465046	SRR30513421	SUB14702627
PRJNA1155695	Mycobacterium tuberculosis	CDC0594	SAMN43465047	SRR30513420	SUB14702627
PRJNA1155695	Mycobacterium tuberculosis	CDC0596	SAMN43465048	SRR30513419	SUB14702627
PRJNA1155695	Mycobacterium tuberculosis	CDC0597	SAMN43465049	SRR30513418	SUB14702627
PRJNA1155695	Mycobacterium tuberculosis	CDC0600	SAMN43465050	SRR30513416	SUB14702627
PRJNA1155695	Mycobacterium tuberculosis	CDC0602	SAMN43465051	SRR30513415	SUB14702627
PRJNA1155695	Mycobacterium tuberculosis	CDC0605	SAMN43465052	SRR30513414	SUB14702627
PRJNA1155695	Mycobacterium tuberculosis	CDC0608	SAMN43465053	SRR30513413	SUB14702627
PRJNA1155695	Mycobacterium tuberculosis	CDC0613	SAMN43465054	SRR30513412	SUB14702627
PRJNA1155695	Mycobacterium tuberculosis	CDC0614	SAMN43465055	SRR30513411	SUB14702627
PRJNA1155695	Mycobacterium tuberculosis	CDC0615	SAMN43465056	SRR30513260	SUB14702627
PRJNA1155695	Mycobacterium tuberculosis	CDC0616	SAMN43465057	SRR30513259	SUB14702627
PRJNA1155695	Mycobacterium tuberculosis	CDC0617	SAMN43465058	SRR30513258	SUB14702627
PRJNA1155695	Mycobacterium tuberculosis	CDC0618	SAMN43465059	SRR30513257	SUB14702627
PRJNA1155695	Mycobacterium tuberculosis	CDC0619	SAMN43465060	SRR30513255	SUB14702627
PRJNA1155695	Mycobacterium tuberculosis	CDC0620	SAMN43465061	SRR30513254	SUB14702627
PRJNA1155695	Mycobacterium tuberculosis	CDC0636	SAMN43465062	SRR30513253	SUB14702627
PRJNA1155695	Mycobacterium tuberculosis	CDC0642	SAMN43465063	SRR30513252	SUB14702627
PRJNA1155695	Mycobacterium tuberculosis	CDC0649	SAMN43465064	SRR30513251	SUB14702627
PRJNA1155695	Mycobacterium tuberculosis	CDC0655	SAMN43465065	SRR30513250	SUB14702627
PRJNA1155695	Mycobacterium tuberculosis	CDC0656	SAMN43465066	SRR30513249	SUB14702627
PRJNA1155695	Mycobacterium tuberculosis	CDC0657	SAMN43465067	SRR30513248	SUB14702627
PRJNA1155695	Mycobacterium tuberculosis	CDC0658	SAMN43465068	SRR30513247	SUB14702627
PRJNA1155695	Mycobacterium tuberculosis	CDC0659	SAMN43465069	SRR30513246	SUB14702627
PRJNA1155695	Mycobacterium tuberculosis	CDC0660	SAMN43465070	SRR30513244	SUB14702627
PRJNA1155695	Mycobacterium tuberculosis	CDC0661	SAMN43465071	SRR30513243	SUB14702627
PRJNA1155695	Mycobacterium tuberculosis	CDC0663	SAMN43465072	SRR30513242	SUB14702627
PRJNA1155695	Mycobacterium tuberculosis	CDC0664	SAMN43465073	SRR30513241	SUB14702627
PRJNA1155695	Mycobacterium tuberculosis	CDC0665	SAMN43465074	SRR30513240	SUB14702627
PRJNA1155695	Mycobacterium tuberculosis	CDC0666	SAMN43465075	SRR30513239	SUB14702627
PRJNA1155695	Mycobacterium tuberculosis	CDC0667	SAMN43465076	SRR30513238	SUB14702627
PRJNA1155695	Mycobacterium tuberculosis	CDC0668	SAMN43465077	SRR30513237	SUB14702627
PRJNA1155695	Mycobacterium tuberculosis	CDC0669	SAMN43465078	SRR30513236	SUB14702627
PRJNA1155695	Mycobacterium tuberculosis	CDC0670	SAMN43465079	SRR30513235	SUB14702627
PRJNA1155695	Mycobacterium tuberculosis	CDC0672	SAMN43465080	SRR30513233	SUB14702627
PRJNA1155695	Mycobacterium tuberculosis	CDC0673	SAMN43465081	SRR30513232	SUB14702627
PRJNA1155695	Mycobacterium tuberculosis	CDC0674	SAMN43465082	SRR30513231	SUB14702627
PRJNA1155695	Mycobacterium tuberculosis	CDC0675	SAMN43465083	SRR30513230	SUB14702627
PRJNA1155695	Mycobacterium tuberculosis	CDC0676	SAMN43465084	SRR30513229	SUB14702627
PRJNA1155695	Mycobacterium tuberculosis	CDC0677	SAMN43465085	SRR30513002	SUB14702627
PRJNA1155695	Mycobacterium tuberculosis	CDC0678	SAMN43465086	SRR30513001	SUB14702627
PRJNA1155695	Mycobacterium tuberculosis	CDC0681	SAMN43465087	SRR30513000	SUB14702627
PRJNA1155695	Mycobacterium tuberculosis	CDC0682	SAMN43465088	SRR30512999	SUB14702627
PRJNA1155695	Mycobacterium tuberculosis	CDC0683	SAMN43465089	SRR30512998	SUB14702627
PRJNA1155695	Mycobacterium tuberculosis	CDC0684	SAMN43465090	SRR30512996	SUB14702627
PRJNA1155695	Mycobacterium tuberculosis	CDC0685	SAMN43465091	SRR30512995	SUB14702627
PRJNA1155695	Mycobacterium tuberculosis	CDC0688	SAMN43465092	SRR30512994	SUB14702627
PRJNA1155695	Mycobacterium tuberculosis	CDC0689	SAMN43465093	SRR30512993	SUB14702627
PRJNA1155695	Mycobacterium tuberculosis	CDC0690	SAMN43465094	SRR30512992	SUB14702627
PRJNA1155695	Mycobacterium tuberculosis	CDC0691	SAMN43465095	SRR30512991	SUB14702627
PRJNA1155695	Mycobacterium tuberculosis	CDC0692	SAMN43465096	SRR30512990	SUB14702627
PRJNA1155695	Mycobacterium tuberculosis	CDC0693	SAMN43465097	SRR30512989	SUB14702627
PRJNA1155695	Mycobacterium tuberculosis	CDC0694	SAMN43465098	SRR30512988	SUB14702627
PRJNA1155695	Mycobacterium tuberculosis	CDC0695	SAMN43465099	SRR30512987	SUB14702627
PRJNA1155695	Mycobacterium tuberculosis	CDC0702	SAMN43465100	SRR30512985	SUB14702627
PRJNA1155695	Mycobacterium tuberculosis	CDC0706	SAMN43465101	SRR30512984	SUB14702627
PRJNA1155695	Mycobacterium tuberculosis	CDC0707	SAMN43465102	SRR30512983	SUB14702627
PRJNA1155695	Mycobacterium tuberculosis	CDC0708	SAMN43465103	SRR30512982	SUB14702627
PRJNA1155695	Mycobacterium tuberculosis	CDC0709	SAMN43465104	SRR30512981	SUB14702627
PRJNA1155695	Mycobacterium tuberculosis	CDC0710	SAMN43465105	SRR30512980	SUB14702627
PRJNA1155695	Mycobacterium tuberculosis	CDC0713	SAMN43465106	SRR30512979	SUB14702627
PRJNA1155695	Mycobacterium tuberculosis	CDC0714	SAMN43465107	SRR30512978	SUB14702627
PRJNA1155695	Mycobacterium tuberculosis	CDC0715	SAMN43465108	SRR30512977	SUB14702627
PRJNA1155695	Mycobacterium tuberculosis	CDC0718	SAMN43465109	SRR30512976	SUB14702627
PRJNA1155695	Mycobacterium tuberculosis	CDC0719	SAMN43465110	SRR30512973	SUB14702627
PRJNA1155695	Mycobacterium tuberculosis	CDC0720	SAMN43465111	SRR30512972	SUB14702627
PRJNA1155695	Mycobacterium tuberculosis	CDC0721	SAMN43465112	SRR30512971	SUB14702627
PRJNA1155695	Mycobacterium tuberculosis	CDC0723	SAMN43465113	SRR30513410	SUB14702627
PRJNA1155695	Mycobacterium tuberculosis	CDC0726	SAMN43465114	SRR30513409	SUB14702627
PRJNA1155695	Mycobacterium tuberculosis	CDC0728	SAMN43465115	SRR30513408	SUB14702627
PRJNA1155695	Mycobacterium tuberculosis	CDC0731	SAMN43465116	SRR30513407	SUB14702627
PRJNA1155695	Mycobacterium tuberculosis	CDC0734	SAMN43465117	SRR30513406	SUB14702627
PRJNA1155695	Mycobacterium tuberculosis	CDC0735	SAMN43465118	SRR30513405	SUB14702627
PRJNA1155695	Mycobacterium tuberculosis	CDC0737	SAMN43465119	SRR30513404	SUB14702627
PRJNA1155695	Mycobacterium tuberculosis	CDC0738	SAMN43465120	SRR30513402	SUB14702627
PRJNA1155695	Mycobacterium tuberculosis	CDC0741	SAMN43465121	SRR30513401	SUB14702627
PRJNA1155695	Mycobacterium tuberculosis	CDC0743	SAMN43465122	SRR30513400	SUB14702627
PRJNA1155695	Mycobacterium tuberculosis	CDC0745	SAMN43465123	SRR30513399	SUB14702627
PRJNA1155695	Mycobacterium tuberculosis	CDC0746	SAMN43465124	SRR30513398	SUB14702627
PRJNA1155695	Mycobacterium tuberculosis	CDC0750	SAMN43465125	SRR30513397	SUB14702627
PRJNA1155695	Mycobacterium tuberculosis	CDC0753	SAMN43465126	SRR30513396	SUB14702627
PRJNA1155695	Mycobacterium tuberculosis	CDC0754	SAMN43465127	SRR30513395	SUB14702627
PRJNA1155695	Mycobacterium tuberculosis	CDC0755	SAMN43465128	SRR30513394	SUB14702627
PRJNA1155695	Mycobacterium tuberculosis	CDC0758	SAMN43465129	SRR30513393	SUB14702627
PRJNA1155695	Mycobacterium tuberculosis	CDC0759	SAMN43465130	SRR30513391	SUB14702627
PRJNA1155695	Mycobacterium tuberculosis	CDC0760	SAMN43465131	SRR30513390	SUB14702627
PRJNA1155695	Mycobacterium tuberculosis	CDC0761	SAMN43465132	SRR30513389	SUB14702627
PRJNA1155695	Mycobacterium tuberculosis	CDC0762	SAMN43465133	SRR30513388	SUB14702627
PRJNA1155695	Mycobacterium tuberculosis	CDC0763	SAMN43465134	SRR30513387	SUB14702627
PRJNA1155695	Mycobacterium tuberculosis	CDC0764	SAMN43465135	SRR30513386	SUB14702627
PRJNA1155695	Mycobacterium tuberculosis	CDC0765	SAMN43465136	SRR30513385	SUB14702627
PRJNA1155695	Mycobacterium tuberculosis	CDC0766	SAMN43465137	SRR30513384	SUB14702627
PRJNA1155695	Mycobacterium tuberculosis	CDC0767	SAMN43465138	SRR30513383	SUB14702627
PRJNA1155695	Mycobacterium tuberculosis	CDC0768	SAMN43465139	SRR30513382	SUB14702627
PRJNA1155695	Mycobacterium tuberculosis	CDC0769	SAMN43465140	SRR30513380	SUB14702627
PRJNA1155695	Mycobacterium tuberculosis	CDC0770	SAMN43465141	SRR30513379	SUB14702627
PRJNA1155695	Mycobacterium tuberculosis	CDC0771	SAMN43465142	SRR30513228	SUB14702627
PRJNA1155695	Mycobacterium tuberculosis	CDC0772	SAMN43465143	SRR30513227	SUB14702627
PRJNA1155695	Mycobacterium tuberculosis	CDC0773	SAMN43465144	SRR30513226	SUB14702627
PRJNA1155695	Mycobacterium tuberculosis	CDC0774	SAMN43465145	SRR30513225	SUB14702627
PRJNA1155695	Mycobacterium tuberculosis	CDC0775	SAMN43465146	SRR30513224	SUB14702627
PRJNA1155695	Mycobacterium tuberculosis	CDC0776	SAMN43465147	SRR30513223	SUB14702627
PRJNA1155695	Mycobacterium tuberculosis	CDC0777	SAMN43465148	SRR30513222	SUB14702627
PRJNA1155695	Mycobacterium tuberculosis	CDC0778	SAMN43465149	SRR30513221	SUB14702627
PRJNA1155695	Mycobacterium tuberculosis	CDC0779	SAMN43465150	SRR30513219	SUB14702627
PRJNA1155695	Mycobacterium tuberculosis	CDC0780	SAMN43465151	SRR30513218	SUB14702627
PRJNA1155695	Mycobacterium tuberculosis	CDC0781	SAMN43465152	SRR30513217	SUB14702627
PRJNA1155695	Mycobacterium tuberculosis	CDC0782	SAMN43465153	SRR30513216	SUB14702627
PRJNA1155695	Mycobacterium tuberculosis	CDC0784	SAMN43465154	SRR30513215	SUB14702627
PRJNA1155695	Mycobacterium tuberculosis	CDC0785	SAMN43465155	SRR30513214	SUB14702627
PRJNA1155695	Mycobacterium tuberculosis	CDC0787	SAMN43465156	SRR30513213	SUB14702627
PRJNA1155695	Mycobacterium tuberculosis	CDC0788	SAMN43465157	SRR30513212	SUB14702627
PRJNA1155695	Mycobacterium tuberculosis	CDC0789	SAMN43465158	SRR30513211	SUB14702627
PRJNA1155695	Mycobacterium tuberculosis	CDC0790	SAMN43465159	SRR30513210	SUB14702627
PRJNA1155695	Mycobacterium tuberculosis	CDC0791	SAMN43465160	SRR30513208	SUB14702627
PRJNA1155695	Mycobacterium tuberculosis	CDC0792	SAMN43465161	SRR30513207	SUB14702627
PRJNA1155695	Mycobacterium tuberculosis	CDC0794	SAMN43465162	SRR30513206	SUB14702627
PRJNA1155695	Mycobacterium tuberculosis	CDC0797	SAMN43465163	SRR30513205	SUB14702627
PRJNA1155695	Mycobacterium tuberculosis	CDC0798	SAMN43465164	SRR30513204	SUB14702627
PRJNA1155695	Mycobacterium tuberculosis	CDC0799	SAMN43465165	SRR30513203	SUB14702627
PRJNA1155695	Mycobacterium tuberculosis	CDC0800	SAMN43465166	SRR30513202	SUB14702627
PRJNA1155695	Mycobacterium tuberculosis	CDC0801	SAMN43465167	SRR30513201	SUB14702627
PRJNA1155695	Mycobacterium tuberculosis	CDC0802	SAMN43465168	SRR30513200	SUB14702627
PRJNA1155695	Mycobacterium tuberculosis	CDC0803	SAMN43465169	SRR30513199	SUB14702627
PRJNA1155695	Mycobacterium tuberculosis	CDC0804	SAMN43465170	SRR30513197	SUB14702627
PRJNA1155695	Mycobacterium tuberculosis	CDC0805	SAMN43465171	SRR30512970	SUB14702627
PRJNA1155695	Mycobacterium tuberculosis	CDC0807	SAMN43465172	SRR30512969	SUB14702627
PRJNA1155695	Mycobacterium tuberculosis	CDC0808	SAMN43465173	SRR30512968	SUB14702627
PRJNA1155695	Mycobacterium tuberculosis	CDC0809	SAMN43465174	SRR30512967	SUB14702627
PRJNA1155695	Mycobacterium tuberculosis	CDC0810	SAMN43465175	SRR30512966	SUB14702627
PRJNA1155695	Mycobacterium tuberculosis	CDC0811	SAMN43465176	SRR30512965	SUB14702627
PRJNA1155695	Mycobacterium tuberculosis	CDC0812	SAMN43465177	SRR30512964	SUB14702627
PRJNA1155695	Mycobacterium tuberculosis	CDC0813	SAMN43465178	SRR30512963	SUB14702627
PRJNA1155695	Mycobacterium tuberculosis	CDC0814	SAMN43465179	SRR30512962	SUB14702627
PRJNA1155695	Mycobacterium tuberculosis	CDC0815	SAMN43465180	SRR30512960	SUB14702627
PRJNA1155695	Mycobacterium tuberculosis	CDC0816	SAMN43465181	SRR30512959	SUB14702627
PRJNA1155695	Mycobacterium tuberculosis	CDC0818	SAMN43465182	SRR30512958	SUB14702627
PRJNA1155695	Mycobacterium tuberculosis	CDC0819	SAMN43465183	SRR30512957	SUB14702627
PRJNA1155695	Mycobacterium tuberculosis	CDC0820	SAMN43465184	SRR30512956	SUB14702627
PRJNA1155695	Mycobacterium tuberculosis	CDC0821	SAMN43465185	SRR30512955	SUB14702627
PRJNA1155695	Mycobacterium tuberculosis	CDC0822	SAMN43465186	SRR30512954	SUB14702627
PRJNA1155695	Mycobacterium tuberculosis	CDC0823	SAMN43465187	SRR30512953	SUB14702627
PRJNA1155695	Mycobacterium tuberculosis	CDC0824	SAMN43465188	SRR30512952	SUB14702627
PRJNA1155695	Mycobacterium tuberculosis	CDC0825	SAMN43465189	SRR30512951	SUB14702627
PRJNA1155695	Mycobacterium tuberculosis	CDC0826	SAMN43465190	SRR30512949	SUB14702627
PRJNA1155695	Mycobacterium tuberculosis	CDC0827	SAMN43465191	SRR30512948	SUB14702627
PRJNA1155695	Mycobacterium tuberculosis	CDC0829	SAMN43465192	SRR30512947	SUB14702627
PRJNA1155695	Mycobacterium tuberculosis	CDC0830	SAMN43465193	SRR30512946	SUB14702627
PRJNA1155695	Mycobacterium tuberculosis	CDC0831	SAMN43465194	SRR30512945	SUB14702627
PRJNA1155695	Mycobacterium tuberculosis	CDC0832	SAMN43465195	SRR30512944	SUB14702627
PRJNA1155695	Mycobacterium tuberculosis	CDC0833	SAMN43465196	SRR30512943	SUB14702627
PRJNA1155695	Mycobacterium tuberculosis	CDC0835	SAMN43465197	SRR30512942	SUB14702627
PRJNA1155695	Mycobacterium tuberculosis	CDC0838	SAMN43465198	SRR30512941	SUB14702627
PRJNA1155695	Mycobacterium tuberculosis	CDC0839	SAMN43465199	SRR30513604	SUB14702627
PRJNA1155695	Mycobacterium tuberculosis	CDC0840	SAMN43465200	SRR30512812	SUB14702627
PRJNA1155695	Mycobacterium tuberculosis	CDC0841	SAMN43465201	SRR30512811	SUB14702627
PRJNA1155695	Mycobacterium tuberculosis	CDC0843	SAMN43465202	SRR30512810	SUB14702627
PRJNA1155695	Mycobacterium tuberculosis	CDC0846	SAMN43465203	SRR30512809	SUB14702627
PRJNA1155695	Mycobacterium tuberculosis	CDC0847	SAMN43465204	SRR30512808	SUB14702627
PRJNA1155695	Mycobacterium tuberculosis	CDC0848	SAMN43465205	SRR30512807	SUB14702627
PRJNA1155695	Mycobacterium tuberculosis	CDC0849	SAMN43465206	SRR30512806	SUB14702627
PRJNA1155695	Mycobacterium tuberculosis	CDC0850	SAMN43465207	SRR30512805	SUB14702627
PRJNA1155695	Mycobacterium tuberculosis	CDC0851	SAMN43465208	SRR30512804	SUB14702627
PRJNA1155695	Mycobacterium tuberculosis	CDC0852	SAMN43465209	SRR30512803	SUB14702627
PRJNA1155695	Mycobacterium tuberculosis	CDC0853	SAMN43465210	SRR30512800	SUB14702627
PRJNA1155695	Mycobacterium tuberculosis	CDC0854	SAMN43465211	SRR30512799	SUB14702627
PRJNA1155695	Mycobacterium tuberculosis	CDC0855	SAMN43465212	SRR30512798	SUB14702627
PRJNA1155695	Mycobacterium tuberculosis	CDC0857	SAMN43465213	SRR30512797	SUB14702627
PRJNA1155695	Mycobacterium tuberculosis	CDC0858	SAMN43465214	SRR30512796	SUB14702627
PRJNA1155695	Mycobacterium tuberculosis	CDC0859	SAMN43465215	SRR30512795	SUB14702627
PRJNA1155695	Mycobacterium tuberculosis	CDC0861	SAMN43465216	SRR30512794	SUB14702627
PRJNA1155695	Mycobacterium tuberculosis	CDC0862	SAMN43465217	SRR30512793	SUB14702627
PRJNA1155695	Mycobacterium tuberculosis	CDC0863	SAMN43465218	SRR30512792	SUB14702627
PRJNA1155695	Mycobacterium tuberculosis	CDC0864	SAMN43465219	SRR30512791	SUB14702627
PRJNA1155695	Mycobacterium tuberculosis	CDC0865	SAMN43465220	SRR30512789	SUB14702627
PRJNA1155695	Mycobacterium tuberculosis	CDC0866	SAMN43465221	SRR30512788	SUB14702627
PRJNA1155695	Mycobacterium tuberculosis	CDC0868	SAMN43465222	SRR30512787	SUB14702627
PRJNA1155695	Mycobacterium tuberculosis	CDC0869	SAMN43465223	SRR30512786	SUB14702627
PRJNA1155695	Mycobacterium tuberculosis	CDC0870	SAMN43465224	SRR30512785	SUB14702627
PRJNA1155695	Mycobacterium tuberculosis	CDC0871	SAMN43465225	SRR30512784	SUB14702627
PRJNA1155695	Mycobacterium tuberculosis	CDC0873	SAMN43465226	SRR30512783	SUB14702627
PRJNA1155695	Mycobacterium tuberculosis	CDC0874	SAMN43465227	SRR30512782	SUB14702627
PRJNA1155695	Mycobacterium tuberculosis	CDC0875	SAMN43465228	SRR30512781	SUB14702627
PRJNA1155695	Mycobacterium tuberculosis	CDC0876	SAMN43465229	SRR30513196	SUB14702627
PRJNA1155695	Mycobacterium tuberculosis	CDC0877	SAMN43465230	SRR30513194	SUB14702627
PRJNA1155695	Mycobacterium tuberculosis	CDC0878	SAMN43465231	SRR30513193	SUB14702627
PRJNA1155695	Mycobacterium tuberculosis	CDC0879	SAMN43465232	SRR30513192	SUB14702627
PRJNA1155695	Mycobacterium tuberculosis	CDC0880	SAMN43465233	SRR30513191	SUB14702627
PRJNA1155695	Mycobacterium tuberculosis	CDC0881	SAMN43465234	SRR30513190	SUB14702627
PRJNA1155695	Mycobacterium tuberculosis	CDC0882	SAMN43465235	SRR30513189	SUB14702627
PRJNA1155695	Mycobacterium tuberculosis	CDC0883	SAMN43465236	SRR30513188	SUB14702627
PRJNA1155695	Mycobacterium tuberculosis	CDC0884	SAMN43465237	SRR30513187	SUB14702627
PRJNA1155695	Mycobacterium tuberculosis	CDC0885	SAMN43465238	SRR30513186	SUB14702627
PRJNA1155695	Mycobacterium tuberculosis	CDC0886	SAMN43465239	SRR30513185	SUB14702627
PRJNA1155695	Mycobacterium tuberculosis	CDC0887	SAMN43465240	SRR30513183	SUB14702627
PRJNA1155695	Mycobacterium tuberculosis	CDC0888	SAMN43465241	SRR30513182	SUB14702627
PRJNA1155695	Mycobacterium tuberculosis	CDC0889	SAMN43465242	SRR30513181	SUB14702627
PRJNA1155695	Mycobacterium tuberculosis	CDC0890	SAMN43465243	SRR30513180	SUB14702627
PRJNA1155695	Mycobacterium tuberculosis	CDC0891	SAMN43465244	SRR30513179	SUB14702627
PRJNA1155695	Mycobacterium tuberculosis	CDC0892	SAMN43465245	SRR30513178	SUB14702627
PRJNA1155695	Mycobacterium tuberculosis	CDC0893	SAMN43465246	SRR30513177	SUB14702627
PRJNA1155695	Mycobacterium tuberculosis	CDC0894	SAMN43465247	SRR30513176	SUB14702627
PRJNA1155695	Mycobacterium tuberculosis	CDC0895	SAMN43465248	SRR30513175	SUB14702627
PRJNA1155695	Mycobacterium tuberculosis	CDC0896	SAMN43465249	SRR30513174	SUB14702627
PRJNA1155695	Mycobacterium tuberculosis	CDC0897	SAMN43465250	SRR30513172	SUB14702627
PRJNA1155695	Mycobacterium tuberculosis	CDC0898	SAMN43465251	SRR30513171	SUB14702627
PRJNA1155695	Mycobacterium tuberculosis	CDC0899	SAMN43465252	SRR30513170	SUB14702627
PRJNA1155695	Mycobacterium tuberculosis	CDC0900	SAMN43465253	SRR30513169	SUB14702627
PRJNA1155695	Mycobacterium tuberculosis	CDC0901	SAMN43465254	SRR30513168	SUB14702627
PRJNA1155695	Mycobacterium tuberculosis	CDC0904	SAMN43465255	SRR30513167	SUB14702627
PRJNA1155695	Mycobacterium tuberculosis	CDC0909	SAMN43465256	SRR30513166	SUB14702627
PRJNA1155695	Mycobacterium tuberculosis	CDC0910	SAMN43465257	SRR30513165	SUB14702627
PRJNA1155695	Mycobacterium tuberculosis	CDC0913	SAMN43465258	SRR30513602	SUB14702627
PRJNA1155695	Mycobacterium tuberculosis	CDC0914	SAMN43465259	SRR30513601	SUB14702627
PRJNA1155695	Mycobacterium tuberculosis	CDC0915	SAMN43465260	SRR30513599	SUB14702627
PRJNA1155695	Mycobacterium tuberculosis	CDC0916	SAMN43465261	SRR30513598	SUB14702627
PRJNA1155695	Mycobacterium tuberculosis	CDC0918	SAMN43465262	SRR30513597	SUB14702627
PRJNA1155695	Mycobacterium tuberculosis	CDC0921	SAMN43465263	SRR30513596	SUB14702627
PRJNA1155695	Mycobacterium tuberculosis	CDC0923	SAMN43465264	SRR30513595	SUB14702627
PRJNA1155695	Mycobacterium tuberculosis	CDC0926	SAMN43465265	SRR30513594	SUB14702627
PRJNA1155695	Mycobacterium tuberculosis	CDC0927	SAMN43465266	SRR30513593	SUB14702627
PRJNA1155695	Mycobacterium tuberculosis	CDC0931	SAMN43465267	SRR30513592	SUB14702627
PRJNA1155695	Mycobacterium tuberculosis	CDC0933	SAMN43465268	SRR30513591	SUB14702627
PRJNA1155695	Mycobacterium tuberculosis	CDC0934	SAMN43465269	SRR30513590	SUB14702627
PRJNA1155695	Mycobacterium tuberculosis	CDC0937	SAMN43465270	SRR30513588	SUB14702627
PRJNA1155695	Mycobacterium tuberculosis	CDC0938	SAMN43465271	SRR30513587	SUB14702627
PRJNA1155695	Mycobacterium tuberculosis	CDC0940	SAMN43465272	SRR30513586	SUB14702627
PRJNA1155695	Mycobacterium tuberculosis	CDC0943	SAMN43465273	SRR30513585	SUB14702627
PRJNA1155695	Mycobacterium tuberculosis	CDC0944	SAMN43465274	SRR30513584	SUB14702627
PRJNA1155695	Mycobacterium tuberculosis	CDC0946	SAMN43465275	SRR30513583	SUB14702627
PRJNA1155695	Mycobacterium tuberculosis	CDC0947	SAMN43465276	SRR30513582	SUB14702627
PRJNA1155695	Mycobacterium tuberculosis	CDC0948	SAMN43465277	SRR30513581	SUB14702627
PRJNA1155695	Mycobacterium tuberculosis	CDC0950	SAMN43465278	SRR30513580	SUB14702627
PRJNA1155695	Mycobacterium tuberculosis	CDC0951	SAMN43465279	SRR30513579	SUB14702627
PRJNA1155695	Mycobacterium tuberculosis	CDC0952	SAMN43465280	SRR30513577	SUB14702627
PRJNA1155695	Mycobacterium tuberculosis	CDC0953	SAMN43465281	SRR30513576	SUB14702627
PRJNA1155695	Mycobacterium tuberculosis	CDC0954	SAMN43465282	SRR30513575	SUB14702627
PRJNA1155695	Mycobacterium tuberculosis	CDC0957	SAMN43465283	SRR30513574	SUB14702627
PRJNA1155695	Mycobacterium tuberculosis	CDC0958	SAMN43465284	SRR30513573	SUB14702627
PRJNA1155695	Mycobacterium tuberculosis	CDC0959	SAMN43465285	SRR30513572	SUB14702627
PRJNA1155695	Mycobacterium tuberculosis	CDC0960	SAMN43465286	SRR30513571	SUB14702627
PRJNA1155695	Mycobacterium tuberculosis	CDC0961	SAMN43465287	SRR30513378	SUB14702627
PRJNA1155695	Mycobacterium tuberculosis	CDC0962	SAMN43465288	SRR30513377	SUB14702627
PRJNA1155695	Mycobacterium tuberculosis	CDC0963	SAMN43465289	SRR30513376	SUB14702627
PRJNA1155695	Mycobacterium tuberculosis	CDC0964	SAMN43465290	SRR30513374	SUB14702627
PRJNA1155695	Mycobacterium tuberculosis	CDC0965	SAMN43465291	SRR30513373	SUB14702627
PRJNA1155695	Mycobacterium tuberculosis	CDC0966	SAMN43465292	SRR30513372	SUB14702627
PRJNA1155695	Mycobacterium tuberculosis	CDC0967	SAMN43465293	SRR30513371	SUB14702627
PRJNA1155695	Mycobacterium tuberculosis	CDC0968	SAMN43465294	SRR30513370	SUB14702627
PRJNA1155695	Mycobacterium tuberculosis	CDC0969	SAMN43465295	SRR30513369	SUB14702627
PRJNA1155695	Mycobacterium tuberculosis	CDC0970	SAMN43465296	SRR30513368	SUB14702627
PRJNA1155695	Mycobacterium tuberculosis	CDC0972	SAMN43465297	SRR30513367	SUB14702627
PRJNA1155695	Mycobacterium tuberculosis	CDC0976	SAMN43465298	SRR30513366	SUB14702627
PRJNA1155695	Mycobacterium tuberculosis	CDC0979	SAMN43465299	SRR30513365	SUB14702627
PRJNA1155695	Mycobacterium tuberculosis	CDC0980	SAMN43465300	SRR30513363	SUB14702627
PRJNA1155695	Mycobacterium tuberculosis	CDC0981	SAMN43465301	SRR30513362	SUB14702627
PRJNA1155695	Mycobacterium tuberculosis	CDC0982	SAMN43465302	SRR30513361	SUB14702627
PRJNA1155695	Mycobacterium tuberculosis	CDC0983	SAMN43465303	SRR30513360	SUB14702627
PRJNA1155695	Mycobacterium tuberculosis	CDC0985	SAMN43465304	SRR30513359	SUB14702627
PRJNA1155695	Mycobacterium tuberculosis	CDC0986	SAMN43465305	SRR30513358	SUB14702627
PRJNA1155695	Mycobacterium tuberculosis	CDC0989	SAMN43465306	SRR30513357	SUB14702627
PRJNA1155695	Mycobacterium tuberculosis	CDC0990	SAMN43465307	SRR30513356	SUB14702627
PRJNA1155695	Mycobacterium tuberculosis	CDC0991	SAMN43465308	SRR30513355	SUB14702627
PRJNA1155695	Mycobacterium tuberculosis	CDC0992	SAMN43465309	SRR30513354	SUB14702627
PRJNA1155695	Mycobacterium tuberculosis	CDC0995	SAMN43465310	SRR30513351	SUB14702627
PRJNA1155695	Mycobacterium tuberculosis	CDC0997	SAMN43465311	SRR30513350	SUB14702627
PRJNA1155695	Mycobacterium tuberculosis	CDC1002	SAMN43465312	SRR30513349	SUB14702627
PRJNA1155695	Mycobacterium tuberculosis	CDC1003	SAMN43465313	SRR30513348	SUB14702627
PRJNA1155695	Mycobacterium tuberculosis	CDC1004	SAMN43465314	SRR30513347	SUB14702627
PRJNA1155695	Mycobacterium tuberculosis	CDC1005	SAMN43465315	SRR30513346	SUB14702627
PRJNA1155695	Mycobacterium tuberculosis	CDC1006	SAMN43465316	SRR30512780	SUB14702627
PRJNA1155695	Mycobacterium tuberculosis	CDC1010	SAMN43465317	SRR30512779	SUB14702627
PRJNA1155695	Mycobacterium tuberculosis	CDC1011	SAMN43465318	SRR30512778	SUB14702627
PRJNA1155695	Mycobacterium tuberculosis	CDC1012	SAMN43465319	SRR30512777	SUB14702627
PRJNA1155695	Mycobacterium tuberculosis	CDC1013	SAMN43465320	SRR30512775	SUB14702627
PRJNA1155695	Mycobacterium tuberculosis	CDC1014	SAMN43465321	SRR30512774	SUB14702627
PRJNA1155695	Mycobacterium tuberculosis	CDC1015	SAMN43465322	SRR30512773	SUB14702627
PRJNA1155695	Mycobacterium tuberculosis	CDC1016	SAMN43465323	SRR30512772	SUB14702627
PRJNA1155695	Mycobacterium tuberculosis	CDC1017	SAMN43465324	SRR30512771	SUB14702627
PRJNA1155695	Mycobacterium tuberculosis	CDC1018	SAMN43465325	SRR30512770	SUB14702627
PRJNA1155695	Mycobacterium tuberculosis	CDC1020	SAMN43465326	SRR30512769	SUB14702627
PRJNA1155695	Mycobacterium tuberculosis	CDC1021	SAMN43465327	SRR30512768	SUB14702627
PRJNA1155695	Mycobacterium tuberculosis	CDC1022	SAMN43465328	SRR30512767	SUB14702627
PRJNA1155695	Mycobacterium tuberculosis	CDC1023	SAMN43465329	SRR30512766	SUB14702627
PRJNA1155695	Mycobacterium tuberculosis	CDC1024	SAMN43465330	SRR30512764	SUB14702627
PRJNA1155695	Mycobacterium tuberculosis	CDC1025	SAMN43465331	SRR30512763	SUB14702627
PRJNA1155695	Mycobacterium tuberculosis	CDC1026	SAMN43465332	SRR30512762	SUB14702627
PRJNA1155695	Mycobacterium tuberculosis	CDC1027	SAMN43465333	SRR30512761	SUB14702627
PRJNA1155695	Mycobacterium tuberculosis	CDC1028	SAMN43465334	SRR30512760	SUB14702627
PRJNA1155695	Mycobacterium tuberculosis	CDC1032	SAMN43465335	SRR30512759	SUB14702627
PRJNA1155695	Mycobacterium tuberculosis	CDC1033	SAMN43465336	SRR30512758	SUB14702627
PRJNA1155695	Mycobacterium tuberculosis	CDC1034	SAMN43465337	SRR30512757	SUB14702627
PRJNA1155695	Mycobacterium tuberculosis	CDC1036	SAMN43465338	SRR30512756	SUB14702627
PRJNA1155695	Mycobacterium tuberculosis	CDC1037	SAMN43465339	SRR30512755	SUB14702627
PRJNA1155695	Mycobacterium tuberculosis	CDC1038	SAMN43465340	SRR30512753	SUB14702627
PRJNA1155695	Mycobacterium tuberculosis	CDC1039	SAMN43465341	SRR30512752	SUB14702627
PRJNA1155695	Mycobacterium tuberculosis	CDC1040	SAMN43465342	SRR30512751	SUB14702627
PRJNA1155695	Mycobacterium tuberculosis	CDC1042	SAMN43465343	SRR30512750	SUB14702627
PRJNA1155695	Mycobacterium tuberculosis	CDC1043	SAMN43465344	SRR30512749	SUB14702627
PRJNA1155695	Mycobacterium tuberculosis	CDC1044	SAMN43465345	SRR30513164	SUB14702627
PRJNA1155695	Mycobacterium tuberculosis	CDC1045	SAMN43465346	SRR30513163	SUB14702627
PRJNA1155695	Mycobacterium tuberculosis	CDC1046	SAMN43465347	SRR30513162	SUB14702627
PRJNA1155695	Mycobacterium tuberculosis	CDC1049	SAMN43465348	SRR30513161	SUB14702627
PRJNA1155695	Mycobacterium tuberculosis	CDC1050	SAMN43465349	SRR30513160	SUB14702627
PRJNA1155695	Mycobacterium tuberculosis	CDC1052	SAMN43465350	SRR30513158	SUB14702627
PRJNA1155695	Mycobacterium tuberculosis	CDC1053	SAMN43465351	SRR30513157	SUB14702627
PRJNA1155695	Mycobacterium tuberculosis	CDC1054	SAMN43465352	SRR30513156	SUB14702627
PRJNA1155695	Mycobacterium tuberculosis	CDC1055	SAMN43465353	SRR30513155	SUB14702627
PRJNA1155695	Mycobacterium tuberculosis	CDC1056	SAMN43465354	SRR30513154	SUB14702627
PRJNA1155695	Mycobacterium tuberculosis	CDC1057	SAMN43465355	SRR30513153	SUB14702627
PRJNA1155695	Mycobacterium tuberculosis	CDC1058	SAMN43465356	SRR30513152	SUB14702627
PRJNA1155695	Mycobacterium tuberculosis	CDC1060	SAMN43465357	SRR30513151	SUB14702627
PRJNA1155695	Mycobacterium tuberculosis	CDC1061	SAMN43465358	SRR30513150	SUB14702627
PRJNA1155695	Mycobacterium tuberculosis	CDC1062	SAMN43465359	SRR30513149	SUB14702627
PRJNA1155695	Mycobacterium tuberculosis	CDC1063	SAMN43465360	SRR30513147	SUB14702627
PRJNA1155695	Mycobacterium tuberculosis	CDC1064	SAMN43465361	SRR30513146	SUB14702627
PRJNA1155695	Mycobacterium tuberculosis	CDC1065	SAMN43465362	SRR30513145	SUB14702627
PRJNA1155695	Mycobacterium tuberculosis	CDC1066	SAMN43465363	SRR30513144	SUB14702627
PRJNA1155695	Mycobacterium tuberculosis	CDC1067	SAMN43465364	SRR30513143	SUB14702627
PRJNA1155695	Mycobacterium tuberculosis	CDC1068	SAMN43465365	SRR30513142	SUB14702627
PRJNA1155695	Mycobacterium tuberculosis	CDC1069	SAMN43465366	SRR30513141	SUB14702627
PRJNA1155695	Mycobacterium tuberculosis	CDC1070	SAMN43465367	SRR30513140	SUB14702627
PRJNA1155695	Mycobacterium tuberculosis	CDC1071	SAMN43465368	SRR30513139	SUB14702627
PRJNA1155695	Mycobacterium tuberculosis	CDC1072	SAMN43465369	SRR30513138	SUB14702627
PRJNA1155695	Mycobacterium tuberculosis	CDC1073	SAMN43465370	SRR30513136	SUB14702627
PRJNA1155695	Mycobacterium tuberculosis	CDC1074	SAMN43465371	SRR30513135	SUB14702627
PRJNA1155695	Mycobacterium tuberculosis	CDC1075	SAMN43465372	SRR30513134	SUB14702627
PRJNA1155695	Mycobacterium tuberculosis	CDC1076	SAMN43465373	SRR30513133	SUB14702627
PRJNA1155695	Mycobacterium tuberculosis	CDC1077	SAMN43465374	SRR30513570	SUB14702627
PRJNA1155695	Mycobacterium tuberculosis	CDC1079	SAMN43465375	SRR30513569	SUB14702627
PRJNA1155695	Mycobacterium tuberculosis	CDC1080	SAMN43465376	SRR30513568	SUB14702627
PRJNA1155695	Mycobacterium tuberculosis	CDC1081	SAMN43465377	SRR30513567	SUB14702627
PRJNA1155695	Mycobacterium tuberculosis	CDC1082	SAMN43465378	SRR30513566	SUB14702627
PRJNA1155695	Mycobacterium tuberculosis	CDC1083	SAMN43465379	SRR30513565	SUB14702627
PRJNA1155695	Mycobacterium tuberculosis	CDC1086	SAMN43465380	SRR30513563	SUB14702627
PRJNA1155695	Mycobacterium tuberculosis	CDC1087	SAMN43465381	SRR30513562	SUB14702627
PRJNA1155695	Mycobacterium tuberculosis	CDC1088	SAMN43465382	SRR30513561	SUB14702627
PRJNA1155695	Mycobacterium tuberculosis	CDC1089	SAMN43465383	SRR30513560	SUB14702627
PRJNA1155695	Mycobacterium tuberculosis	CDC1090	SAMN43465384	SRR30513559	SUB14702627
PRJNA1155695	Mycobacterium tuberculosis	CDC1091	SAMN43465385	SRR30513558	SUB14702627
PRJNA1155695	Mycobacterium tuberculosis	CDC1092	SAMN43465386	SRR30513557	SUB14702627
PRJNA1155695	Mycobacterium tuberculosis	CDC1093	SAMN43465387	SRR30513556	SUB14702627
PRJNA1155695	Mycobacterium tuberculosis	CDC1095	SAMN43465388	SRR30513555	SUB14702627
PRJNA1155695	Mycobacterium tuberculosis	CDC1096	SAMN43465389	SRR30513554	SUB14702627
PRJNA1155695	Mycobacterium tuberculosis	CDC1097	SAMN43465390	SRR30513552	SUB14702627
PRJNA1155695	Mycobacterium tuberculosis	CDC1098	SAMN43465391	SRR30513551	SUB14702627
PRJNA1155695	Mycobacterium tuberculosis	CDC1099	SAMN43465392	SRR30513550	SUB14702627
PRJNA1155695	Mycobacterium tuberculosis	CDC1100	SAMN43465393	SRR30513549	SUB14702627
PRJNA1155695	Mycobacterium tuberculosis	CDC1102	SAMN43465394	SRR30513548	SUB14702627
PRJNA1155695	Mycobacterium tuberculosis	CDC1103	SAMN43465395	SRR30513547	SUB14702627
PRJNA1155695	Mycobacterium tuberculosis	CDC1104	SAMN43465396	SRR30513546	SUB14702627
PRJNA1155695	Mycobacterium tuberculosis	CDC1105	SAMN43465397	SRR30513545	SUB14702627
PRJNA1155695	Mycobacterium tuberculosis	CDC1107	SAMN43465398	SRR30513544	SUB14702627
PRJNA1155695	Mycobacterium tuberculosis	CDC1108	SAMN43465399	SRR30513543	SUB14702627
PRJNA1155695	Mycobacterium tuberculosis	CDC1109	SAMN43465400	SRR30513541	SUB14702627
PRJNA1155695	Mycobacterium tuberculosis	CDC1110	SAMN43465401	SRR30513540	SUB14702627
PRJNA1155695	Mycobacterium tuberculosis	CDC1111	SAMN43465402	SRR30513539	SUB14702627
PRJNA1155695	Mycobacterium tuberculosis	CDC1112	SAMN43465403	SRR30513345	SUB14702627
PRJNA1155695	Mycobacterium tuberculosis	CDC1113	SAMN43465404	SRR30513344	SUB14702627
PRJNA1155695	Mycobacterium tuberculosis	CDC1115	SAMN43465405	SRR30513343	SUB14702627
PRJNA1155695	Mycobacterium tuberculosis	CDC1116	SAMN43465406	SRR30513342	SUB14702627
PRJNA1155695	Mycobacterium tuberculosis	CDC1117	SAMN43465407	SRR30513341	SUB14702627
PRJNA1155695	Mycobacterium tuberculosis	CDC1118	SAMN43465408	SRR30513340	SUB14702627
PRJNA1155695	Mycobacterium tuberculosis	CDC1119	SAMN43465409	SRR30513339	SUB14702627
PRJNA1155695	Mycobacterium tuberculosis	CDC1120	SAMN43465410	SRR30513336	SUB14702627
PRJNA1155695	Mycobacterium tuberculosis	CDC1121	SAMN43465411	SRR30513335	SUB14702627
PRJNA1155695	Mycobacterium tuberculosis	CDC1122	SAMN43465412	SRR30513334	SUB14702627
PRJNA1155695	Mycobacterium tuberculosis	CDC1123	SAMN43465413	SRR30513333	SUB14702627
PRJNA1155695	Mycobacterium tuberculosis	CDC1124	SAMN43465414	SRR30513332	SUB14702627
PRJNA1155695	Mycobacterium tuberculosis	CDC1125	SAMN43465415	SRR30513331	SUB14702627
PRJNA1155695	Mycobacterium tuberculosis	CDC1126	SAMN43465416	SRR30513330	SUB14702627
PRJNA1155695	Mycobacterium tuberculosis	CDC1127	SAMN43465417	SRR30513329	SUB14702627
PRJNA1155695	Mycobacterium tuberculosis	CDC1128	SAMN43465418	SRR30513328	SUB14702627
PRJNA1155695	Mycobacterium tuberculosis	CDC1129	SAMN43465419	SRR30513327	SUB14702627
PRJNA1155695	Mycobacterium tuberculosis	CDC1130	SAMN43465420	SRR30513325	SUB14702627
PRJNA1155695	Mycobacterium tuberculosis	CDC1131	SAMN43465421	SRR30513324	SUB14702627
PRJNA1155695	Mycobacterium tuberculosis	CDC1132	SAMN43465422	SRR30513323	SUB14702627
PRJNA1155695	Mycobacterium tuberculosis	CDC1133	SAMN43465423	SRR30513322	SUB14702627
PRJNA1155695	Mycobacterium tuberculosis	CDC1136	SAMN43465424	SRR30513321	SUB14702627
PRJNA1155695	Mycobacterium tuberculosis	CDC1137	SAMN43465425	SRR30513320	SUB14702627
PRJNA1155695	Mycobacterium tuberculosis	CDC1138	SAMN43465426	SRR30513319	SUB14702627
PRJNA1155695	Mycobacterium tuberculosis	CDC1139	SAMN43465427	SRR30513318	SUB14702627
PRJNA1155695	Mycobacterium tuberculosis	CDC1140	SAMN43465428	SRR30513317	SUB14702627
PRJNA1155695	Mycobacterium tuberculosis	CDC1141	SAMN43465429	SRR30513316	SUB14702627
PRJNA1155695	Mycobacterium tuberculosis	CDC1142	SAMN43465430	SRR30513314	SUB14702627
PRJNA1155695	Mycobacterium tuberculosis	CDC1143	SAMN43465431	SRR30512748	SUB14702627
PRJNA1155695	Mycobacterium tuberculosis	CDC1144	SAMN43465432	SRR30512747	SUB14702627
PRJNA1155695	Mycobacterium tuberculosis	CDC1145	SAMN43465433	SRR30512746	SUB14702627
PRJNA1155695	Mycobacterium tuberculosis	CDC1147	SAMN43465434	SRR30512745	SUB14702627
PRJNA1155695	Mycobacterium tuberculosis	CDC1148	SAMN43465435	SRR30512744	SUB14702627
PRJNA1155695	Mycobacterium tuberculosis	CDC1149	SAMN43465436	SRR30512743	SUB14702627
PRJNA1155695	Mycobacterium tuberculosis	CDC1150	SAMN43465437	SRR30512742	SUB14702627
PRJNA1155695	Mycobacterium tuberculosis	CDC1151	SAMN43465438	SRR30512741	SUB14702627
PRJNA1155695	Mycobacterium tuberculosis	CDC1152	SAMN43465439	SRR30512740	SUB14702627
PRJNA1155695	Mycobacterium tuberculosis	CDC1154	SAMN43465440	SRR30512738	SUB14702627
PRJNA1155695	Mycobacterium tuberculosis	CDC1156	SAMN43465441	SRR30512737	SUB14702627
PRJNA1155695	Mycobacterium tuberculosis	CDC1157	SAMN43465442	SRR30512736	SUB14702627
PRJNA1155695	Mycobacterium tuberculosis	CDC1158	SAMN43465443	SRR30512735	SUB14702627
PRJNA1155695	Mycobacterium tuberculosis	CDC1159	SAMN43465444	SRR30512734	SUB14702627
PRJNA1155695	Mycobacterium tuberculosis	CDC1160	SAMN43465445	SRR30512733	SUB14702627
PRJNA1155695	Mycobacterium tuberculosis	CDC1161	SAMN43465446	SRR30512732	SUB14702627
PRJNA1155695	Mycobacterium tuberculosis	CDC1163	SAMN43465447	SRR30512731	SUB14702627
PRJNA1155695	Mycobacterium tuberculosis	CDC1165	SAMN43465448	SRR30512730	SUB14702627
PRJNA1155695	Mycobacterium tuberculosis	CDC1166	SAMN43465449	SRR30512729	SUB14702627
PRJNA1155695	Mycobacterium tuberculosis	CDC1167	SAMN43465450	SRR30512727	SUB14702627
PRJNA1155695	Mycobacterium tuberculosis	CDC1169	SAMN43465451	SRR30512726	SUB14702627
PRJNA1155695	Mycobacterium tuberculosis	CDC1170	SAMN43465452	SRR30512725	SUB14702627
PRJNA1155695	Mycobacterium tuberculosis	CDC1171	SAMN43465453	SRR30512724	SUB14702627
PRJNA1155695	Mycobacterium tuberculosis	CDC1172	SAMN43465454	SRR30512723	SUB14702627
PRJNA1155695	Mycobacterium tuberculosis	CDC1173	SAMN43465455	SRR30512722	SUB14702627
PRJNA1155695	Mycobacterium tuberculosis	CDC1174	SAMN43465456	SRR30512721	SUB14702627
PRJNA1155695	Mycobacterium tuberculosis	CDC1176	SAMN43465457	SRR30512720	SUB14702627
PRJNA1155695	Mycobacterium tuberculosis	CDC1177	SAMN43465458	SRR30512719	SUB14702627
PRJNA1155695	Mycobacterium tuberculosis	CDC1178	SAMN43465459	SRR30512718	SUB14702627
PRJNA1155695	Mycobacterium tuberculosis	CDC1179	SAMN43465460	SRR30513132	SUB14702627
PRJNA1155695	Mycobacterium tuberculosis	CDC1181	SAMN43465461	SRR30513131	SUB14702627
PRJNA1155695	Mycobacterium tuberculosis	CDC1182	SAMN43465462	SRR30513130	SUB14702627
PRJNA1155695	Mycobacterium tuberculosis	CDC1183	SAMN43465463	SRR30513129	SUB14702627
PRJNA1155695	Mycobacterium tuberculosis	CDC1184	SAMN43465464	SRR30513128	SUB14702627
PRJNA1155695	Mycobacterium tuberculosis	CDC1185	SAMN43465465	SRR30513127	SUB14702627
PRJNA1155695	Mycobacterium tuberculosis	CDC1186	SAMN43465466	SRR30513126	SUB14702627
PRJNA1155695	Mycobacterium tuberculosis	CDC1198	SAMN43465467	SRR30513125	SUB14702627
PRJNA1155695	Mycobacterium tuberculosis	CDC1204	SAMN43465468	SRR30513124	SUB14702627
PRJNA1155695	Mycobacterium tuberculosis	CDC1205	SAMN43465469	SRR30513123	SUB14702627
PRJNA1155695	Mycobacterium tuberculosis	CDC1206	SAMN43465470	SRR30513121	SUB14702627
PRJNA1155695	Mycobacterium tuberculosis	CDC1207	SAMN43465471	SRR30513120	SUB14702627
PRJNA1155695	Mycobacterium tuberculosis	CDC1208	SAMN43465472	SRR30513119	SUB14702627
PRJNA1155695	Mycobacterium tuberculosis	CDC1209	SAMN43465473	SRR30513118	SUB14702627
PRJNA1155695	Mycobacterium tuberculosis	CDC1210	SAMN43465474	SRR30513117	SUB14702627
PRJNA1155695	Mycobacterium tuberculosis	CDC1211	SAMN43465475	SRR30513116	SUB14702627
PRJNA1155695	Mycobacterium tuberculosis	CDC1212	SAMN43465476	SRR30513115	SUB14702627
PRJNA1155695	Mycobacterium tuberculosis	CDC1213	SAMN43465477	SRR30513114	SUB14702627
PRJNA1155695	Mycobacterium tuberculosis	CDC1214	SAMN43465478	SRR30513113	SUB14702627
PRJNA1155695	Mycobacterium tuberculosis	CDC1215	SAMN43465479	SRR30513112	SUB14702627
PRJNA1155695	Mycobacterium tuberculosis	CDC1216	SAMN43465480	SRR30513110	SUB14702627
PRJNA1155695	Mycobacterium tuberculosis	CDC1217	SAMN43465481	SRR30513109	SUB14702627
PRJNA1155695	Mycobacterium tuberculosis	CDC1218	SAMN43465482	SRR30513108	SUB14702627
PRJNA1155695	Mycobacterium tuberculosis	CDC1220	SAMN43465483	SRR30513107	SUB14702627
PRJNA1155695	Mycobacterium tuberculosis	CDC1221	SAMN43465484	SRR30513106	SUB14702627
PRJNA1155695	Mycobacterium tuberculosis	CDC1222	SAMN43465485	SRR30513105	SUB14702627
PRJNA1155695	Mycobacterium tuberculosis	CDC1223	SAMN43465486	SRR30513104	SUB14702627
PRJNA1155695	Mycobacterium tuberculosis	CDC1224	SAMN43465487	SRR30513103	SUB14702627
PRJNA1155695	Mycobacterium tuberculosis	CDC1225	SAMN43465488	SRR30513102	SUB14702627
PRJNA1155695	Mycobacterium tuberculosis	CDC1226	SAMN43465489	SRR30513101	SUB14702627
PRJNA1155695	Mycobacterium tuberculosis	CDC1227	SAMN43465490	SRR30513312	SUB14702627
PRJNA1155695	Mycobacterium tuberculosis	CDC1229	SAMN43465491	SRR30513311	SUB14702627
PRJNA1155695	Mycobacterium tuberculosis	CDC1230	SAMN43465492	SRR30513310	SUB14702627
PRJNA1155695	Mycobacterium tuberculosis	CDC1231	SAMN43465493	SRR30513309	SUB14702627
PRJNA1155695	Mycobacterium tuberculosis	CDC1232	SAMN43465494	SRR30513308	SUB14702627
PRJNA1155695	Mycobacterium tuberculosis	CDC1233	SAMN43465495	SRR30513307	SUB14702627
PRJNA1155695	Mycobacterium tuberculosis	CDC1234	SAMN43465496	SRR30513306	SUB14702627
PRJNA1155695	Mycobacterium tuberculosis	CDC1235	SAMN43465497	SRR30513305	SUB14702627
PRJNA1155695	Mycobacterium tuberculosis	CDC1236	SAMN43465498	SRR30513304	SUB14702627
PRJNA1155695	Mycobacterium tuberculosis	CDC1237	SAMN43465499	SRR30513303	SUB14702627
PRJNA1155695	Mycobacterium tuberculosis	CDC1238	SAMN43465500	SRR30513301	SUB14702627
PRJNA1155695	Mycobacterium tuberculosis	CDC1239	SAMN43465501	SRR30513300	SUB14702627
PRJNA1155695	Mycobacterium tuberculosis	CDC1242	SAMN43465502	SRR30513299	SUB14702627
PRJNA1155695	Mycobacterium tuberculosis	CDC1243	SAMN43465503	SRR30513298	SUB14702627
PRJNA1155695	Mycobacterium tuberculosis	CDC1244	SAMN43465504	SRR30513297	SUB14702627
PRJNA1155695	Mycobacterium tuberculosis	CDC1245	SAMN43465505	SRR30513296	SUB14702627
PRJNA1155695	Mycobacterium tuberculosis	CDC1247	SAMN43465506	SRR30513295	SUB14702627
PRJNA1155695	Mycobacterium tuberculosis	CDC1248	SAMN43465507	SRR30513294	SUB14702627
PRJNA1155695	Mycobacterium tuberculosis	CDC1249	SAMN43465508	SRR30513293	SUB14702627
PRJNA1155695	Mycobacterium tuberculosis	CDC1250	SAMN43465509	SRR30513292	SUB14702627
PRJNA1155695	Mycobacterium tuberculosis	CDC1251	SAMN43465510	SRR30513289	SUB14702627
PRJNA1155695	Mycobacterium tuberculosis	CDC1252	SAMN43465511	SRR30513288	SUB14702627
PRJNA1155695	Mycobacterium tuberculosis	CDC1253	SAMN43465512	SRR30513287	SUB14702627
PRJNA1155695	Mycobacterium tuberculosis	CDC1256	SAMN43465513	SRR30513286	SUB14702627
PRJNA1155695	Mycobacterium tuberculosis	CDC1257	SAMN43465514	SRR30513285	SUB14702627
PRJNA1155695	Mycobacterium tuberculosis	CDC1258	SAMN43465515	SRR30513284	SUB14702627
PRJNA1155695	Mycobacterium tuberculosis	CDC1267	SAMN43465516	SRR30513283	SUB14702627
PRJNA1155695	Mycobacterium tuberculosis	CDC1272	SAMN43465517	SRR30513282	SUB14702627
PRJNA1155695	Mycobacterium tuberculosis	CDC1273	SAMN43465518	SRR30512716	SUB14702627
PRJNA1155695	Mycobacterium tuberculosis	CDC1274	SAMN43465519	SRR30512715	SUB14702627
PRJNA1155695	Mycobacterium tuberculosis	CDC1275	SAMN43465520	SRR30512713	SUB14702627
PRJNA1155695	Mycobacterium tuberculosis	CDC1276	SAMN43465521	SRR30512712	SUB14702627
PRJNA1155695	Mycobacterium tuberculosis	CDC1277	SAMN43465522	SRR30512711	SUB14702627
PRJNA1155695	Mycobacterium tuberculosis	CDC1278	SAMN43465523	SRR30512710	SUB14702627
PRJNA1155695	Mycobacterium tuberculosis	CDC1279	SAMN43465524	SRR30512709	SUB14702627
PRJNA1155695	Mycobacterium tuberculosis	CDC1280	SAMN43465525	SRR30512708	SUB14702627
PRJNA1155695	Mycobacterium tuberculosis	CDC1281	SAMN43465526	SRR30512707	SUB14702627
PRJNA1155695	Mycobacterium tuberculosis	CDC1282	SAMN43465527	SRR30512706	SUB14702627
PRJNA1155695	Mycobacterium tuberculosis	CDC1283	SAMN43465528	SRR30512705	SUB14702627
PRJNA1155695	Mycobacterium tuberculosis	CDC1284	SAMN43465529	SRR30512704	SUB14702627
PRJNA1155695	Mycobacterium tuberculosis	CDC1285	SAMN43465530	SRR30512702	SUB14702627
PRJNA1155695	Mycobacterium tuberculosis	CDC1286	SAMN43465531	SRR30512701	SUB14702627
PRJNA1155695	Mycobacterium tuberculosis	CDC1287	SAMN43465532	SRR30512700	SUB14702627
PRJNA1155695	Mycobacterium tuberculosis	CDC1288	SAMN43465533	SRR30512699	SUB14702627
PRJNA1155695	Mycobacterium tuberculosis	CDC1289	SAMN43465534	SRR30512698	SUB14702627
PRJNA1155695	Mycobacterium tuberculosis	CDC1290	SAMN43465535	SRR30512697	SUB14702627
PRJNA1155695	Mycobacterium tuberculosis	CDC1291	SAMN43465536	SRR30512696	SUB14702627
PRJNA1155695	Mycobacterium tuberculosis	CDC1292	SAMN43465537	SRR30512695	SUB14702627
PRJNA1155695	Mycobacterium tuberculosis	CDC1293	SAMN43465538	SRR30512694	SUB14702627
PRJNA1155695	Mycobacterium tuberculosis	CDC1294	SAMN43465539	SRR30512693	SUB14702627
PRJNA1155695	Mycobacterium tuberculosis	CDC1295	SAMN43465540	SRR30512691	SUB14702627
PRJNA1155695	Mycobacterium tuberculosis	CDC1296	SAMN43465541	SRR30512690	SUB14702627
PRJNA1155695	Mycobacterium tuberculosis	CDC1298	SAMN43465542	SRR30512689	SUB14702627
PRJNA1155695	Mycobacterium tuberculosis	CDC1299	SAMN43465543	SRR30512688	SUB14702627
PRJNA1155695	Mycobacterium tuberculosis	CDC1300	SAMN43465544	SRR30512687	SUB14702627
PRJNA1155695	Mycobacterium tuberculosis	CDC1301	SAMN43465545	SRR30512686	SUB14702627
PRJNA1155695	Mycobacterium tuberculosis	CDC1302	SAMN43465546	SRR30512685	SUB14702627
PRJNA1155695	Mycobacterium tuberculosis	CDC1303	SAMN43465547	SRR30513100	SUB14702627
PRJNA1155695	Mycobacterium tuberculosis	CDC1304	SAMN43465548	SRR30513099	SUB14702627
PRJNA1155695	Mycobacterium tuberculosis	CDC1305	SAMN43465549	SRR30513098	SUB14702627
PRJNA1155695	Mycobacterium tuberculosis	CDC1306	SAMN43465550	SRR30513096	SUB14702627
PRJNA1155695	Mycobacterium tuberculosis	CDC1307	SAMN43465551	SRR30513095	SUB14702627
PRJNA1155695	Mycobacterium tuberculosis	CDC1308	SAMN43465552	SRR30513094	SUB14702627
PRJNA1155695	Mycobacterium tuberculosis	CDC1309	SAMN43465553	SRR30513093	SUB14702627
PRJNA1155695	Mycobacterium tuberculosis	CDC1310	SAMN43465554	SRR30513092	SUB14702627
PRJNA1155695	Mycobacterium tuberculosis	CDC1312	SAMN43465555	SRR30513091	SUB14702627
PRJNA1155695	Mycobacterium tuberculosis	CDC1313	SAMN43465556	SRR30513090	SUB14702627
PRJNA1155695	Mycobacterium tuberculosis	CDC1314	SAMN43465557	SRR30513089	SUB14702627
PRJNA1155695	Mycobacterium tuberculosis	CDC1315	SAMN43465558	SRR30513088	SUB14702627
PRJNA1155695	Mycobacterium tuberculosis	CDC1316	SAMN43465559	SRR30513087	SUB14702627
PRJNA1155695	Mycobacterium tuberculosis	CDC1317	SAMN43465560	SRR30513085	SUB14702627
PRJNA1155695	Mycobacterium tuberculosis	CDC1318	SAMN43465561	SRR30513084	SUB14702627
PRJNA1155695	Mycobacterium tuberculosis	CDC1319	SAMN43465562	SRR30513083	SUB14702627
PRJNA1155695	Mycobacterium tuberculosis	CDC1320	SAMN43465563	SRR30513082	SUB14702627
PRJNA1155695	Mycobacterium tuberculosis	CDC1321	SAMN43465564	SRR30513081	SUB14702627
PRJNA1155695	Mycobacterium tuberculosis	CDC1322	SAMN43465565	SRR30513080	SUB14702627
PRJNA1155695	Mycobacterium tuberculosis	CDC1323	SAMN43465566	SRR30513079	SUB14702627
PRJNA1155695	Mycobacterium tuberculosis	CDC1324	SAMN43465567	SRR30513078	SUB14702627
PRJNA1155695	Mycobacterium tuberculosis	CDC1325	SAMN43465568	SRR30513077	SUB14702627
PRJNA1155695	Mycobacterium tuberculosis	CDC1326	SAMN43465569	SRR30513076	SUB14702627
PRJNA1155695	Mycobacterium tuberculosis	CDC1327	SAMN43465570	SRR30513074	SUB14702627
PRJNA1155695	Mycobacterium tuberculosis	CDC1328	SAMN43465571	SRR30513073	SUB14702627
PRJNA1155695	Mycobacterium tuberculosis	CDC1329	SAMN43465572	SRR30513072	SUB14702627
PRJNA1155695	Mycobacterium tuberculosis	CDC1330	SAMN43465573	SRR30513071	SUB14702627
PRJNA1155695	Mycobacterium tuberculosis	CDC1331	SAMN43465574	SRR30513070	SUB14702627
PRJNA1155695	Mycobacterium tuberculosis	CDC1332	SAMN43465575	SRR30513069	SUB14702627
PRJNA1155695	Mycobacterium tuberculosis	CDC1355	SAMN43465576	SRR30513538	SUB14702627
PRJNA1155695	Mycobacterium tuberculosis	CDC1356	SAMN43465577	SRR30513537	SUB14702627
PRJNA1155695	Mycobacterium tuberculosis	CDC1357	SAMN43465578	SRR30513536	SUB14702627
PRJNA1155695	Mycobacterium tuberculosis	CDC1358	SAMN43465579	SRR30513535	SUB14702627
PRJNA1155695	Mycobacterium tuberculosis	CDC1359	SAMN43465580	SRR30513533	SUB14702627
PRJNA1155695	Mycobacterium tuberculosis	CDC1362	SAMN43465581	SRR30513532	SUB14702627
PRJNA1155695	Mycobacterium tuberculosis	CDC1363	SAMN43465582	SRR30513531	SUB14702627
PRJNA1155695	Mycobacterium tuberculosis	CDC1364	SAMN43465583	SRR30513530	SUB14702627
PRJNA1155695	Mycobacterium tuberculosis	CDC1365	SAMN43465584	SRR30513529	SUB14702627
PRJNA1155695	Mycobacterium tuberculosis	CDC1367	SAMN43465585	SRR30513528	SUB14702627
PRJNA1155695	Mycobacterium tuberculosis	CDC1369	SAMN43465586	SRR30513527	SUB14702627
PRJNA1155695	Mycobacterium tuberculosis	CDC1370	SAMN43465587	SRR30513526	SUB14702627
PRJNA1155695	Mycobacterium tuberculosis	CDC1371	SAMN43465588	SRR30513525	SUB14702627
PRJNA1155695	Mycobacterium tuberculosis	CDC1372	SAMN43465589	SRR30513524	SUB14702627
PRJNA1155695	Mycobacterium tuberculosis	CDC1373	SAMN43465590	SRR30513522	SUB14702627
PRJNA1155695	Mycobacterium tuberculosis	CDC1376	SAMN43465591	SRR30513521	SUB14702627
PRJNA1155695	Mycobacterium tuberculosis	CDC1377	SAMN43465592	SRR30513520	SUB14702627
PRJNA1155695	Mycobacterium tuberculosis	CDC1379	SAMN43465593	SRR30513519	SUB14702627
PRJNA1155695	Mycobacterium tuberculosis	CDC1380	SAMN43465594	SRR30513518	SUB14702627
PRJNA1155695	Mycobacterium tuberculosis	CDC1381	SAMN43465595	SRR30513517	SUB14702627
PRJNA1155695	Mycobacterium tuberculosis	CDC1388	SAMN43465596	SRR30513516	SUB14702627
PRJNA1155695	Mycobacterium tuberculosis	CDC1389	SAMN43465597	SRR30513515	SUB14702627
PRJNA1155695	Mycobacterium tuberculosis	CDC1391	SAMN43465598	SRR30513514	SUB14702627
PRJNA1155695	Mycobacterium tuberculosis	CDC1392	SAMN43465599	SRR30513513	SUB14702627
PRJNA1155695	Mycobacterium tuberculosis	CDC1393	SAMN43465600	SRR30513511	SUB14702627
PRJNA1155695	Mycobacterium tuberculosis	CDC1396	SAMN43465601	SRR30513510	SUB14702627
PRJNA1155695	Mycobacterium tuberculosis	CDC1403	SAMN43465602	SRR30513509	SUB14702627
PRJNA1155695	Mycobacterium tuberculosis	CDC1406	SAMN43465603	SRR30513508	SUB14702627
PRJNA1155695	Mycobacterium tuberculosis	CDC1409	SAMN43465604	SRR30513507	SUB14702627
PRJNA1155695	Mycobacterium tuberculosis	CDC1410	SAMN43465605	SRR30513281	SUB14702627
PRJNA1155695	Mycobacterium tuberculosis	CDC1411	SAMN43465606	SRR30513280	SUB14702627
PRJNA1155695	Mycobacterium tuberculosis	CDC1416	SAMN43465607	SRR30513279	SUB14702627
PRJNA1155695	Mycobacterium tuberculosis	CDC1418	SAMN43465608	SRR30513278	SUB14702627
PRJNA1155695	Mycobacterium tuberculosis	CDC1419	SAMN43465609	SRR30513277	SUB14702627
PRJNA1155695	Mycobacterium tuberculosis	CDC1422	SAMN43536114	SRR30592188	SUB14702627
PRJNA1155695	Mycobacterium tuberculosis	CDC1428	SAMN43536115	SRR30592187	SUB14702627
PRJNA1155695	Mycobacterium tuberculosis	CDC1429	SAMN43536116	SRR30592076	SUB14702627
PRJNA1155695	Mycobacterium tuberculosis	CDC1430	SAMN43536117	SRR30591965	SUB14702627
PRJNA1155695	Mycobacterium tuberculosis	CDC1431	SAMN43536118	SRR30591886	SUB14702627
PRJNA1155695	Mycobacterium tuberculosis	CDC1436	SAMN43536119	SRR30592479	SUB14702627
PRJNA1155695	Mycobacterium tuberculosis	CDC1437	SAMN43536120	SRR30592400	SUB14702627
PRJNA1155695	Mycobacterium tuberculosis	CDC1442	SAMN43536121	SRR30592217	SUB14702627
PRJNA1155695	Mycobacterium tuberculosis	CDC1443	SAMN43536122	SRR30592642	SUB14702627
PRJNA1155695	Mycobacterium tuberculosis	CDC1445	SAMN43536123	SRR30592563	SUB14702627
PRJNA1155695	Mycobacterium tuberculosis	CDC1446	SAMN43536124	SRR30592186	SUB14702627
PRJNA1155695	Mycobacterium tuberculosis	CDC1448	SAMN43536125	SRR30592175	SUB14702627
PRJNA1155695	Mycobacterium tuberculosis	CDC1449	SAMN43536126	SRR30592164	SUB14702627
PRJNA1155695	Mycobacterium tuberculosis	CDC1450	SAMN43536127	SRR30592153	SUB14702627
PRJNA1155695	Mycobacterium tuberculosis	CDC1451	SAMN43536128	SRR30592142	SUB14702627
PRJNA1155695	Mycobacterium tuberculosis	CDC1452	SAMN43536129	SRR30592131	SUB14702627
PRJNA1155695	Mycobacterium tuberculosis	CDC1453	SAMN43536130	SRR30592120	SUB14702627
PRJNA1155695	Mycobacterium tuberculosis	CDC1458	SAMN43536131	SRR30592109	SUB14702627
PRJNA1155695	Mycobacterium tuberculosis	CDC1463	SAMN43536132	SRR30592098	SUB14702627
PRJNA1155695	Mycobacterium tuberculosis	CDC1468	SAMN43536133	SRR30592087	SUB14702627
PRJNA1155695	Mycobacterium tuberculosis	CDC1473	SAMN43536134	SRR30592075	SUB14702627
PRJNA1155695	Mycobacterium tuberculosis	CDC1474	SAMN43536135	SRR30592064	SUB14702627
PRJNA1155695	Mycobacterium tuberculosis	CDC1475	SAMN43536136	SRR30592053	SUB14702627
PRJNA1155695	Mycobacterium tuberculosis	CDC1476	SAMN43536137	SRR30592042	SUB14702627
PRJNA1155695	Mycobacterium tuberculosis	CDC1477	SAMN43536138	SRR30592031	SUB14702627
PRJNA1155695	Mycobacterium tuberculosis	CDC1478	SAMN43536139	SRR30592020	SUB14702627
PRJNA1155695	Mycobacterium tuberculosis	CDC1479	SAMN43536140	SRR30592009	SUB14702627
PRJNA1155695	Mycobacterium tuberculosis	CDC1488	SAMN43536141	SRR30591998	SUB14702627
PRJNA1155695	Mycobacterium tuberculosis	CDC1489	SAMN43536142	SRR30591987	SUB14702627
PRJNA1155695	Mycobacterium tuberculosis	CDC1490	SAMN43536143	SRR30591976	SUB14702627
PRJNA1155695	Mycobacterium tuberculosis	CDC1491	SAMN43536144	SRR30591964	SUB14702627
PRJNA1155695	Mycobacterium tuberculosis	CDC1492	SAMN43536145	SRR30591953	SUB14702627
PRJNA1155695	Mycobacterium tuberculosis	CDC1493	SAMN43536146	SRR30591942	SUB14702627
PRJNA1155695	Mycobacterium tuberculosis	CDC1494	SAMN43536147	SRR30592339	SUB14702627
PRJNA1155695	Mycobacterium tuberculosis	CDC1495	SAMN43536148	SRR30592328	SUB14702627
PRJNA1155695	Mycobacterium tuberculosis	CDC1496	SAMN43536149	SRR30592317	SUB14702627
PRJNA1155695	Mycobacterium tuberculosis	CDC1498	SAMN43536150	SRR30591930	SUB14702627
PRJNA1155695	Mycobacterium tuberculosis	CDC1499	SAMN43536151	SRR30591919	SUB14702627
PRJNA1155695	Mycobacterium tuberculosis	CDC1500	SAMN43536152	SRR30591908	SUB14702627
PRJNA1155695	Mycobacterium tuberculosis	CDC1501	SAMN43536153	SRR30591897	SUB14702627
PRJNA1155695	Mycobacterium tuberculosis	CDC1502	SAMN43536154	SRR30591885	SUB14702627
PRJNA1155695	Mycobacterium tuberculosis	CDC1503	SAMN43536155	SRR30591874	SUB14702627
PRJNA1155695	Mycobacterium tuberculosis	CDC1504	SAMN43536156	SRR30591863	SUB14702627
PRJNA1155695	Mycobacterium tuberculosis	CDC1505	SAMN43536157	SRR30592524	SUB14702627
PRJNA1155695	Mycobacterium tuberculosis	CDC1506	SAMN43536158	SRR30592513	SUB14702627
PRJNA1155695	Mycobacterium tuberculosis	CDC1507	SAMN43536159	SRR30592806	SUB14702627
PRJNA1155695	Mycobacterium tuberculosis	CDC1508	SAMN43536160	SRR30592795	SUB14702627
PRJNA1155695	Mycobacterium tuberculosis	CDC1509	SAMN43536161	SRR30592784	SUB14702627
PRJNA1155695	Mycobacterium tuberculosis	CDC1510	SAMN43536162	SRR30592501	SUB14702627
PRJNA1155695	Mycobacterium tuberculosis	CDC1511	SAMN43536163	SRR30592490	SUB14702627
PRJNA1155695	Mycobacterium tuberculosis	CDC1512	SAMN43536164	SRR30592478	SUB14702627
PRJNA1155695	Mycobacterium tuberculosis	CDC1513	SAMN43536165	SRR30592467	SUB14702627
PRJNA1155695	Mycobacterium tuberculosis	CDC1514	SAMN43536166	SRR30592456	SUB14702627
PRJNA1155695	Mycobacterium tuberculosis	CDC1515	SAMN43536167	SRR30592445	SUB14702627
PRJNA1155695	Mycobacterium tuberculosis	CDC1516	SAMN43536168	SRR30592434	SUB14702627
PRJNA1155695	Mycobacterium tuberculosis	CDC1517	SAMN43536169	SRR30592423	SUB14702627
PRJNA1155695	Mycobacterium tuberculosis	CDC1518	SAMN43536170	SRR30592308	SUB14702627
PRJNA1155695	Mycobacterium tuberculosis	CDC1519	SAMN43536171	SRR30592297	SUB14702627
PRJNA1155695	Mycobacterium tuberculosis	CDC1520	SAMN43536172	SRR30592286	SUB14702627
PRJNA1155695	Mycobacterium tuberculosis	CDC1521	SAMN43536173	SRR30592411	SUB14702627
PRJNA1155695	Mycobacterium tuberculosis	CDC1522	SAMN43536174	SRR30592399	SUB14702627
PRJNA1155695	Mycobacterium tuberculosis	CDC1523	SAMN43536175	SRR30592388	SUB14702627
PRJNA1155695	Mycobacterium tuberculosis	CDC1524	SAMN43536176	SRR30592273	SUB14702627
PRJNA1155695	Mycobacterium tuberculosis	CDC1525	SAMN43536177	SRR30592262	SUB14702627
PRJNA1155695	Mycobacterium tuberculosis	CDC1526	SAMN43536178	SRR30592251	SUB14702627
PRJNA1155695	Mycobacterium tuberculosis	CDC1527	SAMN43536179	SRR30592376	SUB14702627
PRJNA1155695	Mycobacterium tuberculosis	CDC1528	SAMN43536180	SRR30592365	SUB14702627
PRJNA1155695	Mycobacterium tuberculosis	CDC1529	SAMN43536181	SRR30592354	SUB14702627
PRJNA1155695	Mycobacterium tuberculosis	CDC1530	SAMN43536182	SRR30592239	SUB14702627
PRJNA1155695	Mycobacterium tuberculosis	CDC1531	SAMN43536183	SRR30592228	SUB14702627
PRJNA1155695	Mycobacterium tuberculosis	CDC1532	SAMN43536184	SRR30592216	SUB14702627
PRJNA1155695	Mycobacterium tuberculosis	CDC1533	SAMN43536185	SRR30592773	SUB14702627
PRJNA1155695	Mycobacterium tuberculosis	CDC1534	SAMN43536186	SRR30592762	SUB14702627
PRJNA1155695	Mycobacterium tuberculosis	CDC1535	SAMN43536187	SRR30592751	SUB14702627
PRJNA1155695	Mycobacterium tuberculosis	CDC1536	SAMN43536188	SRR30592740	SUB14702627
PRJNA1155695	Mycobacterium tuberculosis	CDC1537	SAMN43536189	SRR30592729	SUB14702627
PRJNA1155695	Mycobacterium tuberculosis	CDC1538	SAMN43536190	SRR30592718	SUB14702627
PRJNA1155695	Mycobacterium tuberculosis	CDC1539	SAMN43536191	SRR30592707	SUB14702627
PRJNA1155695	Mycobacterium tuberculosis	CDC1540	SAMN43536192	SRR30592696	SUB14702627
PRJNA1155695	Mycobacterium tuberculosis	CDC1541	SAMN43536193	SRR30592685	SUB14702627
PRJNA1155695	Mycobacterium tuberculosis	CDC1542	SAMN43536194	SRR30592641	SUB14702627
PRJNA1155695	Mycobacterium tuberculosis	CDC1543	SAMN43536195	SRR30592630	SUB14702627
PRJNA1155695	Mycobacterium tuberculosis	CDC1544	SAMN43536196	SRR30592683	SUB14702627
PRJNA1155695	Mycobacterium tuberculosis	CDC1545	SAMN43536197	SRR30592672	SUB14702627
PRJNA1155695	Mycobacterium tuberculosis	CDC1546	SAMN43536198	SRR30592661	SUB14702627
PRJNA1155695	Mycobacterium tuberculosis	CDC1547	SAMN43536199	SRR30592618	SUB14702627
PRJNA1155695	Mycobacterium tuberculosis	CDC1548	SAMN43536200	SRR30592607	SUB14702627
PRJNA1155695	Mycobacterium tuberculosis	CDC1549	SAMN43536201	SRR30592596	SUB14702627
PRJNA1155695	Mycobacterium tuberculosis	CDC1550	SAMN43536202	SRR30592585	SUB14702627
PRJNA1155695	Mycobacterium tuberculosis	CDC1551	SAMN43536203	SRR30592574	SUB14702627
PRJNA1155695	Mycobacterium tuberculosis	CDC1552	SAMN43536204	SRR30592562	SUB14702627
PRJNA1155695	Mycobacterium tuberculosis	CDC1557	SAMN43536205	SRR30592207	SUB14702627
PRJNA1155695	Mycobacterium tuberculosis	CDC1558	SAMN43536206	SRR30592196	SUB14702627
PRJNA1155695	Mycobacterium tuberculosis	CDC1560	SAMN43536207	SRR30592849	SUB14702627
PRJNA1155695	Mycobacterium tuberculosis	CDC1561	SAMN43536208	SRR30592550	SUB14702627
PRJNA1155695	Mycobacterium tuberculosis	CDC1562	SAMN43536209	SRR30592539	SUB14702627
PRJNA1155695	Mycobacterium tuberculosis	CDC1563	SAMN43536210	SRR30592528	SUB14702627
PRJNA1155695	Mycobacterium tuberculosis	CDC1565	SAMN43536211	SRR30592837	SUB14702627
PRJNA1155695	Mycobacterium tuberculosis	CDC1568	SAMN43536212	SRR30592826	SUB14702627
PRJNA1155695	Mycobacterium tuberculosis	CDC1569	SAMN43536213	SRR30592815	SUB14702627
PRJNA1155695	Mycobacterium tuberculosis	CDC1571	SAMN43536214	SRR30592185	SUB14702627
PRJNA1155695	Mycobacterium tuberculosis	CDC1572	SAMN43536215	SRR30592184	SUB14702627
PRJNA1155695	Mycobacterium tuberculosis	CDC1573	SAMN43536216	SRR30592183	SUB14702627
PRJNA1155695	Mycobacterium tuberculosis	CDC1575	SAMN43536217	SRR30592182	SUB14702627
PRJNA1155695	Mycobacterium tuberculosis	CDC1576	SAMN43536218	SRR30592181	SUB14702627
PRJNA1155695	Mycobacterium tuberculosis	CDC1577	SAMN43536219	SRR30592180	SUB14702627
PRJNA1155695	Mycobacterium tuberculosis	CDC1578	SAMN43536220	SRR30592179	SUB14702627
PRJNA1155695	Mycobacterium tuberculosis	CDC1580	SAMN43536221	SRR30592178	SUB14702627
PRJNA1155695	Mycobacterium tuberculosis	CDC1581	SAMN43536222	SRR30592177	SUB14702627
PRJNA1155695	Mycobacterium tuberculosis	CDC1582	SAMN43536223	SRR30592176	SUB14702627
PRJNA1155695	Mycobacterium tuberculosis	CDC1583	SAMN43536224	SRR30592174	SUB14702627
PRJNA1155695	Mycobacterium tuberculosis	CDC1584	SAMN43536225	SRR30592173	SUB14702627
PRJNA1155695	Mycobacterium tuberculosis	CDC1585	SAMN43536226	SRR30592172	SUB14702627
PRJNA1155695	Mycobacterium tuberculosis	CDC1587	SAMN43536227	SRR30592171	SUB14702627
PRJNA1155695	Mycobacterium tuberculosis	CDC1588	SAMN43536228	SRR30592170	SUB14702627
PRJNA1155695	Mycobacterium tuberculosis	CDC1589	SAMN43536229	SRR30592169	SUB14702627
PRJNA1155695	Mycobacterium tuberculosis	CDC1590	SAMN43536230	SRR30592168	SUB14702627
PRJNA1155695	Mycobacterium tuberculosis	CDC1591	SAMN43536231	SRR30592167	SUB14702627
PRJNA1155695	Mycobacterium tuberculosis	CDC1592	SAMN43536232	SRR30592166	SUB14702627
PRJNA1155695	Mycobacterium tuberculosis	CDC1593	SAMN43536233	SRR30592165	SUB14702627
PRJNA1155695	Mycobacterium tuberculosis	CDC1594	SAMN43536234	SRR30592163	SUB14702627
PRJNA1155695	Mycobacterium tuberculosis	CDC1595	SAMN43536235	SRR30592162	SUB14702627
PRJNA1155695	Mycobacterium tuberculosis	CDC1597	SAMN43536236	SRR30592161	SUB14702627
PRJNA1155695	Mycobacterium tuberculosis	CDC1598	SAMN43536237	SRR30592160	SUB14702627
PRJNA1155695	Mycobacterium tuberculosis	CDC1599	SAMN43536238	SRR30592159	SUB14702627
PRJNA1155695	Mycobacterium tuberculosis	CDC1600	SAMN43536239	SRR30592158	SUB14702627
PRJNA1155695	Mycobacterium tuberculosis	CDC1601	SAMN43536240	SRR30592157	SUB14702627
PRJNA1155695	Mycobacterium tuberculosis	CDC1602	SAMN43536241	SRR30592156	SUB14702627
PRJNA1155695	Mycobacterium tuberculosis	CDC1603	SAMN43536242	SRR30592155	SUB14702627
PRJNA1155695	Mycobacterium tuberculosis	CDC1604	SAMN43536243	SRR30592154	SUB14702627
PRJNA1155695	Mycobacterium tuberculosis	CDC1605	SAMN43536244	SRR30592152	SUB14702627
PRJNA1155695	Mycobacterium tuberculosis	CDC1606	SAMN43536245	SRR30592151	SUB14702627
PRJNA1155695	Mycobacterium tuberculosis	CDC1607	SAMN43536246	SRR30592150	SUB14702627
PRJNA1155695	Mycobacterium tuberculosis	CDC1608	SAMN43536247	SRR30592149	SUB14702627
PRJNA1155695	Mycobacterium tuberculosis	CDC1609	SAMN43536248	SRR30592148	SUB14702627
PRJNA1155695	Mycobacterium tuberculosis	CDC1610	SAMN43536249	SRR30592147	SUB14702627
PRJNA1155695	Mycobacterium tuberculosis	CDC1611	SAMN43536250	SRR30592146	SUB14702627
PRJNA1155695	Mycobacterium tuberculosis	CDC1613	SAMN43536251	SRR30592145	SUB14702627
PRJNA1155695	Mycobacterium tuberculosis	CDC1614	SAMN43536252	SRR30592144	SUB14702627
PRJNA1155695	Mycobacterium tuberculosis	CDC1615	SAMN43536253	SRR30592143	SUB14702627
PRJNA1155695	Mycobacterium tuberculosis	CDC1616	SAMN43536254	SRR30592141	SUB14702627
PRJNA1155695	Mycobacterium tuberculosis	CDC1617	SAMN43536255	SRR30592140	SUB14702627
PRJNA1155695	Mycobacterium tuberculosis	CDC1618	SAMN43536256	SRR30592139	SUB14702627
PRJNA1155695	Mycobacterium tuberculosis	CDC1619	SAMN43536257	SRR30592138	SUB14702627
PRJNA1155695	Mycobacterium tuberculosis	CDC1620	SAMN43536258	SRR30592137	SUB14702627
PRJNA1155695	Mycobacterium tuberculosis	CDC1622	SAMN43536259	SRR30592136	SUB14702627
PRJNA1155695	Mycobacterium tuberculosis	CDC1623	SAMN43536260	SRR30592135	SUB14702627
PRJNA1155695	Mycobacterium tuberculosis	CDC1625	SAMN43536261	SRR30592134	SUB14702627
PRJNA1155695	Mycobacterium tuberculosis	CDC1626	SAMN43536262	SRR30592133	SUB14702627
PRJNA1155695	Mycobacterium tuberculosis	CDC1628	SAMN43536263	SRR30592132	SUB14702627
PRJNA1155695	Mycobacterium tuberculosis	CDC1629	SAMN43536264	SRR30592130	SUB14702627
PRJNA1155695	Mycobacterium tuberculosis	CDC1630	SAMN43536265	SRR30592129	SUB14702627
PRJNA1155695	Mycobacterium tuberculosis	CDC1631	SAMN43536266	SRR30592128	SUB14702627
PRJNA1155695	Mycobacterium tuberculosis	CDC1632	SAMN43536267	SRR30592127	SUB14702627
PRJNA1155695	Mycobacterium tuberculosis	CDC1633	SAMN43536268	SRR30592126	SUB14702627
PRJNA1155695	Mycobacterium tuberculosis	CDC1634	SAMN43536269	SRR30592125	SUB14702627
PRJNA1155695	Mycobacterium tuberculosis	CDC1635	SAMN43536270	SRR30592124	SUB14702627
PRJNA1155695	Mycobacterium tuberculosis	CDC1636	SAMN43536271	SRR30592123	SUB14702627
PRJNA1155695	Mycobacterium tuberculosis	CDC1638	SAMN43536272	SRR30592122	SUB14702627
PRJNA1155695	Mycobacterium tuberculosis	CDC1640	SAMN43536273	SRR30592121	SUB14702627
PRJNA1155695	Mycobacterium tuberculosis	CDC1642	SAMN43536274	SRR30592119	SUB14702627
PRJNA1155695	Mycobacterium tuberculosis	CDC1643	SAMN43536275	SRR30592118	SUB14702627
PRJNA1155695	Mycobacterium tuberculosis	CDC1649	SAMN43536276	SRR30592117	SUB14702627
PRJNA1155695	Mycobacterium tuberculosis	CDC1653	SAMN43536277	SRR30592116	SUB14702627
PRJNA1155695	Mycobacterium tuberculosis	CDC1655	SAMN43536278	SRR30592115	SUB14702627
PRJNA1155695	Mycobacterium tuberculosis	CDC1656	SAMN43536279	SRR30592114	SUB14702627
PRJNA1155695	Mycobacterium tuberculosis	CDC1659	SAMN43536280	SRR30592113	SUB14702627
PRJNA1155695	Mycobacterium tuberculosis	CDC1663	SAMN43536281	SRR30592112	SUB14702627
PRJNA1155695	Mycobacterium tuberculosis	CDC1664	SAMN43536282	SRR30592111	SUB14702627
PRJNA1155695	Mycobacterium tuberculosis	CDC1671	SAMN43536283	SRR30592110	SUB14702627
PRJNA1155695	Mycobacterium tuberculosis	CDC1675	SAMN43536284	SRR30592108	SUB14702627
PRJNA1155695	Mycobacterium tuberculosis	CDC1681	SAMN43536285	SRR30592107	SUB14702627
PRJNA1155695	Mycobacterium tuberculosis	CDC1683	SAMN43536286	SRR30592106	SUB14702627
PRJNA1155695	Mycobacterium tuberculosis	CDC1684	SAMN43536287	SRR30592105	SUB14702627
PRJNA1155695	Mycobacterium tuberculosis	CDC1686	SAMN43536288	SRR30592104	SUB14702627
PRJNA1155695	Mycobacterium tuberculosis	CDC1687	SAMN43536289	SRR30592103	SUB14702627
PRJNA1155695	Mycobacterium tuberculosis	CDC1688	SAMN43536290	SRR30592102	SUB14702627
PRJNA1155695	Mycobacterium tuberculosis	CDC1689	SAMN43536291	SRR30592101	SUB14702627
PRJNA1155695	Mycobacterium tuberculosis	CDC1690	SAMN43536292	SRR30592100	SUB14702627
PRJNA1155695	Mycobacterium tuberculosis	CDC1698	SAMN43536293	SRR30592099	SUB14702627
PRJNA1155695	Mycobacterium tuberculosis	CDC1700	SAMN43536294	SRR30592097	SUB14702627
PRJNA1155695	Mycobacterium tuberculosis	CDC1703	SAMN43536295	SRR30592096	SUB14702627
PRJNA1155695	Mycobacterium tuberculosis	CDC1707	SAMN43536296	SRR30592095	SUB14702627
PRJNA1155695	Mycobacterium tuberculosis	CDC1708	SAMN43536297	SRR30592094	SUB14702627
PRJNA1155695	Mycobacterium tuberculosis	CDC1709	SAMN43536298	SRR30592093	SUB14702627
PRJNA1155695	Mycobacterium tuberculosis	CDC1710	SAMN43536299	SRR30592092	SUB14702627
PRJNA1155695	Mycobacterium tuberculosis	CDC1711	SAMN43536300	SRR30592091	SUB14702627
PRJNA1155695	Mycobacterium tuberculosis	CDC1713	SAMN43536301	SRR30592090	SUB14702627
PRJNA1155695	Mycobacterium tuberculosis	CDC1714	SAMN43536302	SRR30592089	SUB14702627
PRJNA1155695	Mycobacterium tuberculosis	CDC1715	SAMN43536303	SRR30592088	SUB14702627
PRJNA1155695	Mycobacterium tuberculosis	CDC1719	SAMN43536304	SRR30592086	SUB14702627
PRJNA1155695	Mycobacterium tuberculosis	CDC1722	SAMN43536305	SRR30592085	SUB14702627
PRJNA1155695	Mycobacterium tuberculosis	CDC1723	SAMN43536306	SRR30592084	SUB14702627
PRJNA1155695	Mycobacterium tuberculosis	CDC1725	SAMN43536307	SRR30592083	SUB14702627
PRJNA1155695	Mycobacterium tuberculosis	CDC1727	SAMN43536308	SRR30592082	SUB14702627
PRJNA1155695	Mycobacterium tuberculosis	CDC1728	SAMN43536309	SRR30592081	SUB14702627
PRJNA1155695	Mycobacterium tuberculosis	CDC1729	SAMN43536310	SRR30592080	SUB14702627
PRJNA1155695	Mycobacterium tuberculosis	CDC1730	SAMN43536311	SRR30592079	SUB14702627
PRJNA1155695	Mycobacterium tuberculosis	CDC1731	SAMN43536312	SRR30592078	SUB14702627
PRJNA1155695	Mycobacterium tuberculosis	CDC1732	SAMN43536313	SRR30592077	SUB14702627
PRJNA1155695	Mycobacterium tuberculosis	CDC1734	SAMN43536314	SRR30592074	SUB14702627
PRJNA1155695	Mycobacterium tuberculosis	CDC1735	SAMN43536315	SRR30592073	SUB14702627
PRJNA1155695	Mycobacterium tuberculosis	CDC1736	SAMN43536316	SRR30592072	SUB14702627
PRJNA1155695	Mycobacterium tuberculosis	CDC1739	SAMN43536317	SRR30592071	SUB14702627
PRJNA1155695	Mycobacterium tuberculosis	CDC1740	SAMN43536318	SRR30592070	SUB14702627
PRJNA1155695	Mycobacterium tuberculosis	CDC1741	SAMN43536319	SRR30592069	SUB14702627
PRJNA1155695	Mycobacterium tuberculosis	CDC1742	SAMN43536320	SRR30592068	SUB14702627
PRJNA1155695	Mycobacterium tuberculosis	CDC1743	SAMN43536321	SRR30592067	SUB14596942
PRJNA1155695	Mycobacterium tuberculosis	CDC1744	SAMN43536322	SRR30592066	SUB14596942
PRJNA1155695	Mycobacterium tuberculosis	CDC1745	SAMN43536323	SRR30592065	SUB14596942
PRJNA1155695	Mycobacterium tuberculosis	CDC1747	SAMN43536324	SRR30592063	SUB14596942
PRJNA1155695	Mycobacterium tuberculosis	CDC1748	SAMN43536325	SRR30592062	SUB14596942
PRJNA1155695	Mycobacterium tuberculosis	CDC1749	SAMN43536326	SRR30592061	SUB14596942
PRJNA1155695	Mycobacterium tuberculosis	CDC1750	SAMN43536327	SRR30592060	SUB14596942
PRJNA1155695	Mycobacterium tuberculosis	CDC1751	SAMN43536328	SRR30592059	SUB14596942
PRJNA1155695	Mycobacterium tuberculosis	CDC1752	SAMN43536329	SRR30592058	SUB14596942
PRJNA1155695	Mycobacterium tuberculosis	CDC1753	SAMN43536330	SRR30592057	SUB14596942
PRJNA1155695	Mycobacterium tuberculosis	CDC1755	SAMN43536331	SRR30592056	SUB14596942
PRJNA1155695	Mycobacterium tuberculosis	CDC1757	SAMN43536332	SRR30592055	SUB14596942
PRJNA1155695	Mycobacterium tuberculosis	CDC1758	SAMN43536333	SRR30592054	SUB14596942
PRJNA1155695	Mycobacterium tuberculosis	CDC1759	SAMN43536334	SRR30592052	SUB14596942
PRJNA1155695	Mycobacterium tuberculosis	CDC1760	SAMN43536335	SRR30592051	SUB14596942
PRJNA1155695	Mycobacterium tuberculosis	CDC1761	SAMN43536336	SRR30592050	SUB14596942
PRJNA1155695	Mycobacterium tuberculosis	CDC1762	SAMN43536337	SRR30592049	SUB14596942
PRJNA1155695	Mycobacterium tuberculosis	CDC1763	SAMN43536338	SRR30592048	SUB14596942
PRJNA1155695	Mycobacterium tuberculosis	CDC1764	SAMN43536339	SRR30592047	SUB14596942
PRJNA1155695	Mycobacterium tuberculosis	CDC1766	SAMN43536340	SRR30592046	SUB14596942
PRJNA1155695	Mycobacterium tuberculosis	CDC1771	SAMN43536341	SRR30592045	SUB14596942
PRJNA1155695	Mycobacterium tuberculosis	CDC1775	SAMN43536342	SRR30592044	SUB14596942
PRJNA1155695	Mycobacterium tuberculosis	CDC1777	SAMN43536343	SRR30592043	SUB14596942
PRJNA1155695	Mycobacterium tuberculosis	CDC1781	SAMN43536344	SRR30592041	SUB14596942
PRJNA1155695	Mycobacterium tuberculosis	CDC1784	SAMN43536345	SRR30592040	SUB14596942
PRJNA1155695	Mycobacterium tuberculosis	CDC1788	SAMN43536346	SRR30592039	SUB14596942
PRJNA1155695	Mycobacterium tuberculosis	CDC1790	SAMN43536347	SRR30592038	SUB14596942
PRJNA1155695	Mycobacterium tuberculosis	CDC1796	SAMN43536348	SRR30592037	SUB14596942
PRJNA1155695	Mycobacterium tuberculosis	CDC1797	SAMN43536349	SRR30592036	SUB14596942
PRJNA1155695	Mycobacterium tuberculosis	CDC1799	SAMN43536350	SRR30592035	SUB14596942
PRJNA1155695	Mycobacterium tuberculosis	CDC1800	SAMN43536351	SRR30592034	SUB14596942
PRJNA1155695	Mycobacterium tuberculosis	CDC1803	SAMN43536352	SRR30592033	SUB14596942
PRJNA1155695	Mycobacterium tuberculosis	CDC1804	SAMN43536353	SRR30592032	SUB14596942
PRJNA1155695	Mycobacterium tuberculosis	CDC1805	SAMN43536354	SRR30592030	SUB14596942
PRJNA1155695	Mycobacterium tuberculosis	CDC1806	SAMN43536355	SRR30592029	SUB14596942
PRJNA1155695	Mycobacterium tuberculosis	CDC1809	SAMN43536356	SRR30592028	SUB14596942
PRJNA1155695	Mycobacterium tuberculosis	CDC1812	SAMN43536357	SRR30592027	SUB14596942
PRJNA1155695	Mycobacterium tuberculosis	CDC1814	SAMN43536358	SRR30592026	SUB14596942
PRJNA1155695	Mycobacterium tuberculosis	CDC1816	SAMN43536359	SRR30592025	SUB14596942
PRJNA1155695	Mycobacterium tuberculosis	CDC1817	SAMN43536360	SRR30592024	SUB14596942
PRJNA1155695	Mycobacterium tuberculosis	CDC1900	SAMN43536361	SRR30592023	SUB14596942
PRJNA1155695	Mycobacterium tuberculosis	CDC1901	SAMN43536362	SRR30592022	SUB14596942
PRJNA1155695	Mycobacterium tuberculosis	CDC1902	SAMN43536363	SRR30592021	SUB14596942
PRJNA1155695	Mycobacterium tuberculosis	CDC1903	SAMN43536364	SRR30592019	SUB14596942
PRJNA1155695	Mycobacterium tuberculosis	CDC1904	SAMN43536365	SRR30592018	SUB14596942
PRJNA1155695	Mycobacterium tuberculosis	CDC1905	SAMN43536366	SRR30592017	SUB14596942
PRJNA1155695	Mycobacterium tuberculosis	CDC1906	SAMN43536367	SRR30592016	SUB14596942
PRJNA1155695	Mycobacterium tuberculosis	CDC1907	SAMN43536368	SRR30592015	SUB14596942
PRJNA1155695	Mycobacterium tuberculosis	CDC1908	SAMN43536369	SRR30592014	SUB14596942
PRJNA1155695	Mycobacterium tuberculosis	CDC1909	SAMN43536370	SRR30592013	SUB14596942
PRJNA1155695	Mycobacterium tuberculosis	CDC1910	SAMN43536371	SRR30592012	SUB14596942
PRJNA1155695	Mycobacterium tuberculosis	CDC1911	SAMN43536372	SRR30592011	SUB14596942
PRJNA1155695	Mycobacterium tuberculosis	CDC1912	SAMN43536373	SRR30592010	SUB14596942
PRJNA1155695	Mycobacterium tuberculosis	CDC1913	SAMN43536374	SRR30592008	SUB14596942
PRJNA1155695	Mycobacterium tuberculosis	CDC1914	SAMN43536375	SRR30592007	SUB14596942
PRJNA1155695	Mycobacterium tuberculosis	CDC1915	SAMN43536376	SRR30592006	SUB14596942
PRJNA1155695	Mycobacterium tuberculosis	CDC1916	SAMN43536377	SRR30592005	SUB14596942
PRJNA1155695	Mycobacterium tuberculosis	CDC1917	SAMN43536378	SRR30592004	SUB14596942
PRJNA1155695	Mycobacterium tuberculosis	CDC1918	SAMN43536379	SRR30592003	SUB14596942
PRJNA1155695	Mycobacterium tuberculosis	CDC1919	SAMN43536380	SRR30592002	SUB14596942
PRJNA1155695	Mycobacterium tuberculosis	CDC1922	SAMN43536381	SRR30592001	SUB14596942
PRJNA1155695	Mycobacterium tuberculosis	CDC1923	SAMN43536382	SRR30592000	SUB14596942
PRJNA1155695	Mycobacterium tuberculosis	CDC1926	SAMN43536383	SRR30591999	SUB14596942
PRJNA1155695	Mycobacterium tuberculosis	CDC1931	SAMN43536384	SRR30591997	SUB14596942
PRJNA1155695	Mycobacterium tuberculosis	CDC1936	SAMN43536385	SRR30591996	SUB14596942
PRJNA1155695	Mycobacterium tuberculosis	CDC1937	SAMN43536386	SRR30591995	SUB14596942
PRJNA1155695	Mycobacterium tuberculosis	CDC1938	SAMN43536387	SRR30591994	SUB14596942
PRJNA1155695	Mycobacterium tuberculosis	CDC1939	SAMN43536388	SRR30591993	SUB14596942
PRJNA1155695	Mycobacterium tuberculosis	CDC1940	SAMN43536389	SRR30591992	SUB14596942
PRJNA1155695	Mycobacterium tuberculosis	CDC1944	SAMN43536390	SRR30591991	SUB14596942
PRJNA1155695	Mycobacterium tuberculosis	CDC1945	SAMN43536391	SRR30591990	SUB14596942
PRJNA1155695	Mycobacterium tuberculosis	CDC1946	SAMN43536392	SRR30591989	SUB14596942
PRJNA1155695	Mycobacterium tuberculosis	CDC1948	SAMN43536393	SRR30591988	SUB14596942
PRJNA1155695	Mycobacterium tuberculosis	CDC1952	SAMN43536394	SRR30591986	SUB14596942
PRJNA1155695	Mycobacterium tuberculosis	CDC1953	SAMN43536395	SRR30591985	SUB14596942
PRJNA1155695	Mycobacterium tuberculosis	CDC1957	SAMN43536396	SRR30591984	SUB14596942
PRJNA1155695	Mycobacterium tuberculosis	CDC1958	SAMN43536397	SRR30591983	SUB14596942
PRJNA1155695	Mycobacterium tuberculosis	CDC1959	SAMN43536398	SRR30591982	SUB14596942
PRJNA1155695	Mycobacterium tuberculosis	CDC1960	SAMN43536399	SRR30591981	SUB14596942
PRJNA1155695	Mycobacterium tuberculosis	CDC1961	SAMN43536400	SRR30591980	SUB14596942
PRJNA1155695	Mycobacterium tuberculosis	CDC1962	SAMN43536401	SRR30591979	SUB14596942
PRJNA1155695	Mycobacterium tuberculosis	CDC1963	SAMN43536402	SRR30591978	SUB14596942
PRJNA1155695	Mycobacterium tuberculosis	CDC1964	SAMN43536403	SRR30591977	SUB14596942
PRJNA1155695	Mycobacterium tuberculosis	CDC1965	SAMN43536404	SRR30591975	SUB14596942
PRJNA1155695	Mycobacterium tuberculosis	CDC1966	SAMN43536405	SRR30591974	SUB14596942
PRJNA1155695	Mycobacterium tuberculosis	CDC1967	SAMN43536406	SRR30591973	SUB14596942
PRJNA1155695	Mycobacterium tuberculosis	CDC1970	SAMN43536407	SRR30591972	SUB14596942
PRJNA1155695	Mycobacterium tuberculosis	CDC1971	SAMN43536408	SRR30591971	SUB14596942
PRJNA1155695	Mycobacterium tuberculosis	CDC1972	SAMN43536409	SRR30591970	SUB14596942
PRJNA1155695	Mycobacterium tuberculosis	CDC1973	SAMN43536410	SRR30591969	SUB14596942
PRJNA1155695	Mycobacterium tuberculosis	CDC1974	SAMN43536411	SRR30591968	SUB14596942
PRJNA1155695	Mycobacterium tuberculosis	CDC1975	SAMN43536412	SRR30591967	SUB14596942
PRJNA1155695	Mycobacterium tuberculosis	CDC1980	SAMN43536413	SRR30591966	SUB14596942
PRJNA1155695	Mycobacterium tuberculosis	CDC1986	SAMN43536414	SRR30591963	SUB14596942
PRJNA1155695	Mycobacterium tuberculosis	CDC1988	SAMN43536415	SRR30591962	SUB14596942
PRJNA1155695	Mycobacterium tuberculosis	CDC1989	SAMN43536416	SRR30591961	SUB14596942
PRJNA1155695	Mycobacterium tuberculosis	CDC1990	SAMN43536417	SRR30591960	SUB14596942
PRJNA1155695	Mycobacterium tuberculosis	CDC1991	SAMN43536418	SRR30591959	SUB14596942
PRJNA1155695	Mycobacterium tuberculosis	CDC1992	SAMN43536419	SRR30591958	SUB14596942
PRJNA1155695	Mycobacterium tuberculosis	CDC1993	SAMN43536420	SRR30591957	SUB14596942
PRJNA1155695	Mycobacterium tuberculosis	CDC1994	SAMN43536421	SRR30591956	SUB14596942
PRJNA1155695	Mycobacterium tuberculosis	CDC1995	SAMN43536422	SRR30591955	SUB14596942
PRJNA1155695	Mycobacterium tuberculosis	CDC1996	SAMN43536423	SRR30591954	SUB14596942
PRJNA1155695	Mycobacterium tuberculosis	CDC1998	SAMN43536424	SRR30591952	SUB14596942
PRJNA1155695	Mycobacterium tuberculosis	CDC2001	SAMN43536425	SRR30591951	SUB14596942
PRJNA1155695	Mycobacterium tuberculosis	CDC2002	SAMN43536426	SRR30591950	SUB14596942
PRJNA1155695	Mycobacterium tuberculosis	CDC2003	SAMN43536427	SRR30591949	SUB14596942
PRJNA1155695	Mycobacterium tuberculosis	CDC2004	SAMN43536428	SRR30591948	SUB14596942
PRJNA1155695	Mycobacterium tuberculosis	CDC2005	SAMN43536429	SRR30591947	SUB14596942
PRJNA1155695	Mycobacterium tuberculosis	CDC2006	SAMN43536430	SRR30591946	SUB14596942
PRJNA1155695	Mycobacterium tuberculosis	CDC2007	SAMN43536431	SRR30591945	SUB14596942
PRJNA1155695	Mycobacterium tuberculosis	CDC2008	SAMN43536432	SRR30591944	SUB14596942
PRJNA1155695	Mycobacterium tuberculosis	CDC2009	SAMN43536433	SRR30591943	SUB14596942
PRJNA1155695	Mycobacterium tuberculosis	CDC2010	SAMN43536434	SRR30591941	SUB14596942
PRJNA1155695	Mycobacterium tuberculosis	CDC2011	SAMN43536435	SRR30591940	SUB14596942
PRJNA1155695	Mycobacterium tuberculosis	CDC2012	SAMN43536436	SRR30591939	SUB14596942
PRJNA1155695	Mycobacterium tuberculosis	CDC2013	SAMN43536437	SRR30591938	SUB14596942
PRJNA1155695	Mycobacterium tuberculosis	CDC2014	SAMN43536438	SRR30591937	SUB14596942
PRJNA1155695	Mycobacterium tuberculosis	CDC2015	SAMN43536439	SRR30591936	SUB14596942
PRJNA1155695	Mycobacterium tuberculosis	CDC2018	SAMN43536440	SRR30591935	SUB14596942
PRJNA1155695	Mycobacterium tuberculosis	CDC2022	SAMN43536441	SRR30591934	SUB14596942
PRJNA1155695	Mycobacterium tuberculosis	CDC2023	SAMN43536442	SRR30591933	SUB14596942
PRJNA1155695	Mycobacterium tuberculosis	CDC2024	SAMN43536443	SRR30592340	SUB14596942
PRJNA1155695	Mycobacterium tuberculosis	CDC2025	SAMN43536444	SRR30592338	SUB14596942
PRJNA1155695	Mycobacterium tuberculosis	CDC2026	SAMN43536445	SRR30592337	SUB14596942
PRJNA1155695	Mycobacterium tuberculosis	CDC2027	SAMN43536446	SRR30592336	SUB14596942
PRJNA1155695	Mycobacterium tuberculosis	CDC2028	SAMN43536447	SRR30592335	SUB14596942
PRJNA1155695	Mycobacterium tuberculosis	CDC2029	SAMN43536448	SRR30592334	SUB14596942
PRJNA1155695	Mycobacterium tuberculosis	CDC2030	SAMN43536449	SRR30592333	SUB14596942
PRJNA1155695	Mycobacterium tuberculosis	CDC2031	SAMN43536450	SRR30592332	SUB14596942
PRJNA1155695	Mycobacterium tuberculosis	CDC2032	SAMN43536451	SRR30592331	SUB14596942
PRJNA1155695	Mycobacterium tuberculosis	CDC2033	SAMN43536452	SRR30592330	SUB14596942
PRJNA1155695	Mycobacterium tuberculosis	CDC2034	SAMN43536453	SRR30592329	SUB14596942
PRJNA1155695	Mycobacterium tuberculosis	CDC2035	SAMN43536454	SRR30592327	SUB14596942
PRJNA1155695	Mycobacterium tuberculosis	CDC2036	SAMN43536455	SRR30592326	SUB14596942
PRJNA1155695	Mycobacterium tuberculosis	CDC2037	SAMN43536456	SRR30592325	SUB14596942
PRJNA1155695	Mycobacterium tuberculosis	CDC2038	SAMN43536457	SRR30592324	SUB14596942
PRJNA1155695	Mycobacterium tuberculosis	CDC2039	SAMN43536458	SRR30592323	SUB14596942
PRJNA1155695	Mycobacterium tuberculosis	CDC2041	SAMN43536459	SRR30592322	SUB14596942
PRJNA1155695	Mycobacterium tuberculosis	CDC2043	SAMN43536460	SRR30592321	SUB14596942
PRJNA1155695	Mycobacterium tuberculosis	CDC2044	SAMN43536461	SRR30592320	SUB14596942
PRJNA1155695	Mycobacterium tuberculosis	CDC2045	SAMN43536462	SRR30592319	SUB14596942
PRJNA1155695	Mycobacterium tuberculosis	CDC2046	SAMN43536463	SRR30592318	SUB14596942
PRJNA1155695	Mycobacterium tuberculosis	CDC2047	SAMN43536464	SRR30592316	SUB14596942
PRJNA1155695	Mycobacterium tuberculosis	CDC2048	SAMN43536465	SRR30592315	SUB14596942
PRJNA1155695	Mycobacterium tuberculosis	CDC2049	SAMN43536466	SRR30592314	SUB14596942
PRJNA1155695	Mycobacterium tuberculosis	CDC2050	SAMN43536467	SRR30592313	SUB14596942
PRJNA1155695	Mycobacterium tuberculosis	CDC2051	SAMN43536468	SRR30592312	SUB14596942
PRJNA1155695	Mycobacterium tuberculosis	CDC2052	SAMN43536469	SRR30592311	SUB14596942
PRJNA1155695	Mycobacterium tuberculosis	CDC2053	SAMN43536470	SRR30592310	SUB14596942
PRJNA1155695	Mycobacterium tuberculosis	CDC2054	SAMN43536471	SRR30592309	SUB14596942
PRJNA1155695	Mycobacterium tuberculosis	CDC2055	SAMN43536472	SRR30591932	SUB14596942
PRJNA1155695	Mycobacterium tuberculosis	CDC2056	SAMN43536473	SRR30591931	SUB14596942
PRJNA1155695	Mycobacterium tuberculosis	CDC2057	SAMN43536474	SRR30591929	SUB14596942
PRJNA1155695	Mycobacterium tuberculosis	CDC2058	SAMN43536475	SRR30591928	SUB14596942
PRJNA1155695	Mycobacterium tuberculosis	CDC2059	SAMN43536476	SRR30591927	SUB14596942
PRJNA1155695	Mycobacterium tuberculosis	CDC2060	SAMN43536477	SRR30591926	SUB14596942
PRJNA1155695	Mycobacterium tuberculosis	CDC2061	SAMN43536478	SRR30591925	SUB14596942
PRJNA1155695	Mycobacterium tuberculosis	CDC2062	SAMN43536479	SRR30591924	SUB14596942
PRJNA1155695	Mycobacterium tuberculosis	CDC2063	SAMN43536480	SRR30591923	SUB14596942
PRJNA1155695	Mycobacterium tuberculosis	CDC2064	SAMN43536481	SRR30591922	SUB14596942
PRJNA1155695	Mycobacterium tuberculosis	CDC2065	SAMN43536482	SRR30591921	SUB14596942
PRJNA1155695	Mycobacterium tuberculosis	CDC2066	SAMN43536483	SRR30591920	SUB14596942
PRJNA1155695	Mycobacterium tuberculosis	CDC2067	SAMN43536484	SRR30591918	SUB14596942
PRJNA1155695	Mycobacterium tuberculosis	CDC2068	SAMN43536485	SRR30591917	SUB14596942
PRJNA1155695	Mycobacterium tuberculosis	CDC2069	SAMN43536486	SRR30591916	SUB14596942
PRJNA1155695	Mycobacterium tuberculosis	CDC2070	SAMN43536487	SRR30591915	SUB14596942
PRJNA1155695	Mycobacterium tuberculosis	CDC2071	SAMN43536488	SRR30591914	SUB14596942
PRJNA1155695	Mycobacterium tuberculosis	CDC2072	SAMN43536489	SRR30591913	SUB14596942
PRJNA1155695	Mycobacterium tuberculosis	CDC2073	SAMN43536490	SRR30591912	SUB14596942
PRJNA1155695	Mycobacterium tuberculosis	CDC2074	SAMN43536491	SRR30591911	SUB14596942
PRJNA1155695	Mycobacterium tuberculosis	CDC2076	SAMN43536492	SRR30591910	SUB14596942
PRJNA1155695	Mycobacterium tuberculosis	CDC2079	SAMN43536493	SRR30591909	SUB14596942
PRJNA1155695	Mycobacterium tuberculosis	CDC2082	SAMN43536494	SRR30591907	SUB14596942
PRJNA1155695	Mycobacterium tuberculosis	CDC2087	SAMN43536495	SRR30591906	SUB14596942
PRJNA1155695	Mycobacterium tuberculosis	CDC2089	SAMN43536496	SRR30591905	SUB14596942
PRJNA1155695	Mycobacterium tuberculosis	CDC2090	SAMN43536497	SRR30591904	SUB14596942
PRJNA1155695	Mycobacterium tuberculosis	CDC2091	SAMN43536498	SRR30591903	SUB14596942
PRJNA1155695	Mycobacterium tuberculosis	CDC2093	SAMN43536499	SRR30591902	SUB14596942
PRJNA1155695	Mycobacterium tuberculosis	CDC2095	SAMN43536500	SRR30591901	SUB14596942
PRJNA1155695	Mycobacterium tuberculosis	CDC2097	SAMN43536501	SRR30591900	SUB14596942
PRJNA1155695	Mycobacterium tuberculosis	CDC2098	SAMN43536502	SRR30591899	SUB14596942
PRJNA1155695	Mycobacterium tuberculosis	CDC2099	SAMN43536503	SRR30591898	SUB14596942
PRJNA1155695	Mycobacterium tuberculosis	CDC2100	SAMN43536504	SRR30591896	SUB14596942
PRJNA1155695	Mycobacterium tuberculosis	CDC2103	SAMN43536505	SRR30591895	SUB14596942
PRJNA1155695	Mycobacterium tuberculosis	CDC2104	SAMN43536506	SRR30591894	SUB14596942
PRJNA1155695	Mycobacterium tuberculosis	CDC2105	SAMN43536507	SRR30591893	SUB14596942
PRJNA1155695	Mycobacterium tuberculosis	CDC2108	SAMN43536508	SRR30591892	SUB14596942
PRJNA1155695	Mycobacterium tuberculosis	CDC2110	SAMN43536509	SRR30591891	SUB14596942
PRJNA1155695	Mycobacterium tuberculosis	CDC2111	SAMN43536510	SRR30591890	SUB14596942
PRJNA1155695	Mycobacterium tuberculosis	CDC2115	SAMN43536511	SRR30591889	SUB14596942
PRJNA1155695	Mycobacterium tuberculosis	CDC2116	SAMN43536512	SRR30591888	SUB14596942
PRJNA1155695	Mycobacterium tuberculosis	CDC2117	SAMN43536513	SRR30591887	SUB14596942
PRJNA1155695	Mycobacterium tuberculosis	CDC2118	SAMN43536514	SRR30591884	SUB14596942
PRJNA1155695	Mycobacterium tuberculosis	CDC2119	SAMN43536515	SRR30591883	SUB14596942
PRJNA1155695	Mycobacterium tuberculosis	CDC2120	SAMN43536516	SRR30591882	SUB14596942
PRJNA1155695	Mycobacterium tuberculosis	CDC2121	SAMN43536517	SRR30591881	SUB14596942
PRJNA1155695	Mycobacterium tuberculosis	CDC2122	SAMN43536518	SRR30591880	SUB14596942
PRJNA1155695	Mycobacterium tuberculosis	CDC2123	SAMN43536519	SRR30591879	SUB14596942
PRJNA1155695	Mycobacterium tuberculosis	CDC2124	SAMN43536520	SRR30591878	SUB14596942
PRJNA1155695	Mycobacterium tuberculosis	CDC2125	SAMN43536521	SRR30591877	SUB14596942
PRJNA1155695	Mycobacterium tuberculosis	CDC2126	SAMN43536522	SRR30591876	SUB14596942
PRJNA1155695	Mycobacterium tuberculosis	CDC2127	SAMN43536523	SRR30591875	SUB14596942
PRJNA1155695	Mycobacterium tuberculosis	CDC2128	SAMN43536524	SRR30591873	SUB14596942
PRJNA1155695	Mycobacterium tuberculosis	CDC2129	SAMN43536525	SRR30591872	SUB14596942
PRJNA1155695	Mycobacterium tuberculosis	CDC2130	SAMN43536526	SRR30591871	SUB14596942
PRJNA1155695	Mycobacterium tuberculosis	CDC2133	SAMN43536527	SRR30591870	SUB14596942
PRJNA1155695	Mycobacterium tuberculosis	CDC2134	SAMN43536528	SRR30591869	SUB14596942
PRJNA1155695	Mycobacterium tuberculosis	CDC2135	SAMN43536529	SRR30591868	SUB14596942
PRJNA1155695	Mycobacterium tuberculosis	CDC2137	SAMN43536530	SRR30591867	SUB14596942
PRJNA1155695	Mycobacterium tuberculosis	CDC2138	SAMN43536531	SRR30591866	SUB14596942
PRJNA1155695	Mycobacterium tuberculosis	CDC2143	SAMN43536532	SRR30591865	SUB14596942
PRJNA1155695	Mycobacterium tuberculosis	CDC2144	SAMN43536533	SRR30591864	SUB14596942
PRJNA1155695	Mycobacterium tuberculosis	CDC2145	SAMN43536534	SRR30591862	SUB14596942
PRJNA1155695	Mycobacterium tuberculosis	CDC2146	SAMN43536535	SRR30591861	SUB14596942
PRJNA1155695	Mycobacterium tuberculosis	CDC2147	SAMN43536536	SRR30591860	SUB14596942
PRJNA1155695	Mycobacterium tuberculosis	CDC2148	SAMN43536537	SRR30591859	SUB14596942
PRJNA1155695	Mycobacterium tuberculosis	CDC2149	SAMN43536538	SRR30591858	SUB14596942
PRJNA1155695	Mycobacterium tuberculosis	CDC2150	SAMN43536539	SRR30591857	SUB14596942
PRJNA1155695	Mycobacterium tuberculosis	CDC2151	SAMN43536540	SRR30591856	SUB14596942
PRJNA1155695	Mycobacterium tuberculosis	CDC2152	SAMN43536541	SRR30591855	SUB14596942
PRJNA1155695	Mycobacterium tuberculosis	CDC2153	SAMN43536542	SRR30591854	SUB14596942
PRJNA1155695	Mycobacterium tuberculosis	CDC2154	SAMN43536543	SRR30591853	SUB14596942
PRJNA1155695	Mycobacterium tuberculosis	CDC2155	SAMN43536544	SRR30592523	SUB14596942
PRJNA1155695	Mycobacterium tuberculosis	CDC2156	SAMN43536545	SRR30592522	SUB14596942
PRJNA1155695	Mycobacterium tuberculosis	CDC2157	SAMN43536546	SRR30592521	SUB14596942
PRJNA1155695	Mycobacterium tuberculosis	CDC2159	SAMN43536547	SRR30592520	SUB14596942
PRJNA1155695	Mycobacterium tuberculosis	CDC2160	SAMN43536548	SRR30592519	SUB14596942
PRJNA1155695	Mycobacterium tuberculosis	CDC2162	SAMN43536549	SRR30592518	SUB14596942
PRJNA1155695	Mycobacterium tuberculosis	CDC2163	SAMN43536550	SRR30592517	SUB14596942
PRJNA1155695	Mycobacterium tuberculosis	CDC2164	SAMN43536551	SRR30592516	SUB14596942
PRJNA1155695	Mycobacterium tuberculosis	CDC2165	SAMN43536552	SRR30592515	SUB14596942
PRJNA1155695	Mycobacterium tuberculosis	CDC2166	SAMN43536553	SRR30592514	SUB14596942
PRJNA1155695	Mycobacterium tuberculosis	CDC2167	SAMN43536554	SRR30592512	SUB14596942
PRJNA1155695	Mycobacterium tuberculosis	CDC2168	SAMN43536555	SRR30592511	SUB14596942
PRJNA1155695	Mycobacterium tuberculosis	CDC2169	SAMN43536556	SRR30592510	SUB14596942
PRJNA1155695	Mycobacterium tuberculosis	CDC2170	SAMN43536557	SRR30592509	SUB14596942
PRJNA1155695	Mycobacterium tuberculosis	CDC2171	SAMN43536558	SRR30592812	SUB14596942
PRJNA1155695	Mycobacterium tuberculosis	CDC2172	SAMN43536559	SRR30592811	SUB14596942
PRJNA1155695	Mycobacterium tuberculosis	CDC2173	SAMN43536560	SRR30592810	SUB14596942
PRJNA1155695	Mycobacterium tuberculosis	CDC2174	SAMN43536561	SRR30592809	SUB14596942
PRJNA1155695	Mycobacterium tuberculosis	CDC2176	SAMN43536562	SRR30592808	SUB14596942
PRJNA1155695	Mycobacterium tuberculosis	CDC2177	SAMN43536563	SRR30592807	SUB14596942
PRJNA1155695	Mycobacterium tuberculosis	CDC2178	SAMN43536564	SRR30592805	SUB14596942
PRJNA1155695	Mycobacterium tuberculosis	CDC2179	SAMN43536565	SRR30592804	SUB14596942
PRJNA1155695	Mycobacterium tuberculosis	CDC2182	SAMN43536566	SRR30592803	SUB14596942
PRJNA1155695	Mycobacterium tuberculosis	CDC2183	SAMN43536567	SRR30592802	SUB14596942
PRJNA1155695	Mycobacterium tuberculosis	CDC2185	SAMN43536568	SRR30592801	SUB14596942
PRJNA1155695	Mycobacterium tuberculosis	CDC2186	SAMN43536569	SRR30592800	SUB14596942
PRJNA1155695	Mycobacterium tuberculosis	CDC2187	SAMN43536570	SRR30592799	SUB14596942
PRJNA1155695	Mycobacterium tuberculosis	CDC2188	SAMN43536571	SRR30592798	SUB14596942
PRJNA1155695	Mycobacterium tuberculosis	CDC2189	SAMN43536572	SRR30592797	SUB14596942
PRJNA1155695	Mycobacterium tuberculosis	CDC2191	SAMN43536573	SRR30592796	SUB14596942
PRJNA1155695	Mycobacterium tuberculosis	CDC2192	SAMN43536574	SRR30592794	SUB14596942
PRJNA1155695	Mycobacterium tuberculosis	CDC2193	SAMN43536575	SRR30592793	SUB14596942
PRJNA1155695	Mycobacterium tuberculosis	CDC2195	SAMN43536576	SRR30592792	SUB14596942
PRJNA1155695	Mycobacterium tuberculosis	CDC2196	SAMN43536577	SRR30592791	SUB14596942
PRJNA1155695	Mycobacterium tuberculosis	CDC2197	SAMN43536578	SRR30592790	SUB14596942
PRJNA1155695	Mycobacterium tuberculosis	CDC2198	SAMN43536579	SRR30592789	SUB14596942
PRJNA1155695	Mycobacterium tuberculosis	CDC2199	SAMN43536580	SRR30592788	SUB14596942
PRJNA1155695	Mycobacterium tuberculosis	CDC2200	SAMN43536581	SRR30592787	SUB14596942
PRJNA1155695	Mycobacterium tuberculosis	CDC2201	SAMN43536582	SRR30592786	SUB14596942
PRJNA1155695	Mycobacterium tuberculosis	CDC2202	SAMN43536583	SRR30592785	SUB14596942
PRJNA1155695	Mycobacterium tuberculosis	CDC2203	SAMN43536584	SRR30592783	SUB14596942
PRJNA1155695	Mycobacterium tuberculosis	CDC2204	SAMN43536585	SRR30592782	SUB14596942
PRJNA1155695	Mycobacterium tuberculosis	CDC2205	SAMN43536586	SRR30592781	SUB14596942
PRJNA1155695	Mycobacterium tuberculosis	CDC2206	SAMN43536587	SRR30592508	SUB14596942
PRJNA1155695	Mycobacterium tuberculosis	CDC2207	SAMN43536588	SRR30592507	SUB14596942
PRJNA1155695	Mycobacterium tuberculosis	CDC2208	SAMN43536589	SRR30592506	SUB14596942
PRJNA1155695	Mycobacterium tuberculosis	CDC2209	SAMN43536590	SRR30592505	SUB14596942
PRJNA1155695	Mycobacterium tuberculosis	CDC2210	SAMN43536591	SRR30592504	SUB14596942
PRJNA1155695	Mycobacterium tuberculosis	CDC2211	SAMN43536592	SRR30592503	SUB14596942
PRJNA1155695	Mycobacterium tuberculosis	CDC2212	SAMN43536593	SRR30592502	SUB14596942
PRJNA1155695	Mycobacterium tuberculosis	CDC2213	SAMN43536594	SRR30592500	SUB14596942
PRJNA1155695	Mycobacterium tuberculosis	CDC2214	SAMN43536595	SRR30592499	SUB14596942
PRJNA1155695	Mycobacterium tuberculosis	CDC2215	SAMN43536596	SRR30592498	SUB14596942
PRJNA1155695	Mycobacterium tuberculosis	CDC2216	SAMN43536597	SRR30592497	SUB14596942
PRJNA1155695	Mycobacterium tuberculosis	CDC2217	SAMN43536598	SRR30592496	SUB14596942
PRJNA1155695	Mycobacterium tuberculosis	CDC2218	SAMN43536599	SRR30592495	SUB14596942
PRJNA1155695	Mycobacterium tuberculosis	CDC2219	SAMN43536600	SRR30592494	SUB14596942
PRJNA1155695	Mycobacterium tuberculosis	CDC2220	SAMN43536601	SRR30592493	SUB14596942
PRJNA1155695	Mycobacterium tuberculosis	CDC2221	SAMN43536602	SRR30592492	SUB14596942
PRJNA1155695	Mycobacterium tuberculosis	CDC2222	SAMN43536603	SRR30592491	SUB14596942
PRJNA1155695	Mycobacterium tuberculosis	CDC2223	SAMN43536604	SRR30592489	SUB14596942
PRJNA1155695	Mycobacterium tuberculosis	CDC2224	SAMN43536605	SRR30592488	SUB14596942
PRJNA1155695	Mycobacterium tuberculosis	CDC2225	SAMN43536606	SRR30592487	SUB14596942
PRJNA1155695	Mycobacterium tuberculosis	CDC2226	SAMN43536607	SRR30592486	SUB14596942
PRJNA1155695	Mycobacterium tuberculosis	CDC2227	SAMN43536608	SRR30592485	SUB14596942
PRJNA1155695	Mycobacterium tuberculosis	CDC2228	SAMN43536609	SRR30592484	SUB14596942
PRJNA1155695	Mycobacterium tuberculosis	CDC2229	SAMN43536610	SRR30592483	SUB14596942
PRJNA1155695	Mycobacterium tuberculosis	CDC2230	SAMN43536611	SRR30592482	SUB14596942
PRJNA1155695	Mycobacterium tuberculosis	CDC2231	SAMN43536612	SRR30592481	SUB14596942
PRJNA1155695	Mycobacterium tuberculosis	CDC2232	SAMN43536613	SRR30592480	SUB14596942
PRJNA1155695	Mycobacterium tuberculosis	CDC2233	SAMN43536614	SRR30592477	SUB14596942
PRJNA1155695	Mycobacterium tuberculosis	CDC2234	SAMN43536615	SRR30592476	SUB14596942
PRJNA1155695	Mycobacterium tuberculosis	CDC2235	SAMN43536616	SRR30592475	SUB14596942
PRJNA1155695	Mycobacterium tuberculosis	CDC2236	SAMN43536617	SRR30592474	SUB14596942
PRJNA1155695	Mycobacterium tuberculosis	CDC2237	SAMN43536618	SRR30592473	SUB14596942
PRJNA1155695	Mycobacterium tuberculosis	CDC2239	SAMN43536619	SRR30592472	SUB14596942
PRJNA1155695	Mycobacterium tuberculosis	CDC2240	SAMN43536620	SRR30592471	SUB14596942
PRJNA1155695	Mycobacterium tuberculosis	CDC2241	SAMN43536621	SRR30592470	SUB14596942
PRJNA1155695	Mycobacterium tuberculosis	CDC2242	SAMN43536622	SRR30592469	SUB14596942
PRJNA1155695	Mycobacterium tuberculosis	CDC2243	SAMN43536623	SRR30592468	SUB14596942
PRJNA1155695	Mycobacterium tuberculosis	CDC2244	SAMN43536624	SRR30592466	SUB14596942
PRJNA1155695	Mycobacterium tuberculosis	CDC2245	SAMN43536625	SRR30592465	SUB14596942
PRJNA1155695	Mycobacterium tuberculosis	CDC2246	SAMN43536626	SRR30592464	SUB14596942
PRJNA1155695	Mycobacterium tuberculosis	CDC2247	SAMN43536627	SRR30592463	SUB14596942
PRJNA1155695	Mycobacterium tuberculosis	CDC2248	SAMN43536628	SRR30592462	SUB14596942
PRJNA1155695	Mycobacterium tuberculosis	CDC2249	SAMN43536629	SRR30592461	SUB14596942
PRJNA1155695	Mycobacterium tuberculosis	CDC2252	SAMN43536630	SRR30592460	SUB14596942
PRJNA1155695	Mycobacterium tuberculosis	CDC2253	SAMN43536631	SRR30592459	SUB14596942
PRJNA1155695	Mycobacterium tuberculosis	CDC2254	SAMN43536632	SRR30592458	SUB14596942
PRJNA1155695	Mycobacterium tuberculosis	CDC2255	SAMN43536633	SRR30592457	SUB14596942
PRJNA1155695	Mycobacterium tuberculosis	CDC2256	SAMN43536634	SRR30592455	SUB14596942
PRJNA1155695	Mycobacterium tuberculosis	CDC2257	SAMN43536635	SRR30592454	SUB14596942
PRJNA1155695	Mycobacterium tuberculosis	CDC2258	SAMN43536636	SRR30592453	SUB14596942
PRJNA1155695	Mycobacterium tuberculosis	CDC2259	SAMN43536637	SRR30592452	SUB14596942
PRJNA1155695	Mycobacterium tuberculosis	CDC2260	SAMN43536638	SRR30592451	SUB14596942
PRJNA1155695	Mycobacterium tuberculosis	CDC2261	SAMN43536639	SRR30592450	SUB14596942
PRJNA1155695	Mycobacterium tuberculosis	CDC2262	SAMN43536640	SRR30592449	SUB14596942
PRJNA1155695	Mycobacterium tuberculosis	CDC2263	SAMN43536641	SRR30592448	SUB14596942
PRJNA1155695	Mycobacterium tuberculosis	CDC2264	SAMN43536642	SRR30592447	SUB14596942
PRJNA1155695	Mycobacterium tuberculosis	CDC2265	SAMN43536643	SRR30592446	SUB14596942
PRJNA1155695	Mycobacterium tuberculosis	CDC2266	SAMN43536644	SRR30592444	SUB14596942
PRJNA1155695	Mycobacterium tuberculosis	CDC2267	SAMN43536645	SRR30592443	SUB14596942
PRJNA1155695	Mycobacterium tuberculosis	CDC2268	SAMN43536646	SRR30592442	SUB14596942
PRJNA1155695	Mycobacterium tuberculosis	CDC2269	SAMN43536647	SRR30592441	SUB14596942
PRJNA1155695	Mycobacterium tuberculosis	CDC2270	SAMN43536648	SRR30592440	SUB14596942
PRJNA1155695	Mycobacterium tuberculosis	CDC2272	SAMN43536649	SRR30592439	SUB14596942
PRJNA1155695	Mycobacterium tuberculosis	CDC2273	SAMN43536650	SRR30592438	SUB14596942
PRJNA1155695	Mycobacterium tuberculosis	CDC2275	SAMN43536651	SRR30592437	SUB14596942
PRJNA1155695	Mycobacterium tuberculosis	CDC2276	SAMN43536652	SRR30592436	SUB14596942
PRJNA1155695	Mycobacterium tuberculosis	CDC2277	SAMN43536653	SRR30592435	SUB14596942
PRJNA1155695	Mycobacterium tuberculosis	CDC2278	SAMN43536654	SRR30592433	SUB14596942
PRJNA1155695	Mycobacterium tuberculosis	CDC2279	SAMN43536655	SRR30592432	SUB14596942
PRJNA1155695	Mycobacterium tuberculosis	CDC2280	SAMN43536656	SRR30592431	SUB14596942
PRJNA1155695	Mycobacterium tuberculosis	CDC2281	SAMN43536657	SRR30592430	SUB14596942
PRJNA1155695	Mycobacterium tuberculosis	CDC2282	SAMN43536658	SRR30592429	SUB14596942
PRJNA1155695	Mycobacterium tuberculosis	CDC2283	SAMN43536659	SRR30592428	SUB14596942
PRJNA1155695	Mycobacterium tuberculosis	CDC2284	SAMN43536660	SRR30592427	SUB14596942
PRJNA1155695	Mycobacterium tuberculosis	CDC2285	SAMN43536661	SRR30592426	SUB14596942
PRJNA1155695	Mycobacterium tuberculosis	CDC2286	SAMN43536662	SRR30592425	SUB14596942
PRJNA1155695	Mycobacterium tuberculosis	CDC2287	SAMN43536663	SRR30592424	SUB14596942
PRJNA1155695	Mycobacterium tuberculosis	CDC2288	SAMN43536664	SRR30592422	SUB14596942
PRJNA1155695	Mycobacterium tuberculosis	CDC2289	SAMN43536665	SRR30592421	SUB14596942
PRJNA1155695	Mycobacterium tuberculosis	CDC2290	SAMN43536666	SRR30592420	SUB14596942
PRJNA1155695	Mycobacterium tuberculosis	CDC2291	SAMN43536667	SRR30592419	SUB14596942
PRJNA1155695	Mycobacterium tuberculosis	CDC2292	SAMN43536668	SRR30592418	SUB14596942
PRJNA1155695	Mycobacterium tuberculosis	CDC2293	SAMN43536669	SRR30592417	SUB14596942
PRJNA1155695	Mycobacterium tuberculosis	CDC2294	SAMN43536670	SRR30592416	SUB14596942
PRJNA1155695	Mycobacterium tuberculosis	CDC2295	SAMN43536671	SRR30592415	SUB14596942
PRJNA1155695	Mycobacterium tuberculosis	CDC2296	SAMN43536672	SRR30592414	SUB14596942
PRJNA1155695	Mycobacterium tuberculosis	CDC2297	SAMN43536673	SRR30592413	SUB14596942
PRJNA1155695	Mycobacterium tuberculosis	CDC2298	SAMN43536674	SRR30592307	SUB14596942
PRJNA1155695	Mycobacterium tuberculosis	CDC2299	SAMN43536675	SRR30592306	SUB14596942
PRJNA1155695	Mycobacterium tuberculosis	CDC2300	SAMN43536676	SRR30592305	SUB14596942
PRJNA1155695	Mycobacterium tuberculosis	CDC2301	SAMN43536677	SRR30592304	SUB14596942
PRJNA1155695	Mycobacterium tuberculosis	CDC2302	SAMN43536678	SRR30592303	SUB14596942
PRJNA1155695	Mycobacterium tuberculosis	CDC2303	SAMN43536679	SRR30592302	SUB14596942
PRJNA1155695	Mycobacterium tuberculosis	CDC2304	SAMN43536680	SRR30592301	SUB14596942
PRJNA1155695	Mycobacterium tuberculosis	CDC2305	SAMN43536681	SRR30592300	SUB14596942
PRJNA1155695	Mycobacterium tuberculosis	CDC2306	SAMN43536682	SRR30592299	SUB14596942
PRJNA1155695	Mycobacterium tuberculosis	CDC2307	SAMN43536683	SRR30592298	SUB14596942
PRJNA1155695	Mycobacterium tuberculosis	CDC2308	SAMN43536684	SRR30592296	SUB14596942
PRJNA1155695	Mycobacterium tuberculosis	CDC2309	SAMN43536685	SRR30592295	SUB14596942
PRJNA1155695	Mycobacterium tuberculosis	CDC2310	SAMN43536686	SRR30592294	SUB14596942
PRJNA1155695	Mycobacterium tuberculosis	CDC2311	SAMN43536687	SRR30592293	SUB14596942
PRJNA1155695	Mycobacterium tuberculosis	CDC2312	SAMN43536688	SRR30592292	SUB14596942
PRJNA1155695	Mycobacterium tuberculosis	CDC2313	SAMN43536689	SRR30592291	SUB14596942
PRJNA1155695	Mycobacterium tuberculosis	CDC2314	SAMN43536690	SRR30592290	SUB14596942
PRJNA1155695	Mycobacterium tuberculosis	CDC2315	SAMN43536691	SRR30592289	SUB14596942
PRJNA1155695	Mycobacterium tuberculosis	CDC2316	SAMN43536692	SRR30592288	SUB14596942
PRJNA1155695	Mycobacterium tuberculosis	CDC2317	SAMN43536693	SRR30592287	SUB14596942
PRJNA1155695	Mycobacterium tuberculosis	CDC2319	SAMN43536694	SRR30592285	SUB14596942
PRJNA1155695	Mycobacterium tuberculosis	CDC2320	SAMN43536695	SRR30592284	SUB14596942
PRJNA1155695	Mycobacterium tuberculosis	CDC2321	SAMN43536696	SRR30592283	SUB14596942
PRJNA1155695	Mycobacterium tuberculosis	CDC2322	SAMN43536697	SRR30592282	SUB14596942
PRJNA1155695	Mycobacterium tuberculosis	CDC2323	SAMN43536698	SRR30592281	SUB14596942
PRJNA1155695	Mycobacterium tuberculosis	CDC2324	SAMN43536699	SRR30592280	SUB14596942
PRJNA1155695	Mycobacterium tuberculosis	CDC2325	SAMN43536700	SRR30592279	SUB14596942
PRJNA1155695	Mycobacterium tuberculosis	CDC2326	SAMN43536701	SRR30592278	SUB14596942
PRJNA1155695	Mycobacterium tuberculosis	CDC2327	SAMN43536702	SRR30592277	SUB14596942
PRJNA1155695	Mycobacterium tuberculosis	CDC2328	SAMN43536703	SRR30592412	SUB14596942
PRJNA1155695	Mycobacterium tuberculosis	CDC2329	SAMN43536704	SRR30592410	SUB14596942
PRJNA1155695	Mycobacterium tuberculosis	CDC2330	SAMN43536705	SRR30592409	SUB14596942
PRJNA1155695	Mycobacterium tuberculosis	CDC2332	SAMN43536706	SRR30592408	SUB14596942
PRJNA1155695	Mycobacterium tuberculosis	CDC2333	SAMN43536707	SRR30592407	SUB14596942
PRJNA1155695	Mycobacterium tuberculosis	CDC2334	SAMN43536708	SRR30592406	SUB14596942
PRJNA1155695	Mycobacterium tuberculosis	CDC2335	SAMN43536709	SRR30592405	SUB14596942
PRJNA1155695	Mycobacterium tuberculosis	CDC2336	SAMN43536710	SRR30592404	SUB14596942
PRJNA1155695	Mycobacterium tuberculosis	CDC2338	SAMN43536711	SRR30592403	SUB14596942
PRJNA1155695	Mycobacterium tuberculosis	CDC2339	SAMN43536712	SRR30592402	SUB14596942
PRJNA1155695	Mycobacterium tuberculosis	CDC2340	SAMN43536713	SRR30592401	SUB14596942
PRJNA1155695	Mycobacterium tuberculosis	CDC2341	SAMN43536714	SRR30592398	SUB14596942
PRJNA1155695	Mycobacterium tuberculosis	CDC2342	SAMN43536715	SRR30592397	SUB14596942
PRJNA1155695	Mycobacterium tuberculosis	CDC2343	SAMN43536716	SRR30592396	SUB14596942
PRJNA1155695	Mycobacterium tuberculosis	CDC2344	SAMN43536717	SRR30592395	SUB14596942
PRJNA1155695	Mycobacterium tuberculosis	CDC2345	SAMN43536718	SRR30592394	SUB14596942
PRJNA1155695	Mycobacterium tuberculosis	CDC2346	SAMN43536719	SRR30592393	SUB14596942
PRJNA1155695	Mycobacterium tuberculosis	CDC2347	SAMN43536720	SRR30592392	SUB14596942
PRJNA1155695	Mycobacterium tuberculosis	CDC2348	SAMN43536721	SRR30592391	SUB14596942
PRJNA1155695	Mycobacterium tuberculosis	CDC2349	SAMN43536722	SRR30592390	SUB14596942
PRJNA1155695	Mycobacterium tuberculosis	CDC2350	SAMN43536723	SRR30592389	SUB14596942
PRJNA1155695	Mycobacterium tuberculosis	CDC2351	SAMN43536724	SRR30592387	SUB14596942
PRJNA1155695	Mycobacterium tuberculosis	CDC2352	SAMN43536725	SRR30592386	SUB14596942
PRJNA1155695	Mycobacterium tuberculosis	CDC2353	SAMN43536726	SRR30592385	SUB14596942
PRJNA1155695	Mycobacterium tuberculosis	CDC2354	SAMN43536727	SRR30592384	SUB14596942
PRJNA1155695	Mycobacterium tuberculosis	CDC2355	SAMN43536728	SRR30592383	SUB14596942
PRJNA1155695	Mycobacterium tuberculosis	CDC2356	SAMN43536729	SRR30592382	SUB14596942
PRJNA1155695	Mycobacterium tuberculosis	CDC2358	SAMN43536730	SRR30592381	SUB14596942
PRJNA1155695	Mycobacterium tuberculosis	CDC2360	SAMN43536731	SRR30592276	SUB14596942
PRJNA1155695	Mycobacterium tuberculosis	CDC2361	SAMN43536732	SRR30592275	SUB14596942
PRJNA1155695	Mycobacterium tuberculosis	CDC2362	SAMN43536733	SRR30592274	SUB14596942
PRJNA1155695	Mycobacterium tuberculosis	CDC2363	SAMN43536734	SRR30592272	SUB14596942
PRJNA1155695	Mycobacterium tuberculosis	CDC2364	SAMN43536735	SRR30592271	SUB14596942
PRJNA1155695	Mycobacterium tuberculosis	CDC2365	SAMN43536736	SRR30592270	SUB14596942
PRJNA1155695	Mycobacterium tuberculosis	CDC2366	SAMN43536737	SRR30592269	SUB14596942
PRJNA1155695	Mycobacterium tuberculosis	CDC2367	SAMN43536738	SRR30592268	SUB14596942
PRJNA1155695	Mycobacterium tuberculosis	CDC2368	SAMN43536739	SRR30592267	SUB14596942
PRJNA1155695	Mycobacterium tuberculosis	CDC2369	SAMN43536740	SRR30592266	SUB14596942
PRJNA1155695	Mycobacterium tuberculosis	CDC2370	SAMN43536741	SRR30592265	SUB14596942
PRJNA1155695	Mycobacterium tuberculosis	CDC2371	SAMN43536742	SRR30592264	SUB14596942
PRJNA1155695	Mycobacterium tuberculosis	CDC2372	SAMN43536743	SRR30592263	SUB14596942
PRJNA1155695	Mycobacterium tuberculosis	CDC2373	SAMN43536744	SRR30592261	SUB14596942
PRJNA1155695	Mycobacterium tuberculosis	CDC2374	SAMN43536745	SRR30592260	SUB14596942
PRJNA1155695	Mycobacterium tuberculosis	CDC2375	SAMN43536746	SRR30592259	SUB14596942
PRJNA1155695	Mycobacterium tuberculosis	CDC2376	SAMN43536747	SRR30592258	SUB14596942
PRJNA1155695	Mycobacterium tuberculosis	CDC2377	SAMN43536748	SRR30592257	SUB14596942
PRJNA1155695	Mycobacterium tuberculosis	CDC2378	SAMN43536749	SRR30592256	SUB14596942
PRJNA1155695	Mycobacterium tuberculosis	CDC2379	SAMN43536750	SRR30592255	SUB14596942
PRJNA1155695	Mycobacterium tuberculosis	CDC2380	SAMN43536751	SRR30592254	SUB14596942
PRJNA1155695	Mycobacterium tuberculosis	CDC2381	SAMN43536752	SRR30592253	SUB14596942
PRJNA1155695	Mycobacterium tuberculosis	CDC2382	SAMN43536753	SRR30592252	SUB14596942
PRJNA1155695	Mycobacterium tuberculosis	CDC2383	SAMN43536754	SRR30592250	SUB14596942
PRJNA1155695	Mycobacterium tuberculosis	CDC2385	SAMN43536755	SRR30592249	SUB14596942
PRJNA1155695	Mycobacterium tuberculosis	CDC2386	SAMN43536756	SRR30592248	SUB14596942
PRJNA1155695	Mycobacterium tuberculosis	CDC2387	SAMN43536757	SRR30592247	SUB14596942
PRJNA1155695	Mycobacterium tuberculosis	CDC2389	SAMN43536758	SRR30592246	SUB14596942
PRJNA1155695	Mycobacterium tuberculosis	CDC2391	SAMN43536759	SRR30592245	SUB14596942
PRJNA1155695	Mycobacterium tuberculosis	CDC2393	SAMN43536760	SRR30592380	SUB14596942
PRJNA1155695	Mycobacterium tuberculosis	CDC2395	SAMN43536761	SRR30592379	SUB14596942
PRJNA1155695	Mycobacterium tuberculosis	CDC2397	SAMN43536762	SRR30592378	SUB14596942
PRJNA1155695	Mycobacterium tuberculosis	CDC2398	SAMN43536763	SRR30592377	SUB14596942
PRJNA1155695	Mycobacterium tuberculosis	CDC2399	SAMN43536764	SRR30592375	SUB14596942
PRJNA1155695	Mycobacterium tuberculosis	CDC2401	SAMN43536765	SRR30592374	SUB14596942
PRJNA1155695	Mycobacterium tuberculosis	CDC2404	SAMN43536766	SRR30592373	SUB14596942
PRJNA1155695	Mycobacterium tuberculosis	CDC2406	SAMN43536767	SRR30592372	SUB14596942
PRJNA1155695	Mycobacterium tuberculosis	CDC2410	SAMN43536768	SRR30592371	SUB14596942
PRJNA1155695	Mycobacterium tuberculosis	CDC2411	SAMN43536769	SRR30592370	SUB14596942
PRJNA1155695	Mycobacterium tuberculosis	CDC2412	SAMN43536770	SRR30592369	SUB14596942
PRJNA1155695	Mycobacterium tuberculosis	CDC2413	SAMN43536771	SRR30592368	SUB14596942
PRJNA1155695	Mycobacterium tuberculosis	CDC2431	SAMN43536772	SRR30592367	SUB14596942
PRJNA1155695	Mycobacterium tuberculosis	CDC2437	SAMN43536773	SRR30592366	SUB14596942
PRJNA1155695	Mycobacterium tuberculosis	CDC2441	SAMN43536774	SRR30592364	SUB14596942
PRJNA1155695	Mycobacterium tuberculosis	CDC2446	SAMN43536775	SRR30592363	SUB14596942
PRJNA1155695	Mycobacterium tuberculosis	CDC2447	SAMN43536776	SRR30592362	SUB14596942
PRJNA1155695	Mycobacterium tuberculosis	CDC2448	SAMN43536777	SRR30592361	SUB14596942
PRJNA1155695	Mycobacterium tuberculosis	CDC2449	SAMN43536778	SRR30592360	SUB14596942
PRJNA1155695	Mycobacterium tuberculosis	CDC2450	SAMN43536779	SRR30592359	SUB14596942
PRJNA1155695	Mycobacterium tuberculosis	CDC2451	SAMN43536780	SRR30592358	SUB14596942
PRJNA1155695	Mycobacterium tuberculosis	CDC2452	SAMN43536781	SRR30592357	SUB14596942
PRJNA1155695	Mycobacterium tuberculosis	CDC2455	SAMN43536782	SRR30592356	SUB14596942
PRJNA1155695	Mycobacterium tuberculosis	CDC2456	SAMN43536783	SRR30592355	SUB14596942
PRJNA1155695	Mycobacterium tuberculosis	CDC2457	SAMN43536784	SRR30592353	SUB14596942
PRJNA1155695	Mycobacterium tuberculosis	CDC2458	SAMN43536785	SRR30592352	SUB14596942
PRJNA1155695	Mycobacterium tuberculosis	CDC2460	SAMN43536786	SRR30592351	SUB14596942
PRJNA1155695	Mycobacterium tuberculosis	CDC2462	SAMN43536787	SRR30592350	SUB14596942
PRJNA1155695	Mycobacterium tuberculosis	CDC2464	SAMN43536788	SRR30592349	SUB14596942
PRJNA1155695	Mycobacterium tuberculosis	CDC2465	SAMN43536789	SRR30592244	SUB14596942
PRJNA1155695	Mycobacterium tuberculosis	CDC2466	SAMN43536790	SRR30592243	SUB14596942
PRJNA1155695	Mycobacterium tuberculosis	CDC2467	SAMN43536791	SRR30592242	SUB14596942
PRJNA1155695	Mycobacterium tuberculosis	CDC2468	SAMN43536792	SRR30592241	SUB14596942
PRJNA1155695	Mycobacterium tuberculosis	CDC2469	SAMN43536793	SRR30592240	SUB14596942
PRJNA1155695	Mycobacterium tuberculosis	CDC2470	SAMN43536794	SRR30592238	SUB14596942
PRJNA1155695	Mycobacterium tuberculosis	CDC2471	SAMN43536795	SRR30592237	SUB14596942
PRJNA1155695	Mycobacterium tuberculosis	CDC2472	SAMN43536796	SRR30592236	SUB14596942
PRJNA1155695	Mycobacterium tuberculosis	CDC2473	SAMN43536797	SRR30592235	SUB14596942
PRJNA1155695	Mycobacterium tuberculosis	CDC2474	SAMN43536798	SRR30592234	SUB14596942
PRJNA1155695	Mycobacterium tuberculosis	CDC2475	SAMN43536799	SRR30592233	SUB14596942
PRJNA1155695	Mycobacterium tuberculosis	CDC2477	SAMN43536800	SRR30592232	SUB14596942
PRJNA1155695	Mycobacterium tuberculosis	CDC2479	SAMN43536801	SRR30592231	SUB14596942
PRJNA1155695	Mycobacterium tuberculosis	CDC2480	SAMN43536802	SRR30592230	SUB14596942
PRJNA1155695	Mycobacterium tuberculosis	CDC2481	SAMN43536803	SRR30592229	SUB14596942
PRJNA1155695	Mycobacterium tuberculosis	CDC2483	SAMN43536804	SRR30592227	SUB14596942
PRJNA1155695	Mycobacterium tuberculosis	CDC2484	SAMN43536805	SRR30592226	SUB14596942
PRJNA1155695	Mycobacterium tuberculosis	CDC2485	SAMN43536806	SRR30592225	SUB14596942
PRJNA1155695	Mycobacterium tuberculosis	CDC2487	SAMN43536807	SRR30592224	SUB14596942
PRJNA1155695	Mycobacterium tuberculosis	CDC2488	SAMN43536808	SRR30592223	SUB14596942
PRJNA1155695	Mycobacterium tuberculosis	CDC2489	SAMN43536809	SRR30592222	SUB14596942
PRJNA1155695	Mycobacterium tuberculosis	CDC2490	SAMN43536810	SRR30592221	SUB14596942
PRJNA1155695	Mycobacterium tuberculosis	CDC2491	SAMN43536811	SRR30592220	SUB14596942
PRJNA1155695	Mycobacterium tuberculosis	CDC2492	SAMN43536812	SRR30592219	SUB14596942
PRJNA1155695	Mycobacterium tuberculosis	CDC2493	SAMN43536813	SRR30592218	SUB14596942
PRJNA1155695	Mycobacterium tuberculosis	CDC2494	SAMN43536814	SRR30592215	SUB14596942
PRJNA1155695	Mycobacterium tuberculosis	CDC2495	SAMN43536815	SRR30592214	SUB14596942
PRJNA1155695	Mycobacterium tuberculosis	CDC2497	SAMN43536816	SRR30592213	SUB14596942
PRJNA1155695	Mycobacterium tuberculosis	CDC2498	SAMN43536817	SRR30592780	SUB14596942
PRJNA1155695	Mycobacterium tuberculosis	CDC2499	SAMN43536818	SRR30592779	SUB14596942
PRJNA1155695	Mycobacterium tuberculosis	CDC2500	SAMN43536819	SRR30592778	SUB14596942
PRJNA1155695	Mycobacterium tuberculosis	CDC2502	SAMN43536820	SRR30592777	SUB14596942
PRJNA1155695	Mycobacterium tuberculosis	CDC2503	SAMN43536821	SRR30592776	SUB14596942
PRJNA1155695	Mycobacterium tuberculosis	CDC2508	SAMN43536822	SRR30592775	SUB14596942
PRJNA1155695	Mycobacterium tuberculosis	CDC2509	SAMN43536823	SRR30592774	SUB14596942
PRJNA1155695	Mycobacterium tuberculosis	CDC2510	SAMN43536824	SRR30592772	SUB14596942
PRJNA1155695	Mycobacterium tuberculosis	CDC2511	SAMN43536825	SRR30592771	SUB14596942
PRJNA1155695	Mycobacterium tuberculosis	CDC2512	SAMN43536826	SRR30592770	SUB14596942
PRJNA1155695	Mycobacterium tuberculosis	CDC2514	SAMN43536827	SRR30592769	SUB14596942
PRJNA1155695	Mycobacterium tuberculosis	CDC2515	SAMN43536828	SRR30592768	SUB14596942
PRJNA1155695	Mycobacterium tuberculosis	CDC2516	SAMN43536829	SRR30592767	SUB14596942
PRJNA1155695	Mycobacterium tuberculosis	CDC2517	SAMN43536830	SRR30592766	SUB14596942
PRJNA1155695	Mycobacterium tuberculosis	CDC2518	SAMN43536831	SRR30592765	SUB14596942
PRJNA1155695	Mycobacterium tuberculosis	CDC2519	SAMN43536832	SRR30592764	SUB14596942
PRJNA1155695	Mycobacterium tuberculosis	CDC2520	SAMN43536833	SRR30592763	SUB14596942
PRJNA1155695	Mycobacterium tuberculosis	CDC2521	SAMN43536834	SRR30592761	SUB14596942
PRJNA1155695	Mycobacterium tuberculosis	CDC2522	SAMN43536835	SRR30592760	SUB14596942
PRJNA1155695	Mycobacterium tuberculosis	CDC2524	SAMN43536836	SRR30592759	SUB14596942
PRJNA1155695	Mycobacterium tuberculosis	CDC2525	SAMN43536837	SRR30592758	SUB14596942
PRJNA1155695	Mycobacterium tuberculosis	CDC2526	SAMN43536838	SRR30592757	SUB14596942
PRJNA1155695	Mycobacterium tuberculosis	CDC2528	SAMN43536839	SRR30592756	SUB14596942
PRJNA1155695	Mycobacterium tuberculosis	CDC2529	SAMN43536840	SRR30592755	SUB14596942
PRJNA1155695	Mycobacterium tuberculosis	CDC2530	SAMN43536841	SRR30592754	SUB14596942
PRJNA1155695	Mycobacterium tuberculosis	CDC2531	SAMN43536842	SRR30592753	SUB14596942
PRJNA1155695	Mycobacterium tuberculosis	CDC2532	SAMN43536843	SRR30592752	SUB14596942
PRJNA1155695	Mycobacterium tuberculosis	CDC2534	SAMN43536844	SRR30592750	SUB14596942
PRJNA1155695	Mycobacterium tuberculosis	CDC2535	SAMN43536845	SRR30592749	SUB14596942
PRJNA1155695	Mycobacterium tuberculosis	CDC2537	SAMN43536846	SRR30592748	SUB14596942
PRJNA1155695	Mycobacterium tuberculosis	CDC2538	SAMN43536847	SRR30592747	SUB14596942
PRJNA1155695	Mycobacterium tuberculosis	CDC2540	SAMN43536848	SRR30592746	SUB14596942
PRJNA1155695	Mycobacterium tuberculosis	CDC2541	SAMN43536849	SRR30592745	SUB14596942
PRJNA1155695	Mycobacterium tuberculosis	CDC2542	SAMN43536850	SRR30592744	SUB14596942
PRJNA1155695	Mycobacterium tuberculosis	CDC2543	SAMN43536851	SRR30592743	SUB14596942
PRJNA1155695	Mycobacterium tuberculosis	CDC2544	SAMN43536852	SRR30592742	SUB14596942
PRJNA1155695	Mycobacterium tuberculosis	CDC2546	SAMN43536853	SRR30592741	SUB14596942
PRJNA1155695	Mycobacterium tuberculosis	CDC2547	SAMN43536854	SRR30592739	SUB14596942
PRJNA1155695	Mycobacterium tuberculosis	CDC2548	SAMN43536855	SRR30592738	SUB14596942
PRJNA1155695	Mycobacterium tuberculosis	CDC2549	SAMN43536856	SRR30592737	SUB14596942
PRJNA1155695	Mycobacterium tuberculosis	CDC2551	SAMN43536857	SRR30592736	SUB14596942
PRJNA1155695	Mycobacterium tuberculosis	CDC2554	SAMN43536858	SRR30592735	SUB14596942
PRJNA1155695	Mycobacterium tuberculosis	CDC2556	SAMN43536859	SRR30592734	SUB14596942
PRJNA1155695	Mycobacterium tuberculosis	CDC2557	SAMN43536860	SRR30592733	SUB14596942
PRJNA1155695	Mycobacterium tuberculosis	CDC2558	SAMN43536861	SRR30592732	SUB14596942
PRJNA1155695	Mycobacterium tuberculosis	CDC2559	SAMN43536862	SRR30592731	SUB14596942
PRJNA1155695	Mycobacterium tuberculosis	CDC2560	SAMN43536863	SRR30592730	SUB14596942
PRJNA1155695	Mycobacterium tuberculosis	CDC2561	SAMN43536864	SRR30592728	SUB14596942
PRJNA1155695	Mycobacterium tuberculosis	CDC2562	SAMN43536865	SRR30592727	SUB14596942
PRJNA1155695	Mycobacterium tuberculosis	CDC2564	SAMN43536866	SRR30592726	SUB14596942
PRJNA1155695	Mycobacterium tuberculosis	CDC2565	SAMN43536867	SRR30592725	SUB14596942
PRJNA1155695	Mycobacterium tuberculosis	CDC2566	SAMN43536868	SRR30592724	SUB14596942
PRJNA1155695	Mycobacterium tuberculosis	CDC2567	SAMN43536869	SRR30592723	SUB14596942
PRJNA1155695	Mycobacterium tuberculosis	CDC2568	SAMN43536870	SRR30592722	SUB14596942
PRJNA1155695	Mycobacterium tuberculosis	CDC2570	SAMN43536871	SRR30592721	SUB14596942
PRJNA1155695	Mycobacterium tuberculosis	CDC2592	SAMN43536872	SRR30592720	SUB14596942
PRJNA1155695	Mycobacterium tuberculosis	CDC2602	SAMN43536873	SRR30592719	SUB14596942
PRJNA1155695	Mycobacterium tuberculosis	CDC2610	SAMN43536874	SRR30592717	SUB14596942
PRJNA1155695	Mycobacterium tuberculosis	CDC2618	SAMN43536875	SRR30592716	SUB14596942
PRJNA1155695	Mycobacterium tuberculosis	CDC2620	SAMN43536876	SRR30592715	SUB14596942
PRJNA1155695	Mycobacterium tuberculosis	CDC2624	SAMN43536877	SRR30592714	SUB14596942
PRJNA1155695	Mycobacterium tuberculosis	CDC2625	SAMN43536878	SRR30592713	SUB14596942
PRJNA1155695	Mycobacterium tuberculosis	CDC2626	SAMN43536879	SRR30592712	SUB14596942
PRJNA1155695	Mycobacterium tuberculosis	CDC2627	SAMN43536880	SRR30592711	SUB14596942
PRJNA1155695	Mycobacterium tuberculosis	CDC2628	SAMN43536881	SRR30592710	SUB14596942
PRJNA1155695	Mycobacterium tuberculosis	CDC2629	SAMN43536882	SRR30592709	SUB14596942
PRJNA1155695	Mycobacterium tuberculosis	CDC2630	SAMN43536883	SRR30592708	SUB14596942
PRJNA1155695	Mycobacterium tuberculosis	CDC2631	SAMN43536884	SRR30592706	SUB14596942
PRJNA1155695	Mycobacterium tuberculosis	CDC2632	SAMN43536885	SRR30592705	SUB14596942
PRJNA1155695	Mycobacterium tuberculosis	CDC2635	SAMN43536886	SRR30592704	SUB14596942
PRJNA1155695	Mycobacterium tuberculosis	CDC2637	SAMN43536887	SRR30592703	SUB14596942
PRJNA1155695	Mycobacterium tuberculosis	CDC2639	SAMN43536888	SRR30592702	SUB14596942
PRJNA1155695	Mycobacterium tuberculosis	CDC2641	SAMN43536889	SRR30592701	SUB14596942
PRJNA1155695	Mycobacterium tuberculosis	CDC2643	SAMN43536890	SRR30592700	SUB14596942
PRJNA1155695	Mycobacterium tuberculosis	CDC2649	SAMN43536891	SRR30592699	SUB14596942
PRJNA1155695	Mycobacterium tuberculosis	CDC2655	SAMN43536892	SRR30592698	SUB14596942
PRJNA1155695	Mycobacterium tuberculosis	CDC2656	SAMN43536893	SRR30592697	SUB14596942
PRJNA1155695	Mycobacterium tuberculosis	CDC2657	SAMN43536894	SRR30592695	SUB14596942
PRJNA1155695	Mycobacterium tuberculosis	CDC2658	SAMN43536895	SRR30592694	SUB14596942
PRJNA1155695	Mycobacterium tuberculosis	CDC2660	SAMN43536896	SRR30592693	SUB14596942
PRJNA1155695	Mycobacterium tuberculosis	CDC2661	SAMN43536897	SRR30592692	SUB14596942
PRJNA1155695	Mycobacterium tuberculosis	CDC2662	SAMN43536898	SRR30592691	SUB14596942
PRJNA1155695	Mycobacterium tuberculosis	CDC2663	SAMN43536899	SRR30592690	SUB14596942
PRJNA1155695	Mycobacterium tuberculosis	CDC2664	SAMN43536900	SRR30592689	SUB14596942
PRJNA1155695	Mycobacterium tuberculosis	CDC2665	SAMN43536901	SRR30592688	SUB14596942
PRJNA1155695	Mycobacterium tuberculosis	CDC2666	SAMN43536902	SRR30592687	SUB14596942
PRJNA1155695	Mycobacterium tuberculosis	CDC2667	SAMN43536903	SRR30592686	SUB14596942
PRJNA1155695	Mycobacterium tuberculosis	CDC2669	SAMN43536904	SRR30592652	SUB14596942
PRJNA1155695	Mycobacterium tuberculosis	CDC2671	SAMN43536905	SRR30592651	SUB14596942
PRJNA1155695	Mycobacterium tuberculosis	CDC2672	SAMN43536906	SRR30592650	SUB14596942
PRJNA1155695	Mycobacterium tuberculosis	CDC2673	SAMN43536907	SRR30592649	SUB14596942
PRJNA1155695	Mycobacterium tuberculosis	CDC2674	SAMN43536908	SRR30592648	SUB14596942
PRJNA1155695	Mycobacterium tuberculosis	CDC2675	SAMN43536909	SRR30592647	SUB14596942
PRJNA1155695	Mycobacterium tuberculosis	CDC2677	SAMN43536910	SRR30592646	SUB14596942
PRJNA1155695	Mycobacterium tuberculosis	CDC2678	SAMN43536911	SRR30592645	SUB14596942
PRJNA1155695	Mycobacterium tuberculosis	CDC2679	SAMN43536912	SRR30592644	SUB14596942
PRJNA1155695	Mycobacterium tuberculosis	CDC2680	SAMN43536913	SRR30592643	SUB14596942
PRJNA1155695	Mycobacterium tuberculosis	CDC2681	SAMN43536914	SRR30592640	SUB14596942
PRJNA1155695	Mycobacterium tuberculosis	CDC2683	SAMN43536915	SRR30592639	SUB14596942
PRJNA1155695	Mycobacterium tuberculosis	CDC2684	SAMN43536916	SRR30592638	SUB14596942
PRJNA1155695	Mycobacterium tuberculosis	CDC2685	SAMN43536917	SRR30592637	SUB14596942
PRJNA1155695	Mycobacterium tuberculosis	CDC2686	SAMN43536918	SRR30592636	SUB14596942
PRJNA1155695	Mycobacterium tuberculosis	CDC2687	SAMN43536919	SRR30592635	SUB14596942
PRJNA1155695	Mycobacterium tuberculosis	CDC2688	SAMN43536920	SRR30592634	SUB14596942
PRJNA1155695	Mycobacterium tuberculosis	CDC2689	SAMN43536921	SRR30592633	SUB14596942
PRJNA1155695	Mycobacterium tuberculosis	CDC2690	SAMN43536922	SRR30592632	SUB14596942
PRJNA1155695	Mycobacterium tuberculosis	CDC2692	SAMN43536923	SRR30592631	SUB14596942
PRJNA1155695	Mycobacterium tuberculosis	CDC2693	SAMN43536924	SRR30592629	SUB14596942
PRJNA1155695	Mycobacterium tuberculosis	CDC2694	SAMN43536925	SRR30592628	SUB14596942
PRJNA1155695	Mycobacterium tuberculosis	CDC2695	SAMN43536926	SRR30592627	SUB14596942
PRJNA1155695	Mycobacterium tuberculosis	CDC2696	SAMN43536927	SRR30592626	SUB14596942
PRJNA1155695	Mycobacterium tuberculosis	CDC2697	SAMN43536928	SRR30592625	SUB14596942
PRJNA1155695	Mycobacterium tuberculosis	CDC2698	SAMN43536929	SRR30592624	SUB14596942
PRJNA1155695	Mycobacterium tuberculosis	CDC2699	SAMN43536930	SRR30592623	SUB14596942
PRJNA1155695	Mycobacterium tuberculosis	CDC2700	SAMN43536931	SRR30592622	SUB14596942
PRJNA1155695	Mycobacterium tuberculosis	CDC2701	SAMN43536932	SRR30592621	SUB14596942
PRJNA1155695	Mycobacterium tuberculosis	CDC2702	SAMN43536933	SRR30592684	SUB14596942
PRJNA1155695	Mycobacterium tuberculosis	CDC2703	SAMN43536934	SRR30592682	SUB14596942
PRJNA1155695	Mycobacterium tuberculosis	CDC2704	SAMN43536935	SRR30592681	SUB14596942
PRJNA1155695	Mycobacterium tuberculosis	CDC2705	SAMN43536936	SRR30592680	SUB14596942
PRJNA1155695	Mycobacterium tuberculosis	CDC2706	SAMN43536937	SRR30592679	SUB14596942
PRJNA1155695	Mycobacterium tuberculosis	CDC2707	SAMN43536938	SRR30592678	SUB14596942
PRJNA1155695	Mycobacterium tuberculosis	CDC2708	SAMN43536939	SRR30592677	SUB14596942
PRJNA1155695	Mycobacterium tuberculosis	CDC2709	SAMN43536940	SRR30592676	SUB14596942
PRJNA1155695	Mycobacterium tuberculosis	CDC2710	SAMN43536941	SRR30592675	SUB14596942
PRJNA1155695	Mycobacterium tuberculosis	CDC2711	SAMN43536942	SRR30592674	SUB14596942
PRJNA1155695	Mycobacterium tuberculosis	CDC2712	SAMN43536943	SRR30592673	SUB14596942
PRJNA1155695	Mycobacterium tuberculosis	CDC2713	SAMN43536944	SRR30592671	SUB14596942
PRJNA1155695	Mycobacterium tuberculosis	CDC2714	SAMN43536945	SRR30592670	SUB14596942
PRJNA1155695	Mycobacterium tuberculosis	CDC2715	SAMN43536946	SRR30592669	SUB14596942
PRJNA1155695	Mycobacterium tuberculosis	CDC2716	SAMN43536947	SRR30592668	SUB14596942
PRJNA1155695	Mycobacterium tuberculosis	CDC2717	SAMN43536948	SRR30592667	SUB14596942
PRJNA1155695	Mycobacterium tuberculosis	CDC2718	SAMN43536949	SRR30592666	SUB14596942
PRJNA1155695	Mycobacterium tuberculosis	CDC2719	SAMN43536950	SRR30592665	SUB14596942
PRJNA1155695	Mycobacterium tuberculosis	CDC2720	SAMN43536951	SRR30592664	SUB14596942
PRJNA1155695	Mycobacterium tuberculosis	CDC2721	SAMN43536952	SRR30592663	SUB14596942
PRJNA1155695	Mycobacterium tuberculosis	CDC2722	SAMN43536953	SRR30592662	SUB14596942
PRJNA1155695	Mycobacterium tuberculosis	CDC2723	SAMN43536954	SRR30592660	SUB14596942
PRJNA1155695	Mycobacterium tuberculosis	CDC2724	SAMN43536955	SRR30592659	SUB14596942
PRJNA1155695	Mycobacterium tuberculosis	CDC2725	SAMN43536956	SRR30592658	SUB14596942
PRJNA1155695	Mycobacterium tuberculosis	CDC2726	SAMN43536957	SRR30592657	SUB14596942
PRJNA1155695	Mycobacterium tuberculosis	CDC2727	SAMN43536958	SRR30592656	SUB14596942
PRJNA1155695	Mycobacterium tuberculosis	CDC2728	SAMN43536959	SRR30592655	SUB14596942
PRJNA1155695	Mycobacterium tuberculosis	CDC2729	SAMN43536960	SRR30592654	SUB14596942
PRJNA1155695	Mycobacterium tuberculosis	CDC2730	SAMN43536961	SRR30592653	SUB14596942
PRJNA1155695	Mycobacterium tuberculosis	CDC2731	SAMN43536962	SRR30592620	SUB14596942
PRJNA1155695	Mycobacterium tuberculosis	CDC2732	SAMN43536963	SRR30592619	SUB14596942
PRJNA1155695	Mycobacterium tuberculosis	CDC2733	SAMN43536964	SRR30592617	SUB14596942
PRJNA1155695	Mycobacterium tuberculosis	CDC2734	SAMN43536965	SRR30592616	SUB14596942
PRJNA1155695	Mycobacterium tuberculosis	CDC2735	SAMN43536966	SRR30592615	SUB14596942
PRJNA1155695	Mycobacterium tuberculosis	CDC2736	SAMN43536967	SRR30592614	SUB14596942
PRJNA1155695	Mycobacterium tuberculosis	CDC2737	SAMN43536968	SRR30592613	SUB14596942
PRJNA1155695	Mycobacterium tuberculosis	CDC2738	SAMN43536969	SRR30592612	SUB14596942
PRJNA1155695	Mycobacterium tuberculosis	CDC2739	SAMN43536970	SRR30592611	SUB14596942
PRJNA1155695	Mycobacterium tuberculosis	CDC2740	SAMN43536971	SRR30592610	SUB14596942
PRJNA1155695	Mycobacterium tuberculosis	CDC2741	SAMN43536972	SRR30592609	SUB14596942
PRJNA1155695	Mycobacterium tuberculosis	CDC2742	SAMN43536973	SRR30592608	SUB14596942
PRJNA1155695	Mycobacterium tuberculosis	CDC2743	SAMN43536974	SRR30592606	SUB14596942
PRJNA1155695	Mycobacterium tuberculosis	CDC2744	SAMN43536975	SRR30592605	SUB14596942
PRJNA1155695	Mycobacterium tuberculosis	CDC2745	SAMN43536976	SRR30592604	SUB14596942
PRJNA1155695	Mycobacterium tuberculosis	CDC2746	SAMN43536977	SRR30592603	SUB14596942
PRJNA1155695	Mycobacterium tuberculosis	CDC2747	SAMN43536978	SRR30592602	SUB14596942
PRJNA1155695	Mycobacterium tuberculosis	CDC2748	SAMN43536979	SRR30592601	SUB14596942
PRJNA1155695	Mycobacterium tuberculosis	CDC2749	SAMN43536980	SRR30592600	SUB14596942
PRJNA1155695	Mycobacterium tuberculosis	CDC2750	SAMN43536981	SRR30592599	SUB14596942
PRJNA1155695	Mycobacterium tuberculosis	CDC2751	SAMN43536982	SRR30592598	SUB14596942
PRJNA1155695	Mycobacterium tuberculosis	CDC2752	SAMN43536983	SRR30592597	SUB14596942
PRJNA1155695	Mycobacterium tuberculosis	CDC2753	SAMN43536984	SRR30592595	SUB14596942
PRJNA1155695	Mycobacterium tuberculosis	CDC2754	SAMN43536985	SRR30592594	SUB14596942
PRJNA1155695	Mycobacterium tuberculosis	CDC2755	SAMN43536986	SRR30592593	SUB14596942
PRJNA1155695	Mycobacterium tuberculosis	CDC2756	SAMN43536987	SRR30592592	SUB14596942
PRJNA1155695	Mycobacterium tuberculosis	CDC2757	SAMN43536988	SRR30592591	SUB14596942
PRJNA1155695	Mycobacterium tuberculosis	CDC2758	SAMN43536989	SRR30592590	SUB14596942
PRJNA1155695	Mycobacterium tuberculosis	CDC2759	SAMN43536990	SRR30592589	SUB14596942
PRJNA1155695	Mycobacterium tuberculosis	CDC2760	SAMN43536991	SRR30592588	SUB14596942
PRJNA1155695	Mycobacterium tuberculosis	CDC2761	SAMN43536992	SRR30592587	SUB14596942
PRJNA1155695	Mycobacterium tuberculosis	CDC2762	SAMN43536993	SRR30592586	SUB14596942
PRJNA1155695	Mycobacterium tuberculosis	CDC2763	SAMN43536994	SRR30592584	SUB14596942
PRJNA1155695	Mycobacterium tuberculosis	CDC2764	SAMN43536995	SRR30592583	SUB14596942
PRJNA1155695	Mycobacterium tuberculosis	CDC2765	SAMN43536996	SRR30592582	SUB14596942
PRJNA1155695	Mycobacterium tuberculosis	CDC2766	SAMN43536997	SRR30592581	SUB14596942
PRJNA1155695	Mycobacterium tuberculosis	CDC2767	SAMN43536998	SRR30592580	SUB14596942
PRJNA1155695	Mycobacterium tuberculosis	CDC2768	SAMN43536999	SRR30592579	SUB14596942
PRJNA1155695	Mycobacterium tuberculosis	CDC2769	SAMN43537000	SRR30592578	SUB14596942
PRJNA1155695	Mycobacterium tuberculosis	CDC2770	SAMN43537001	SRR30592577	SUB14596942
PRJNA1155695	Mycobacterium tuberculosis	CDC2771	SAMN43537002	SRR30592576	SUB14596942
PRJNA1155695	Mycobacterium tuberculosis	CDC2772	SAMN43537003	SRR30592575	SUB14596942
PRJNA1155695	Mycobacterium tuberculosis	CDC2773	SAMN43537004	SRR30592573	SUB14596942
PRJNA1155695	Mycobacterium tuberculosis	CDC2774	SAMN43537005	SRR30592572	SUB14596942
PRJNA1155695	Mycobacterium tuberculosis	CDC2775	SAMN43537006	SRR30592571	SUB14596942
PRJNA1155695	Mycobacterium tuberculosis	CDC2776	SAMN43537007	SRR30592570	SUB14596942
PRJNA1155695	Mycobacterium tuberculosis	CDC2777	SAMN43537008	SRR30592569	SUB14596942
PRJNA1155695	Mycobacterium tuberculosis	CDC2778	SAMN43537009	SRR30592568	SUB14596942
PRJNA1155695	Mycobacterium tuberculosis	CDC2779	SAMN43537010	SRR30592567	SUB14596942
PRJNA1155695	Mycobacterium tuberculosis	CDC2780	SAMN43537011	SRR30592566	SUB14596942
PRJNA1155695	Mycobacterium tuberculosis	CDC2781	SAMN43537012	SRR30592565	SUB14596942
PRJNA1155695	Mycobacterium tuberculosis	CDC2782	SAMN43537013	SRR30592564	SUB14596942
PRJNA1155695	Mycobacterium tuberculosis	CDC2783	SAMN43537014	SRR30592561	SUB14596942
PRJNA1155695	Mycobacterium tuberculosis	CDC2784	SAMN43537015	SRR30592560	SUB14596942
PRJNA1155695	Mycobacterium tuberculosis	CDC2785	SAMN43537016	SRR30592559	SUB14596942
PRJNA1155695	Mycobacterium tuberculosis	CDC2786	SAMN43537017	SRR30592558	SUB14596942
PRJNA1155695	Mycobacterium tuberculosis	CDC2787	SAMN43537018	SRR30592557	SUB14596942
PRJNA1155695	Mycobacterium tuberculosis	CDC2788	SAMN43537019	SRR30592212	SUB14596942
PRJNA1155695	Mycobacterium tuberculosis	CDC2789	SAMN43537020	SRR30592211	SUB14596942
PRJNA1155695	Mycobacterium tuberculosis	CDC2790	SAMN43537021	SRR30592210	SUB14596942
PRJNA1155695	Mycobacterium tuberculosis	CDC2791	SAMN43537022	SRR30592209	SUB14596942
PRJNA1155695	Mycobacterium tuberculosis	CDC2792	SAMN43537023	SRR30592208	SUB14596942
PRJNA1155695	Mycobacterium tuberculosis	CDC2794	SAMN43537024	SRR30592206	SUB14596942
PRJNA1155695	Mycobacterium tuberculosis	CDC2795	SAMN43537025	SRR30592205	SUB14596942
PRJNA1155695	Mycobacterium tuberculosis	CDC2796	SAMN43537026	SRR30592204	SUB14596942
PRJNA1155695	Mycobacterium tuberculosis	CDC2797	SAMN43537027	SRR30592203	SUB14596942
PRJNA1155695	Mycobacterium tuberculosis	CDC2798	SAMN43537028	SRR30592202	SUB14596942
PRJNA1155695	Mycobacterium tuberculosis	CDC2799	SAMN43537029	SRR30592201	SUB14596942
PRJNA1155695	Mycobacterium tuberculosis	CDC2800	SAMN43537030	SRR30592200	SUB14596942
PRJNA1155695	Mycobacterium tuberculosis	CDC2801	SAMN43537031	SRR30592199	SUB14596942
PRJNA1155695	Mycobacterium tuberculosis	CDC2802	SAMN43537032	SRR30592198	SUB14596942
PRJNA1155695	Mycobacterium tuberculosis	CDC2803	SAMN43537033	SRR30592197	SUB14596942
PRJNA1155695	Mycobacterium tuberculosis	CDC2804	SAMN43537034	SRR30592195	SUB14596942
PRJNA1155695	Mycobacterium tuberculosis	CDC2805	SAMN43537035	SRR30592194	SUB14596942
PRJNA1155695	Mycobacterium tuberculosis	CDC2806	SAMN43537036	SRR30592193	SUB14596942
PRJNA1155695	Mycobacterium tuberculosis	CDC2807	SAMN43537037	SRR30592192	SUB14596942
PRJNA1155695	Mycobacterium tuberculosis	CDC2808	SAMN43537038	SRR30592191	SUB14596942
PRJNA1155695	Mycobacterium tuberculosis	CDC2809	SAMN43537039	SRR30592190	SUB14596942
PRJNA1155695	Mycobacterium tuberculosis	CDC2810	SAMN43537040	SRR30592189	SUB14596942
PRJNA1155695	Mycobacterium tuberculosis	CDC2811	SAMN43537041	SRR30592852	SUB14596942
PRJNA1155695	Mycobacterium tuberculosis	CDC2812	SAMN43537042	SRR30592851	SUB14596942
PRJNA1155695	Mycobacterium tuberculosis	CDC2813	SAMN43537043	SRR30592850	SUB14596942
PRJNA1155695	Mycobacterium tuberculosis	CDC2814	SAMN43537044	SRR30592848	SUB14596942
PRJNA1155695	Mycobacterium tuberculosis	CDC2815	SAMN43537045	SRR30592847	SUB14596942
PRJNA1155695	Mycobacterium tuberculosis	CDC2816	SAMN43537046	SRR30592846	SUB14596942
PRJNA1155695	Mycobacterium tuberculosis	CDC2817	SAMN43537047	SRR30592845	SUB14596942
PRJNA1155695	Mycobacterium tuberculosis	CDC2818	SAMN43537048	SRR30592556	SUB14596942
PRJNA1155695	Mycobacterium tuberculosis	CDC2819	SAMN43537049	SRR30592555	SUB14596942
PRJNA1155695	Mycobacterium tuberculosis	CDC2820	SAMN43537050	SRR30592554	SUB14596942
PRJNA1155695	Mycobacterium tuberculosis	CDC2821	SAMN43537051	SRR30592553	SUB14596942
PRJNA1155695	Mycobacterium tuberculosis	CDC2822	SAMN43537052	SRR30592552	SUB14596942
PRJNA1155695	Mycobacterium tuberculosis	CDC2823	SAMN43537053	SRR30592551	SUB14596942
PRJNA1155695	Mycobacterium tuberculosis	CDC2824	SAMN43537054	SRR30592549	SUB14596942
PRJNA1155695	Mycobacterium tuberculosis	CDC2825	SAMN43537055	SRR30592548	SUB14596942
PRJNA1155695	Mycobacterium tuberculosis	CDC2826	SAMN43537056	SRR30592547	SUB14596942
PRJNA1155695	Mycobacterium tuberculosis	CDC2827	SAMN43537057	SRR30592546	SUB14596942
PRJNA1155695	Mycobacterium tuberculosis	CDC2828	SAMN43537058	SRR30592545	SUB14596942
PRJNA1155695	Mycobacterium tuberculosis	CDC2829	SAMN43537059	SRR30592544	SUB14596942
PRJNA1155695	Mycobacterium tuberculosis	CDC2830	SAMN43537060	SRR30592543	SUB14596942
PRJNA1155695	Mycobacterium tuberculosis	CDC2831	SAMN43537061	SRR30592542	SUB14596942
PRJNA1155695	Mycobacterium tuberculosis	CDC2832	SAMN43537062	SRR30592541	SUB14596942
PRJNA1155695	Mycobacterium tuberculosis	CDC2833	SAMN43537063	SRR30592540	SUB14596942
PRJNA1155695	Mycobacterium tuberculosis	CDC2834	SAMN43537064	SRR30592538	SUB14596942
PRJNA1155695	Mycobacterium tuberculosis	CDC2835	SAMN43537065	SRR30592537	SUB14596942
PRJNA1155695	Mycobacterium tuberculosis	CDC2836	SAMN43537066	SRR30592536	SUB14596942
PRJNA1155695	Mycobacterium tuberculosis	CDC2837	SAMN43537067	SRR30592535	SUB14596942
PRJNA1155695	Mycobacterium tuberculosis	CDC2838	SAMN43537068	SRR30592534	SUB14596942
PRJNA1155695	Mycobacterium tuberculosis	CDC2839	SAMN43537069	SRR30592533	SUB14596942
PRJNA1155695	Mycobacterium tuberculosis	CDC2840	SAMN43537070	SRR30592532	SUB14596942
PRJNA1155695	Mycobacterium tuberculosis	CDC2841	SAMN43537071	SRR30592531	SUB14596942
PRJNA1155695	Mycobacterium tuberculosis	CDC2842	SAMN43537072	SRR30592530	SUB14596942
PRJNA1155695	Mycobacterium tuberculosis	CDC2844	SAMN43537073	SRR30592529	SUB14596942
PRJNA1155695	Mycobacterium tuberculosis	CDC2845	SAMN43537074	SRR30592527	SUB14596942
PRJNA1155695	Mycobacterium tuberculosis	CDC2846	SAMN43537075	SRR30592526	SUB14596942
PRJNA1155695	Mycobacterium tuberculosis	CDC2847	SAMN43537076	SRR30592525	SUB14596942
PRJNA1155695	Mycobacterium tuberculosis	CDC2848	SAMN43537077	SRR30592844	SUB14596942
PRJNA1155695	Mycobacterium tuberculosis	CDC2849	SAMN43537078	SRR30592843	SUB14596942
PRJNA1155695	Mycobacterium tuberculosis	CDC2850	SAMN43537079	SRR30592842	SUB14596942
PRJNA1155695	Mycobacterium tuberculosis	CDC2852	SAMN43537080	SRR30592841	SUB14596942
PRJNA1155695	Mycobacterium tuberculosis	CDC2854	SAMN43537081	SRR30592840	SUB14596942
PRJNA1155695	Mycobacterium tuberculosis	CDC2855	SAMN43537082	SRR30592839	SUB14596942
PRJNA1155695	Mycobacterium tuberculosis	CDC2856	SAMN43537083	SRR30592838	SUB14596942
PRJNA1155695	Mycobacterium tuberculosis	CDC2857	SAMN43537084	SRR30592836	SUB14596942
PRJNA1155695	Mycobacterium tuberculosis	CDC2858	SAMN43537085	SRR30592835	SUB14596942
PRJNA1155695	Mycobacterium tuberculosis	CDC2859	SAMN43537086	SRR30592834	SUB14596942
PRJNA1155695	Mycobacterium tuberculosis	CDC2860	SAMN43537087	SRR30592833	SUB14596942
PRJNA1155695	Mycobacterium tuberculosis	CDC2861	SAMN43537088	SRR30592832	SUB14596942
PRJNA1155695	Mycobacterium tuberculosis	CDC2862	SAMN43537089	SRR30592831	SUB14596942
PRJNA1155695	Mycobacterium tuberculosis	CDC2863	SAMN43537090	SRR30592830	SUB14596942
PRJNA1155695	Mycobacterium tuberculosis	CDC2864	SAMN43537091	SRR30592829	SUB14596942
PRJNA1155695	Mycobacterium tuberculosis	CDC2865	SAMN43537092	SRR30592828	SUB14596942
PRJNA1155695	Mycobacterium tuberculosis	CDC2866	SAMN43537093	SRR30592827	SUB14596942
PRJNA1155695	Mycobacterium tuberculosis	CDC2867	SAMN43537094	SRR30592825	SUB14596942
PRJNA1155695	Mycobacterium tuberculosis	CDC2868	SAMN43537095	SRR30592824	SUB14596942
PRJNA1155695	Mycobacterium tuberculosis	CDC2869	SAMN43537096	SRR30592823	SUB14596942
PRJNA1155695	Mycobacterium tuberculosis	CDC2870	SAMN43537097	SRR30592822	SUB14596942
PRJNA1155695	Mycobacterium tuberculosis	CDC2872	SAMN43537098	SRR30592821	SUB14596942
PRJNA1155695	Mycobacterium tuberculosis	CDC2873	SAMN43537099	SRR30592820	SUB14596942
PRJNA1155695	Mycobacterium tuberculosis	CDC2874	SAMN43537100	SRR30592819	SUB14596942
PRJNA1155695	Mycobacterium tuberculosis	CDC2875	SAMN43537101	SRR30592818	SUB14596942
PRJNA1155695	Mycobacterium tuberculosis	CDC2876	SAMN43537102	SRR30592817	SUB14596942
PRJNA1155695	Mycobacterium tuberculosis	CDC2877	SAMN43537103	SRR30592816	SUB14596942
PRJNA1155695	Mycobacterium tuberculosis	CDC2878	SAMN43537104	SRR30592814	SUB14596942
PRJNA1155695	Mycobacterium tuberculosis	CDC2879	SAMN43537105	SRR30592813	SUB14596942
PRJNA1155695	Mycobacterium tuberculosis	CDC2880	SAMN43537106	SRR30592348	SUB14596942
PRJNA1155695	Mycobacterium tuberculosis	CDC2881	SAMN43537107	SRR30592347	SUB14596942
PRJNA1155695	Mycobacterium tuberculosis	CDC2882	SAMN43537108	SRR30592346	SUB14596942
PRJNA1155695	Mycobacterium tuberculosis	CDC2883	SAMN43537109	SRR30592345	SUB14596942
PRJNA1155695	Mycobacterium tuberculosis	CDC2884	SAMN43537110	SRR30592344	SUB14596942
[truncated: 210 more rows]
